# Supplementary material for: The secreted ribonuclease T2 protein FoRnt2 contributes to Fusarium oxysporum virulence
Source: Mol Plant Pathol. 2022 Jun 13;23(9):1346–60. doi: 10.1111/mpp.13237 (PMC9366063; doi:10.1111/mpp.13237)
Supplement: Supplementary file 7 — Table S1 FoRnt2‐GFP The unique differentially expressed genes identified in FoRnt2‐GFP expression tomato plants [file MPP-23-1346-s001.xlsx]

## Sheet: Table S1
ID	base Mean	base Mean_GFP	base Mean_FoRnt2	fold Change(FoRnt2/GFP)	log2 Fold Change	p value	padj	Regulation	Chromosome	Start Site	End Site	Direction	Length	Name	GO	KEGG	eggNOG	eggNOG Class	Swissprot	NR Description
AMT1-2	603.48	1184.66	22.2966	0.0188211	-5.73151	0	0	Down Regulation	NC_015441.3	47168422	47171280	-	1752	AMT1-2	GO:0008519;GO:0005887;GO:0072488;GO:0019740;GO:0015843	K03320	virNOG03863	P	sp|O04161|AMT12_SOLLC Ammonium transporter 1 member 2 OS=Solanum lycopersicum GN=AMT1-2 PE=2 SV=1	gi|806638727|ref|NP_001234253.2| ammonium transporter 1 member 2 [Solanum lycopersicum]
CIP1	3130.74	5579.68	681.797	0.122193	-3.03277	0	0	Down Regulation	NC_015443.3	45231254	45234425	+	1282	CIP1	GO:0000989;GO:0005634;GO:0016310;GO:0016301;GO:0006355;GO:0008270;GO:0009640	-	virNOG04397	S	sp|Q96288|BBX24_ARATH B-box zinc finger protein 24 OS=Arabidopsis thaliana GN=BBX24 PE=1 SV=1	gi|350534976|ref|NP_001234169.1| CONSTANS interacting protein 1 [Solanum lycopersicum] &gt;gi|45544865|gb|AAS67368.1| CONSTANS interacting protein 1 [Solanum lycopersicum]
CrtR-b1	1548.02	2976.98	119.068	0.0399961	-4.644	0	0	Down Regulation	NC_015443.3	25834708	25836465	-	1133	CrtR-b1	GO:0005506;GO:0016021;GO:0006633;GO:0055114;GO:0016491	K15746	virNOG06477	I	sp|O49814|BCH2_CAPAN Beta-carotene hydroxylase 2, chloroplastic (Fragment) OS=Capsicum annuum GN=CA2 PE=2 SV=1	gi|350538547|ref|NP_001234348.1| beta-carotene hydroxylase [Solanum lycopersicum] &gt;gi|5870598|emb|CAB55625.1| beta-carotene hydroxylase [Solanum lycopersicum]
Cyp-3	2480.3	347.9	4612.7	13.2587	3.72887	0	0	Up Regulation	NC_015444.3	54626241	54628525	-	1388	Cyp-3	GO:0005615;GO:0051603;GO:0004197;GO:0006955;GO:0005764	K01366	virNOG06975	O	sp|Q40143|CYSP3_SOLLC Cysteine proteinase 3 OS=Solanum lycopersicum GN=CYP-3 PE=2 SV=1	gi|823683759|ref|NP_001296313.1| cysteine proteinase 3 precursor [Solanum lycopersicum] &gt;gi|2499879|sp|Q40143.1|CYSP3_SOLLC RecName: Full=Cysteine proteinase 3; Flags: Precursor &gt;gi|1235545|emb|CAA88629.1| pre-pro-cysteine proteinase [Solanum lycopersicum]
GGP	15722.8	26923.2	4522.41	0.167974	-2.57369	0	0	Down Regulation	NC_015443.3	45318737	45321475	+	1495	GGP	GO:0006006;GO:0080048;GO:0005737	K14190	virNOG03971	R	sp|Q8RWE8|GGAP1_ARATH GDP-L-galactose phosphorylase 1 OS=Arabidopsis thaliana GN=VTC2 PE=1 SV=1	gi|525313819|ref|NP_001266145.1| GDP-L-galactose phosphorylase [Solanum lycopersicum] &gt;gi|380450410|gb|AFD54988.1| GDP-L-galactose phosphorylase [Solanum lycopersicum]
IPS	9394.35	16398.6	2390.11	0.145751	-2.77842	0	0	Down Regulation	NC_015441.3	53121775	53124964	+	1943	IPS	GO:0006021;GO:0008654;GO:0004512;GO:0005737	K01858	virNOG02792	I	sp|Q9LW96|INO1_TOBAC Inositol-3-phosphate synthase OS=Nicotiana tabacum PE=2 SV=1	gi|460383410|ref|XP_004237418.1| PREDICTED: inositol-3-phosphate synthase [Solanum lycopersicum]
LOC100316880	1615.71	3159.33	72.0993	0.0228211	-5.45349	0	0	Down Regulation	NC_015447.3	61255688	61258686	+	1293	LOC100316880	GO:0016787;GO:0008152	-	virNOG00262	R	sp|Q9CYW4|HDHD3_MOUSE Haloacid dehalogenase-like hydrolase domain-containing protein 3 OS=Mus musculus GN=Hdhd3 PE=1 SV=1	gi|460407564|ref|XP_004249222.1| PREDICTED: haloacid dehalogenase-like hydrolase domain-containing protein 3 [Solanum lycopersicum]
LOC101244441	4252.97	7486.87	1019.06	0.136113	-2.87712	0	0	Down Regulation	NC_015448.3	5644034	5648371	-	2149	LOC101244441	GO:0051537;GO:0016705;GO:0010277;GO:0005506;GO:0055114	K13600	virNOG01730	H	sp|Q9MBA1|CAO_ARATH Chlorophyllide a oxygenase, chloroplastic OS=Arabidopsis thaliana GN=CAO PE=1 SV=1	gi|460409770|ref|XP_004250311.1| PREDICTED: chlorophyllide a oxygenase, chloroplastic-like [Solanum lycopersicum]
LOC101244909	5396.5	9286.91	1506.08	0.162172	-2.6244	0	0	Down Regulation	NC_015438.3	93272681	93282294	-	3043	LOC101244909	GO:0006355;GO:0007623	-	virNOG13785	S	sp|A8MQN2|LNK1_ARATH Protein LNK1 OS=Arabidopsis thaliana GN=LNK1 PE=1 SV=1	gi|723664398|ref|XP_010315092.1| PREDICTED: uncharacterized protein LOC101244909 isoform X2 [Solanum lycopersicum] &gt;gi|723664401|ref|XP_010315093.1| PREDICTED: uncharacterized protein LOC101244909 isoform X2 [Solanum lycopersicum]
LOC101247110	9149.81	15721.3	2578.3	0.164	-2.60823	0	0	Down Regulation	NC_015449.3	56159905	56163924	-	2024	LOC101247110	GO:0000234;GO:0032259;GO:0006656	K05929	virNOG08053	I	sp|Q944H0|PEAM2_ARATH Phosphomethylethanolamine N-methyltransferase OS=Arabidopsis thaliana GN=NMT2 PE=2 SV=2	gi|460413814|ref|XP_004252273.1| PREDICTED: phosphomethylethanolamine N-methyltransferase isoform X1 [Solanum lycopersicum]
LOC101248189	9617.86	15669.4	3566.33	0.227598	-2.13544	0	0	Down Regulation	NC_015441.3	51841760	51855928	+	3004	LOC101248189	GO:0004672;GO:0016021;GO:0046467;GO:0055072;GO:1901031	-	virNOG12251	R	sp|Q93Y08|AB1K8_ARATH Protein ACTIVITY OF BC1 COMPLEX KINASE 8, chloroplastic OS=Arabidopsis thaliana GN=ABC1K8 PE=2 SV=1	gi|460383452|ref|XP_004237437.1| PREDICTED: uncharacterized aarF domain-containing protein kinase At1g79600, chloroplastic [Solanum lycopersicum] &gt;gi|723692245|ref|XP_010319774.1| PREDICTED: uncharacterized aarF domain-containing protein kinase At1g79600, chloroplastic [Solanum lycopersicum]
LOC101248367	2779.12	13.6724	5544.58	405.532	8.66367	0	0	Up Regulation	NC_015440.3	55133244	55134068	+	825	LOC101248367	GO:0004857;GO:0043086	-	virNOG20658;virNOG19278	R	sp|P17407|21KD_DAUCA 21 kDa protein OS=Daucus carota PE=2 SV=1	gi|460378347|ref|XP_004234934.1| PREDICTED: 21 kDa protein-like [Solanum lycopersicum]
LOC101248407	9392.24	16369.2	2415.33	0.147554	-2.76069	0	0	Down Regulation	NC_015444.3	63314225	63321451	-	3416	LOC101248407	GO:0005829;GO:0006099;GO:0008964;GO:0009507;GO:0015977;GO:0048046;GO:0048366	K01595	virNOG02027	C	sp|P29196|CAPP_SOLTU Phosphoenolpyruvate carboxylase OS=Solanum tuberosum GN=PPC1 PE=2 SV=2	gi|460395434|ref|XP_004243288.1| PREDICTED: phosphoenolpyruvate carboxylase-like [Solanum lycopersicum]
LOC101249777	198405	325151	71659.2	0.220387	-2.18189	0	0	Down Regulation	NC_015447.3	65486815	65489695	-	1783	LOC101249777	GO:0005524;GO:0009570	-	virNOG01517	O	sp|O49074|RCA_SOLPN Ribulose bisphosphate carboxylase/oxygenase activase, chloroplastic OS=Solanum pennellii PE=2 SV=1	gi|970057853|ref|XP_015055597.1| PREDICTED: ribulose bisphosphate carboxylase/oxygenase activase, chloroplastic [Solanum pennellii]
LOC101250283	868.975	11.4043	1726.55	151.394	7.24217	0	0	Up Regulation	NC_015440.3	53565658	53571675	-	2882	LOC101250283	GO:0000160;GO:0005622	K12130	virNOG02322	K	sp|Q6LA42|APRR5_ARATH Two-component response regulator-like APRR5 OS=Arabidopsis thaliana GN=APRR5 PE=1 SV=2	gi|460378531|ref|XP_004235024.1| PREDICTED: two-component response regulator-like APRR5 [Solanum lycopersicum]
LOC101250586	6990.74	12778.6	1202.92	0.0941356	-3.40912	0	0	Down Regulation	NC_015440.3	67501243	67503907	-	1616	LOC101250586	GO:0016021;GO:0006633;GO:0055114;GO:0016717	K20416	virNOG13214	I	sp|Q949X0|ADS3_ARATH Palmitoyl-monogalactosyldiacylglycerol delta-7 desaturase, chloroplastic OS=Arabidopsis thaliana GN=ADS3 PE=1 SV=2	gi|460380419|ref|XP_004235954.1| PREDICTED: palmitoyl-monogalactosyldiacylglycerol delta-7 desaturase, chloroplastic [Solanum lycopersicum]
LOC101250725	5191	10272.6	109.365	0.0106463	-6.55351	0	0	Down Regulation	NC_015446.3	4413568	4416662	-	1579	LOC101250725	GO:0005524;GO:0009570;GO:0009579;GO:0046863	-	virNOG01517	O	sp|Q40460|RCA1_TOBAC Ribulose bisphosphate carboxylase/oxygenase activase 1, chloroplastic OS=Nicotiana tabacum PE=1 SV=1	gi|723727338|ref|XP_010325843.1| PREDICTED: ribulose bisphosphate carboxylase/oxygenase activase 1, chloroplastic isoform X2 [Solanum lycopersicum]
LOC101250934	2058.31	3559.1	557.521	0.156647	-2.67442	0	0	Down Regulation	NC_015438.3	97107249	97109273	-	2025	LOC101250934	GO:0009116;GO:0009113;GO:0004044	K00764	virNOG03890	F	sp|Q9STG9|ASE2_ARATH Amidophosphoribosyltransferase 2, chloroplastic OS=Arabidopsis thaliana GN=ASE2 PE=1 SV=1	gi|460370120|ref|XP_004230902.1| PREDICTED: amidophosphoribosyltransferase, chloroplastic-like [Solanum lycopersicum]
LOC101250955	7207.59	13065.8	1349.34	0.103273	-3.27547	0	0	Down Regulation	NC_015448.3	51690866	51694816	-	2126	LOC101250955	GO:0015139;GO:0015131;GO:0009534;GO:1902356;GO:0071423;GO:0016021;GO:0015140;GO:0005739;GO:0009941;GO:0006814;GO:0019676;GO:0015742	-	virNOG04080	P	sp|Q41364|DIT1_SPIOL Dicarboxylate transporter 1, chloroplastic OS=Spinacia oleracea GN=DIT1 PE=1 SV=1	gi|460411085|ref|XP_004250945.1| PREDICTED: dicarboxylate transporter 1, chloroplastic [Solanum lycopersicum]
LOC101252682	1375.34	2703.72	46.9607	0.0173689	-5.84735	0	0	Down Regulation	NC_015441.3	64418077	64424459	-	3137	LOC101252682	GO:0005737;GO:0006898;GO:0030276;GO:0031982;GO:0043231;GO:0072318;GO:0072583	-	KOG0431;virNOG11476	OR	sp|Q9C9Q4|JAC1_ARATH J domain-containing protein required for chloroplast accumulation response 1 OS=Arabidopsis thaliana GN=JAC1 PE=1 SV=1	gi|460385084|ref|XP_004238235.1| PREDICTED: J domain-containing protein required for chloroplast accumulation response 1 [Solanum lycopersicum]
LOC101253069	778.005	1540.75	15.2603	0.00990445	-6.65771	0	0	Down Regulation	NC_015440.3	70018392	70023135	+	2409	LOC101253069	GO:0005452;GO:0016021;GO:0015698	K24194	virNOG02918	P	sp|Q9XI23|BOR4_ARATH Boron transporter 4 OS=Arabidopsis thaliana GN=BOR4 PE=2 SV=1	gi|723685442|ref|XP_010318581.1| PREDICTED: boron transporter 4 [Solanum lycopersicum]
LOC101253545	550.639	1085.8	15.4807	0.0142575	-6.13214	0	0	Down Regulation	NC_015447.3	64063566	64068331	-	1377	LOC101253545	-	-	virNOG12750	K	sp|Q8RWU3|RVE8_ARATH Protein REVEILLE 8 OS=Arabidopsis thaliana GN=RVE8 PE=2 SV=1	gi|460408147|ref|XP_004249508.1| PREDICTED: protein REVEILLE 8-like [Solanum lycopersicum]
LOC101254866	8093.35	13160.3	3026.43	0.229967	-2.1205	0	0	Down Regulation	NC_015448.3	52034842	52037689	+	2258	LOC101254866	GO:0005524	K03283	virNOG03266	O	sp|P24629|HSP71_SOLLC Heat shock cognate 70 kDa protein 1 OS=Solanum lycopersicum GN=HSC-I PE=2 SV=1	gi|460411111|ref|XP_004250958.1| PREDICTED: heat shock cognate 70 kDa protein 2-like [Solanum lycopersicum] &gt;gi|970062410|ref|XP_015058100.1| PREDICTED: heat shock cognate 70 kDa protein 2-like [Solanum pennellii]
LOC101255788	3209.88	411.525	6008.23	14.5999	3.86789	0	0	Up Regulation	NC_015441.3	59098860	59140915	-	4323	LOC101255788	GO:0005634;GO:0042752;GO:0048586	K12124	virNOG06631	S	sp|Q9SQI2|GIGAN_ARATH Protein GIGANTEA OS=Arabidopsis thaliana GN=GI PE=1 SV=2	gi|460384263|ref|XP_004237832.1| PREDICTED: protein GIGANTEA [Solanum lycopersicum]
LOC101255800	14108.6	23520.7	4696.5	0.199675	-2.32427	0	0	Down Regulation	NC_015443.3	44449959	44453938	-	1447	LOC101255800	GO:0050661;GO:0016620;GO:0006006;GO:0051287;GO:0055114	K00134	virNOG03816	G	sp|P26520|G3PC_PETHY Glyceraldehyde-3-phosphate dehydrogenase, cytosolic OS=Petunia hybrida GN=GAPC PE=2 SV=1	gi|460391793|ref|XP_004241503.1| PREDICTED: glyceraldehyde-3-phosphate dehydrogenase, cytosolic [Solanum lycopersicum]
LOC101256908	2778.68	40.7843	5516.57	135.262	7.07961	0	0	Up Regulation	NC_015438.3	216685	220379	+	2201	LOC101256908	-	K12116	virNOG01065	R	sp|Q9C9W9|ADO3_ARATH Adagio protein 3 OS=Arabidopsis thaliana GN=ADO3 PE=1 SV=1	gi|460365707|ref|XP_004228739.1| PREDICTED: adagio protein 3 [Solanum lycopersicum] &gt;gi|1001012649|gb|AML76787.1| putative LOV domain-containing protein [Solanum lasiophyllum]
LOC101257524	7429.36	14539	319.747	0.0219924	-5.50685	0	0	Down Regulation	NC_015448.3	5208623	5212814	+	1659	LOC101257524	GO:0071423;GO:0016021;GO:0015140;GO:0006814;GO:0005773	K14445	virNOG06558	P	sp|Q8LG88|TDT_ARATH Tonoplast dicarboxylate transporter OS=Arabidopsis thaliana GN=TDT PE=2 SV=2	gi|525314462|ref|NP_001266027.1| tonoplast dicarboxylate transporter-like [Solanum lycopersicum] &gt;gi|511515066|gb|AGN75053.1| tonoplast dicarboxylate transporter [Solanum lycopersicum]
LOC101258346	5038.42	966.57	9110.28	9.42537	3.23655	0	0	Up Regulation	NC_015449.3	63578713	63592772	-	4215	LOC101258346	GO:0005634;GO:0042752;GO:0048586	K12124	virNOG06631	S	sp|Q9SQI2|GIGAN_ARATH Protein GIGANTEA OS=Arabidopsis thaliana GN=GI PE=1 SV=2	gi|723751843|ref|XP_010314472.1| PREDICTED: protein GIGANTEA-like isoform X2 [Solanum lycopersicum]
LOC101259456	821.435	1551.12	91.7524	0.0591524	-4.07942	0	0	Down Regulation	NC_015444.3	60435551	60448519	-	2537	LOC101259456	GO:0016760;GO:0016021;GO:0030244;GO:0071555	-	virNOG01905	S	sp|Q339N5|CSLH1_ORYSJ Cellulose synthase-like protein H1 OS=Oryza sativa subsp. japonica GN=CSLH1 PE=2 SV=2	gi|460395838|ref|XP_004243487.1| PREDICTED: cellulose synthase-like protein H1 [Solanum lycopersicum]
LOC101262875	3199.92	5486.43	913.423	0.166488	-2.58651	0	0	Down Regulation	NC_015447.3	60915096	60918970	-	1653	LOC101262875	GO:0006810;GO:0006412;GO:0016021;GO:0003735	K15109	virNOG04656	C	sp|Q93XM7|MCAT_ARATH Mitochondrial carnitine/acylcarnitine carrier-like protein OS=Arabidopsis thaliana GN=BOU PE=1 SV=1	gi|1002095796|ref|NP_001307555.1| mitochondrial carnitine/acylcarnitine carrier-like protein [Solanum lycopersicum] &gt;gi|1002095843|ref|NP_001307558.1| mitochondrial carnitine/acylcarnitine carrier-like protein [Solanum lycopersicum] &gt;gi|723738204|ref|XP_010312085.1| PREDICTED: mitochondrial carnitine/acylcarnitine carrier-like protein [Solanum lycopersicum] &gt;gi|723738207|ref|XP_010312086…
LOC101263496	8297.93	680.836	15915	23.3757	4.54694	0	0	Up Regulation	NC_015449.3	59396164	59399671	+	2278	LOC101263496	GO:0005524;GO:0005471;GO:0015867;GO:0016021;GO:0015866;GO:0031969	K03301	virNOG05604	P	sp|O24381|TLC1_SOLTU Plastidic ATP/ADP-transporter OS=Solanum tuberosum PE=2 SV=2	gi|460413926|ref|XP_004252326.1| PREDICTED: plastidic ATP/ADP-transporter [Solanum lycopersicum]
LOC101264428	2130.15	66.2843	4194.02	63.2732	5.98352	0	0	Up Regulation	NC_015443.3	1007113	1010281	-	925	LOC101264428	-	-	virNOG17918	S	-	gi|460389514|ref|XP_004240397.1| PREDICTED: uncharacterized protein LOC101264428 [Solanum lycopersicum]
LOC101264616	1187.6	216.726	2158.46	9.95944	3.31606	0	0	Up Regulation	NC_015441.3	455978	457040	-	674	LOC101264616	GO:0006952;GO:0009607	-	-	-	sp|P85524|KIRO_ACTDE Kirola OS=Actinidia deliciosa PE=1 SV=1	gi|460382580|ref|XP_004237017.1| PREDICTED: kirola-like [Solanum lycopersicum]
LOC101265380	1811.78	14.2888	3609.26	252.594	7.98067	0	0	Up Regulation	NC_015439.3	19702611	19704661	+	1603	LOC101265380	GO:0016021	-	virNOG00690	O	sp|Q9FMX6|DJC76_ARATH Chaperone protein dnaJ C76, chloroplastic OS=Arabidopsis thaliana GN=DJC76 PE=2 SV=1	gi|460371345|ref|XP_004231500.1| PREDICTED: uncharacterized protein LOC101265380 [Solanum lycopersicum]
LOC101265653	8274.08	13671.1	2877.04	0.210446	-2.24848	0	0	Down Regulation	NC_015444.3	400641	406166	+	1734	LOC101265653	GO:0016021;GO:0010205;GO:0009941;GO:0006629	K10255	virNOG04958	I	sp|P48627|FAD6C_BRANA Omega-6 fatty acid desaturase, chloroplastic OS=Brassica napus PE=1 SV=1	gi|460393982|ref|XP_004242585.1| PREDICTED: omega-6 fatty acid desaturase, chloroplastic [Solanum lycopersicum]
LOC101267673	9652.18	1382.81	17921.6	12.9603	3.69602	0	0	Up Regulation	NC_015439.3	40972367	40974954	-	1093	LOC101267673	GO:0003824	-	virNOG00031	S	sp|Q1XDB4|YCF23_PYRYE Uncharacterized protein ycf23 OS=Pyropia yezoensis GN=ycf23 PE=3 SV=1	gi|460374612|ref|XP_004233104.1| PREDICTED: uncharacterized protein ycf23 [Solanum lycopersicum]
LOC543809	2087.49	3797.98	376.993	0.0992614	-3.33262	0	0	Down Regulation	NC_015442.3	63112794	63116839	+	1941	LOC543809	GO:0006021;GO:0008654;GO:0004512	K01858	virNOG02792	I	sp|Q9LW96|INO1_TOBAC Inositol-3-phosphate synthase OS=Nicotiana tabacum PE=2 SV=1	gi|849564061|ref|NP_001296998.1| inositol-3-phosphate synthase [Solanum lycopersicum]
SlFBA1	39552	63235	15869.1	0.250954	-1.99451	0	0	Down Regulation	NC_015438.3	96998216	97000827	+	1577	SlFBA1	GO:0004332;GO:0006096	K01623	virNOG10404	G	sp|Q944G9|ALFP2_ARATH Fructose-bisphosphate aldolase 2, chloroplastic OS=Arabidopsis thaliana GN=FBA2 PE=1 SV=2	gi|460370090|ref|XP_004230887.1| PREDICTED: fructose-bisphosphate aldolase 1, chloroplastic [Solanum lycopersicum] &gt;gi|970000709|ref|XP_015054818.1| PREDICTED: fructose-bisphosphate aldolase 1, chloroplastic [Solanum pennellii]
bmy3	1441.08	2683.17	198.977	0.0741574	-3.75326	0	0	Down Regulation	NC_015438.3	76364333	76367265	+	1961	bmy3	GO:0000272;GO:0016161	-	virNOG11912	R	sp|Q8VYW2|BAM9_ARATH Inactive beta-amylase 9 OS=Arabidopsis thaliana GN=BAM9 PE=2 SV=1	gi|350537747|ref|NP_001234052.1| 1,4-alpha-glucan-maltohydrolase [Solanum lycopersicum] &gt;gi|56562179|emb|CAH60892.1| 1,4-alpha-glucan-maltohydrolase [Solanum lycopersicum]
LOC101253781	1493.85	14.7759	2972.92	201.201	7.65249	1.04115935745063e-318	5.48430692772286e-316	Up Regulation	NC_015442.3	3443051	3445358	+	1699	LOC101253781	GO:0005622;GO:0008270	-	virNOG07936	K	sp|Q8RWD0|COL16_ARATH Zinc finger protein CONSTANS-LIKE 16 OS=Arabidopsis thaliana GN=COL16 PE=1 SV=2	gi|460386480|ref|XP_004238926.1| PREDICTED: zinc finger protein CONSTANS-LIKE 16-like isoform X1 [Solanum lycopersicum]
LOC101261471	3647.11	6078.47	1215.74	0.200008	-2.32187	1.06982213123503e-316	5.49784202555519e-314	Down Regulation	NC_015447.3	58698325	58703273	-	2095	LOC101261471	GO:0005634;GO:0004674;GO:0005524;GO:0006468;GO:0035556;GO:0005737	K04688	virNOG01318	T	sp|Q39030|KPK2_ARATH Serine/threonine-protein kinase AtPK2/AtPK19 OS=Arabidopsis thaliana GN=ATPK2 PE=1 SV=2	gi|460407178|ref|XP_004249031.1| PREDICTED: serine/threonine-protein kinase AtPK2/AtPK19 [Solanum lycopersicum]
LOC101258465	7406.21	12381.4	2430.97	0.19634	-2.34857	2.57999306312727e-310	1.29e-307	Down Regulation	NC_015443.3	40336176	40346459	+	3126	LOC101258465	GO:0050661;GO:0016310;GO:0008652;GO:0016597;GO:0004072;GO:0055114;GO:0016491	K12524	virNOG05761	E	sp|Q9SA18|AKH1_ARATH Bifunctional aspartokinase/homoserine dehydrogenase 1, chloroplastic OS=Arabidopsis thaliana GN=AKHSDH1 PE=1 SV=1	gi|460392493|ref|XP_004241850.1| PREDICTED: bifunctional aspartokinase/homoserine dehydrogenase 1, chloroplastic [Solanum lycopersicum]
SlFBA3	47973.9	76445.3	19502.6	0.255118	-1.97076	0	1.97e-306	Down Regulation	NC_015439.3	48088548	48090933	-	1438	SlFBA3	GO:0004332;GO:0006096	K01623	virNOG10404	G	sp|Q944G9|ALFP2_ARATH Fructose-bisphosphate aldolase 2, chloroplastic OS=Arabidopsis thaliana GN=FBA2 PE=1 SV=2	gi|808175957|ref|NP_001294934.1| fructose-bisphosphate aldolase 1, chloroplastic [Solanum lycopersicum] &gt;gi|970009384|ref|XP_015065570.1| PREDICTED: fructose-bisphosphate aldolase 1, chloroplastic-like [Solanum pennellii]
LOC101244176	52107	81650	22564	0.27635	-1.85543	1.36e-306	6.5e-304	Down Regulation	NC_015441.3	6034401	6040307	-	4617	LOC101244176	GO:0016851;GO:0005739;GO:0009507;GO:0015995	K03403	virNOG06339	H	sp|Q9FNB0|CHLH_ARATH Magnesium-chelatase subunit ChlH, chloroplastic OS=Arabidopsis thaliana GN=CHLH PE=1 SV=1	gi|460381761|ref|XP_004236610.1| PREDICTED: magnesium-chelatase subunit ChlH, chloroplastic [Solanum lycopersicum]
LOC101246606	7638.99	13729.2	1548.74	0.112806	-3.14808	1.87e-306	8.77e-304	Down Regulation	NC_015440.3	61116705	61124241	-	3688	LOC101246606	-	-	virNOG02298	L	sp|P38935|SMBP2_HUMAN DNA-binding protein SMUBP-2 OS=Homo sapiens GN=IGHMBP2 PE=1 SV=3	gi|460379049|ref|XP_004235277.1| PREDICTED: DNA-binding protein SMUBP-2 [Solanum lycopersicum]
XTH7	4743.91	7751.08	1736.75	0.224066	-2.15801	3.21e-304	1.47e-301	Down Regulation	NC_015439.3	53771327	53772806	+	1013	XTH7	GO:0048046;GO:0004553;GO:0016762;GO:0005618;GO:0010411;GO:0042546;GO:0071555	K08235	virNOG01489	G	sp|Q8LER3|XTH7_ARATH Probable xyloglucan endotransglucosylase/hydrolase protein 7 OS=Arabidopsis thaliana GN=XTH7 PE=2 SV=2	gi|920500132|ref|NP_001234475.2| xyloglucan endotransglucosylase-hydrolase XTH7 [Solanum lycopersicum]
LOC101250696	962.709	1757.84	167.572	0.0953283	-3.39095	1.39e-302	6.23e-300	Down Regulation	NC_015442.3	56830038	56834487	+	1311	LOC101250696	GO:0016788	-	virNOG05265	R	sp|Q9SJB4|GDL34_ARATH GDSL esterase/lipase At2g04570 OS=Arabidopsis thaliana GN=At2g04570 PE=2 SV=1	gi|460389012|ref|XP_004240155.1| PREDICTED: GDSL esterase/lipase At2g04570-like [Solanum lycopersicum]
LOC101257583	1051.24	1944.77	157.708	0.0810934	-3.62427	1.23e-295	5.4e-293	Down Regulation	NC_015444.3	67273730	67275288	-	1559	LOC101257583	-	K00640	COG1045;virNOG08638	E	sp|Q39218|SAT3_ARATH Serine acetyltransferase 3, mitochondrial OS=Arabidopsis thaliana GN=SAT3 PE=1 SV=3	gi|723719082|ref|XP_004244065.2| PREDICTED: LOW QUALITY PROTEIN: serine acetyltransferase 1, chloroplastic-like [Solanum lycopersicum]
LOC101259539	756.294	1407.05	105.54	0.0750078	-3.73682	9.55e-295	4.11e-292	Down Regulation	NC_015442.3	675458	679664	+	1546	LOC101259539	-	-	virNOG13113	S	sp|F4I5D5|WTR11_ARATH WAT1-related protein At1g70260 OS=Arabidopsis thaliana GN=At1g70260 PE=2 SV=1	gi|460386010|ref|XP_004238693.1| PREDICTED: WAT1-related protein At1g70260 [Solanum lycopersicum]
LOC101268560	9740.22	15472.8	4007.65	0.259012	-1.94891	4.97e-294	2.1e-291	Down Regulation	NC_015440.3	65932449	65935697	+	1396	LOC101268560	GO:0090333;GO:0009535;GO:0071277;GO:0016021;GO:0005739;GO:0009704	-	virNOG13311	R	sp|Q9FN48|CAS_ARATH Calcium sensing receptor, chloroplastic OS=Arabidopsis thaliana GN=CAS PE=1 SV=1	gi|460380709|ref|XP_004236097.1| PREDICTED: calcium sensing receptor, chloroplastic [Solanum lycopersicum]
LOC101262486	1015.68	1891.48	139.885	0.0739553	-3.7572	5.67e-290	2.34e-287	Down Regulation	NC_015448.3	56508209	56509833	+	1370	LOC101262486	GO:0003677	K09422	virNOG08752	K	sp|Q9LX82|MYB48_ARATH Transcription factor MYB48 OS=Arabidopsis thaliana GN=MYB48 PE=2 SV=1	gi|460411832|ref|XP_004251308.1| PREDICTED: transcription factor MYB48 [Solanum lycopersicum]
LOC101255972	769.746	1495.85	43.6451	0.0291775	-5.099	1.82e-289	7.39e-287	Down Regulation	NC_015440.3	62098932	62103369	-	1895	LOC101255972	GO:0005634;GO:0003677;GO:0006355;GO:0016021	-	virNOG18445	K	sp|F4KGY6|RVE1_ARATH Protein REVEILLE 1 OS=Arabidopsis thaliana GN=RVE1 PE=2 SV=1	gi|460379277|ref|XP_004235390.1| PREDICTED: protein REVEILLE 7 [Solanum lycopersicum]
LOC101246763	1940.77	3538.07	343.474	0.0970796	-3.36469	9.95e-288	3.95e-285	Down Regulation	NC_015438.3	91248855	91253106	-	2571	LOC101246763	GO:0016021;GO:0055114;GO:0016491	K00521	virNOG00376	QP	sp|Q8RWS6|FRO6_ARATH Ferric reduction oxidase 6 OS=Arabidopsis thaliana GN=FRO6 PE=2 SV=1	gi|460369063|ref|XP_004230384.1| PREDICTED: ferric reduction oxidase 6-like [Solanum lycopersicum]
LOC101258159	444.267	878.716	9.81782	0.0111729	-6.48385	8.2e-286	3.2e-283	Down Regulation	NC_015443.3	32745008	32746547	+	826	LOC101258159	GO:0005634;GO:0003677;GO:0008270;GO:0045893	-	virNOG04663;virNOG19994	SP	-	gi|460390510|ref|XP_004240874.1| PREDICTED: uncharacterized protein LOC101258159 [Solanum lycopersicum]
LOC101259555	1425.46	28.5409	2822.38	98.8889	6.62774	8.4e-285	3.22e-282	Up Regulation	NC_015444.3	63786068	63788017	+	1120	LOC101259555	GO:0005777	-	virNOG19452	O	sp|Q4UKR8|HSPC2_RICFE Small heat shock protein C2 OS=Rickettsia felis (strain ATCC VR-1525 / URRWXCal2) GN=hspC2 PE=3 SV=1	gi|723714788|ref|XP_010323663.1| PREDICTED: uncharacterized protein LOC101259555 isoform X1 [Solanum lycopersicum]
LOC101250715	1028.99	200.603	1857.37	9.25896	3.21085	1.14e-283	4.29e-281	Up Regulation	NC_015445.3	1336589	1338699	-	1238	LOC101250715	GO:0046872;GO:0055114;GO:0016491	-	virNOG06916;COG3491	QR	sp|Q9ZSA7|DLO2_ARATH Protein DMR6-LIKE OXYGENASE 2 OS=Arabidopsis thaliana GN=DLO2 PE=2 SV=1	gi|460397939|ref|XP_004244522.1| PREDICTED: probable 2-oxoglutarate/Fe(II)-dependent dioxygenase [Solanum lycopersicum]
LOC101250405	1052.26	120.187	1984.34	16.5105	4.04531	1.64e-280	6.07e-278	Up Regulation	NC_015442.3	4417244	4421319	+	2297	LOC101250405	-	K04077	virNOG05252	O	sp|Q9C667|CPNB4_ARATH Chaperonin 60 subunit beta 4, chloroplastic OS=Arabidopsis thaliana GN=CPN60B4 PE=1 SV=1	gi|723698178|ref|XP_010320795.1| PREDICTED: ruBisCO large subunit-binding protein subunit beta, chloroplastic isoform X1 [Solanum lycopersicum]
LOC101259171	7276.61	13289	1264.18	0.0951297	-3.39396	3.66e-280	1.33e-277	Down Regulation	NC_015444.3	56844908	56847305	-	2015	LOC101259171	GO:0005634;GO:0007165;GO:0009638;GO:0004871;GO:0005737	-	virNOG08647	R	sp|Q682S0|RPT2_ARATH Root phototropism protein 2 OS=Arabidopsis thaliana GN=RPT2 PE=1 SV=2	gi|460396173|ref|XP_004243653.1| PREDICTED: root phototropism protein 2 [Solanum lycopersicum]
LOC101251856	698.217	1320.44	75.9894	0.0575483	-4.11908	2.02e-279	7.21e-277	Down Regulation	NC_015440.3	3145700	3147944	-	1141	LOC101251856	GO:0008080	-	virNOG15283	R	-	gi|460377231|ref|XP_004234397.1| PREDICTED: uncharacterized protein LOC101251856 [Solanum lycopersicum]
LOC101259222	753.89	1394.49	113.285	0.0812375	-3.62171	4.1e-279	1.44e-276	Down Regulation	NC_015440.3	55746514	55749437	-	2176	LOC101259222	GO:0006817;GO:0016021;GO:0022857;GO:0055062	K13783	COG2271;virNOG00131	G	sp|Q9C5L3|GLPT1_ARATH Putative glycerol-3-phosphate transporter 1 OS=Arabidopsis thaliana GN=At3g47420 PE=2 SV=1	gi|460378806|ref|XP_004235159.1| PREDICTED: putative glycerol-3-phosphate transporter 1 [Solanum lycopersicum]
LOC101251432	1614.83	327.248	2902.41	8.86916	3.1488	2.44e-275	8.42e-273	Up Regulation	NC_015439.3	52579699	52585491	-	1995	LOC101251432	GO:0004674;GO:0005524;GO:0006468	K14498	KOG0583;virNOG10052;virNOG29072	T	sp|Q75H77|SAPKA_ORYSJ Serine/threonine-protein kinase SAPK10 OS=Oryza sativa subsp. japonica GN=SAPK10 PE=2 SV=1	gi|460372475|ref|XP_004232055.1| PREDICTED: serine/threonine-protein kinase SRK2I [Solanum lycopersicum]
LOC101244412	901.7	162.056	1641.34	10.1282	3.34031	2.42e-274	8.21e-272	Up Regulation	NC_015446.3	64344679	64348541	+	1210	LOC101244412	GO:0003697;GO:0006260	-	virNOG08662	S	sp|Q9SX99|OSB1_ARATH Protein OSB1, mitochondrial OS=Arabidopsis thaliana GN=OSB1 PE=1 SV=1	gi|460403465|ref|XP_004247211.1| PREDICTED: protein OSB2, chloroplastic [Solanum lycopersicum]
LOC101247860	634.717	70.6687	1198.77	16.9632	4.08433	1.59e-273	5.31e-271	Up Regulation	NC_015446.3	70865137	70875257	+	3014	LOC101247860	GO:0006629	-	virNOG11951	I	sp|Q0CBM7|FAEA_ASPTN Probable feruloyl esterase A OS=Aspergillus terreus (strain NIH 2624 / FGSC A1156) GN=faeA PE=3 SV=1	gi|460404662|ref|XP_004247800.1| PREDICTED: uncharacterized protein LOC101247860 isoform X1 [Solanum lycopersicum]
LOC101248693	7470.32	1585.87	13354.8	8.42107	3.074	2.14e-271	7.05e-269	Up Regulation	NC_015444.3	63309101	63313737	+	1458	LOC101248693	-	K02116	virNOG02217	S	sp|P12403|ATPZ_NOSS1 ATP synthase protein I OS=Nostoc sp. (strain PCC 7120 / SAG 25.82 / UTEX 2576) GN=atpI PE=3 SV=2	gi|460395436|ref|XP_004243289.1| PREDICTED: uncharacterized protein LOC101248693 [Solanum lycopersicum] &gt;gi|723714963|ref|XP_010323690.1| PREDICTED: uncharacterized protein LOC101248693 [Solanum lycopersicum]
EXP2	2953.62	4843.93	1063.31	0.219514	-2.18761	3.64e-269	1.18e-266	Down Regulation	NC_015443.3	32415700	32417409	+	1137	EXP2	GO:0016020;GO:0009664;GO:0005618;GO:0005576	-	virNOG07797	R	sp|O22874|EXPA8_ARATH Expansin-A8 OS=Arabidopsis thaliana GN=EXPA8 PE=2 SV=1	gi|350534896|ref|NP_001234165.1| expansin precursor [Solanum lycopersicum] &gt;gi|970036087|ref|XP_015079370.1| PREDICTED: expansin-A8-like [Solanum pennellii] &gt;gi|3747132|gb|AAC64201.1| expansin [Solanum lycopersicum] &gt;gi|4884433|emb|CAB43197.1| expansin2 [Solanum lycopersicum]
LOC101263123	1572.48	440.958	2704	6.13209	2.61638	3.17e-268	1.01e-265	Up Regulation	NC_015443.3	44380825	44384291	-	1429	LOC101263123	-	-	virNOG00753;KOG1778	K	sp|Q9FMK7|BT1_ARATH BTB/POZ and TAZ domain-containing protein 1 OS=Arabidopsis thaliana GN=BT1 PE=1 SV=1	gi|460391841|ref|XP_004241527.1| PREDICTED: BTB/POZ and TAZ domain-containing protein 1-like [Solanum lycopersicum]
LOC101261193	384.996	757.446	12.5463	0.016564	-5.9158	8.52e-268	2.68e-265	Down Regulation	NC_015439.3	35564574	35566327	-	1642	LOC101261193	GO:0008152;GO:0016758	K12356	virNOG06561;virNOG04280	CG	sp|Q40287|UFOG5_MANES Anthocyanidin 3-O-glucosyltransferase 5 OS=Manihot esculenta GN=GT5 PE=2 SV=1	gi|460375424|ref|XP_004233506.1| PREDICTED: anthocyanidin 3-O-glucosyltransferase 5-like [Solanum lycopersicum]
LOC101255223	745.681	30.8695	1460.49	47.3118	5.56413	1.52e-265	4.7e-263	Up Regulation	NC_015445.3	52442913	52445785	-	2379	LOC101255223	GO:0005634;GO:0006355;GO:0043565;GO:0003700	K09419	virNOG12884	K	sp|P41152|HSF30_SOLPE Heat shock factor protein HSF30 OS=Solanum peruvianum GN=HSF30 PE=2 SV=1	gi|723722314|ref|XP_010325031.1| PREDICTED: heat shock factor protein HSF30 isoform X2 [Solanum lycopersicum]
LOC101268799	5958.67	9435.93	2481.42	0.262976	-1.927	1.61e-263	4.93e-261	Down Regulation	NC_015446.3	66078288	66084058	+	1845	LOC101268799	GO:0016021	-	virNOG05148	S	-	gi|460404038|ref|XP_004247492.1| PREDICTED: uncharacterized protein LOC101268799 [Solanum lycopersicum]
CO1	551.352	1043.49	59.2145	0.0567467	-4.13932	9.81e-260	2.95e-257	Down Regulation	NC_015439.3	51960295	51962800	-	1414	CO1	GO:0005634;GO:0009416;GO:0008270;GO:0009909	-	virNOG08037	K	sp|Q96502|COL2_ARATH Zinc finger protein CONSTANS-LIKE 2 OS=Arabidopsis thaliana GN=COL2 PE=1 SV=1	gi|350538605|ref|NP_001233839.1| CONSTANS 1 [Solanum lycopersicum] &gt;gi|45544881|gb|AAS67376.1| CONSTANS 1 [Solanum lycopersicum] &gt;gi|45544883|gb|AAS67377.1| CONSTANS 1 [Solanum lycopersicum]
THIC	8929.55	3935.85	13923.2	3.53755	1.82275	4.5e-255	1.33e-252	Up Regulation	NC_015443.3	1106029	1111603	+	2872	THIC	GO:0009228;GO:0080041;GO:0051536;GO:0009570	K03147	virNOG07001	H	sp|O82392|THIC_ARATH Phosphomethylpyrimidine synthase, chloroplastic OS=Arabidopsis thaliana GN=THIC PE=1 SV=1	gi|959092479|ref|NP_001304334.1| phosphomethylpyrimidine synthase, chloroplastic [Solanum lycopersicum]
LOC101249991	1165.63	2027.9	303.36	0.149593	-2.74088	7.72e-252	2.26e-249	Down Regulation	NC_015449.3	4630336	4638953	+	5195	LOC101249991	-	-	virNOG07397	J	sp|Q9LJR3|SPA3_ARATH Protein SPA1-RELATED 3 OS=Arabidopsis thaliana GN=SPA3 PE=1 SV=1	gi|460412949|ref|XP_004251858.1| PREDICTED: protein SPA1-RELATED 4-like isoform X1 [Solanum lycopersicum]
LOC101245683	8173.76	12715.8	3631.71	0.285606	-1.8079	1.78e-248	5.13e-246	Down Regulation	NC_015445.3	62931275	62937322	-	2902	LOC101245683	GO:0003746;GO:0005525;GO:0006414;GO:0009507;GO:0003924	K02355	virNOG04493	J	sp|Q9SI75|EFGC_ARATH Elongation factor G, chloroplastic OS=Arabidopsis thaliana GN=CPEFG PE=1 SV=1	gi|460400419|ref|XP_004245732.1| PREDICTED: elongation factor G, chloroplastic [Solanum lycopersicum]
LOC101257930	635.855	25.5631	1246.15	48.7479	5.60727	5.11e-247	1.45e-244	Up Regulation	NC_015449.3	754821	762465	-	2421	LOC101257930	GO:0005634;GO:0008270	-	virNOG09433	R	sp|Q9LUA9|COL10_ARATH Zinc finger protein CONSTANS-LIKE 10 OS=Arabidopsis thaliana GN=COL10 PE=1 SV=1	gi|460412319|ref|XP_004251549.1| PREDICTED: zinc finger protein CONSTANS-LIKE 9-like [Solanum lycopersicum] &gt;gi|723747248|ref|XP_010313684.1| PREDICTED: zinc finger protein CONSTANS-LIKE 9-like [Solanum lycopersicum]
LOC101260420	1070.37	1875.24	265.505	0.141584	-2.82027	1.83e-246	5.14e-244	Down Regulation	NC_015441.3	1940067	1945273	-	1193	LOC101260420	GO:0003993;GO:0016311	K14379	virNOG01778	O	sp|Q8VYU7|PPA4_ARATH Purple acid phosphatase 4 OS=Arabidopsis thaliana GN=PAP4 PE=2 SV=1	gi|460382376|ref|XP_004236915.1| PREDICTED: purple acid phosphatase 4 [Solanum lycopersicum]
LOC101261422	3615.53	5785.99	1445.06	0.249751	-2.00144	2.93e-246	8.12e-244	Down Regulation	NC_015443.3	38400173	38404124	-	2199	LOC101261422	GO:0051537;GO:0016705;GO:0010277;GO:0005506;GO:0055114	K13600	virNOG01730	H	sp|Q9MBA1|CAO_ARATH Chlorophyllide a oxygenase, chloroplastic OS=Arabidopsis thaliana GN=CAO PE=1 SV=1	gi|460392857|ref|XP_004242029.1| PREDICTED: chlorophyllide a oxygenase, chloroplastic [Solanum lycopersicum]
PMEU1	6804.42	1735.53	11873.3	6.84133	2.77428	2.79e-245	7.63e-243	Up Regulation	NC_015440.3	71927622	71930779	-	2013	PMEU1	GO:0045330;GO:0030599;GO:0045490;GO:0005618;GO:0016021;GO:0005576;GO:0043086;GO:0046910;GO:0042545	K01051	virNOG02047	G	sp|Q43143|PMEU1_SOLLC Pectinesterase/pectinesterase inhibitor U1 OS=Solanum lycopersicum GN=PMEU1 PE=2 SV=1	gi|795881070|ref|NP_001233857.2| pectinesterase/pectinesterase inhibitor U1 precursor [Solanum lycopersicum]
LOC101265407	1118.52	1947.31	289.739	0.148789	-2.74866	2e-244	5.41e-242	Down Regulation	NC_015440.3	35256258	35262531	+	2323	LOC101265407	-	K15015	virNOG10987;COG0814	E	sp|F4IUW3|AVT1C_ARATH Amino acid transporter AVT1C OS=Arabidopsis thaliana GN=AVT1C PE=1 SV=1	gi|460378093|ref|XP_004234813.1| PREDICTED: vacuolar amino acid transporter 1-like [Solanum lycopersicum] &gt;gi|723681560|ref|XP_010317902.1| PREDICTED: vacuolar amino acid transporter 1-like [Solanum lycopersicum]
LeCCD1B	2672.63	4471.91	873.356	0.195298	-2.35625	5.38e-244	1.44e-241	Down Regulation	NC_015438.3	82073106	82085914	-	2220	LeCCD1B	GO:0016702;GO:0055114	K11159	virNOG10787	Q	sp|Q8LP17|CCD1_PEA Carotenoid 9,10(9&apos;,10&apos;)-cleavage dioxygenase 1 OS=Pisum sativum GN=CCD1 PE=2 SV=1	gi|1021312228|ref|NP_001310512.1| carotenoid cleavage dioxygenase 1-2 [Solanum lycopersicum]
LOC101245586	4952.44	8144.4	1760.48	0.216159	-2.20984	6.54e-243	1.72e-240	Down Regulation	NC_015438.3	84551886	84552533	-	648	LOC101245586	-	-	virNOG23509	R	sp|Q8RW93|LBP65_ARATH Putative lipid-binding protein At4g00165 OS=Arabidopsis thaliana GN=At4g00165 PE=2 SV=1	gi|460367864|ref|XP_004229790.1| PREDICTED: putative lipid-binding protein At4g00165 [Solanum lycopersicum]
NR	16254	29499.5	3008.42	0.101982	-3.29361	4.44e-241	1.16e-238	Down Regulation	NC_015448.3	7177071	7181590	-	3138	NR	GO:0020037;GO:0030151;GO:0055114;GO:0042128;GO:0050464;GO:0043546;GO:0006809;GO:0009703	K10534	virNOG00316	C	sp|P17570|NIA_SOLLC Nitrate reductase [NADH] OS=Solanum lycopersicum GN=NIA PE=3 SV=1	gi|460409861|ref|XP_004250355.1| PREDICTED: nitrate reductase [NADH]-like [Solanum lycopersicum]
LOC101252660	1238.07	2307.06	169.074	0.0732854	-3.77033	4.71e-241	1.21e-238	Down Regulation	NC_015440.3	1915209	1920345	-	2024	LOC101252660	GO:0043231;GO:0016043;GO:0003677;GO:0006355;GO:0009658;GO:0006352;GO:0045893;GO:0010207;GO:0005739;GO:0016987;GO:0044444;GO:0003700;GO:0001053;GO:0009507	K03093	virNOG04907	K	sp|Q9ZNX9|SIGE_ARATH RNA polymerase sigma factor sigE, chloroplastic/mitochondrial OS=Arabidopsis thaliana GN=SIGE PE=1 SV=1	gi|460376792|ref|XP_004234180.1| PREDICTED: RNA polymerase sigma factor sigE, chloroplastic/mitochondrial isoform X2 [Solanum lycopersicum]
LOC543824	470.851	896.009	45.6933	0.0509965	-4.29346	3.96e-240	1.01e-237	Down Regulation	NC_015445.3	59832384	59834252	-	1544	LOC543824	GO:0046872;GO:0016021;GO:0070469;GO:0055114;GO:0009916	K17893	virNOG04111	C	sp|Q41224|AOX1_TOBAC Ubiquinol oxidase 1, mitochondrial OS=Nicotiana tabacum GN=AOX1 PE=1 SV=1	gi|926657585|ref|NP_001234117.2| alternative oxidase 1a [Solanum lycopersicum]
LOC101268314	9865.65	1946.81	17784.5	9.13518	3.19143	5.74e-235	1.44e-232	Up Regulation	NC_015438.3	78377060	78377638	+	579	LOC101268314	GO:0009507;GO:0080153	-	virNOG23430	R	sp|O22914|CP121_ARATH Calvin cycle protein CP12-1, chloroplastic OS=Arabidopsis thaliana GN=CP12-1 PE=1 SV=1	gi|460367060|ref|XP_004229393.1| PREDICTED: calvin cycle protein CP12-1, chloroplastic [Solanum lycopersicum]
LOC101248806	1232.7	2114.76	350.628	0.1658	-2.59249	1.75e-234	4.33e-232	Down Regulation	NC_015445.3	63632956	63637821	-	2121	LOC101248806	GO:0016614;GO:0050660;GO:0055114	K00108	virNOG02122	R	sp|Q9S746|HTH_ARATH Protein HOTHEAD OS=Arabidopsis thaliana GN=HTH PE=1 SV=1	gi|460400271|ref|XP_004245659.1| PREDICTED: protein HOTHEAD [Solanum lycopersicum]
LOC101243975	476.242	44.1057	908.378	20.5955	4.36426	4.9e-234	1.2e-231	Up Regulation	NC_015440.3	67363975	67367662	-	2493	LOC101243975	-	-	virNOG06038	S	sp|O58403|RACD_PYRHO Aspartate racemase OS=Pyrococcus horikoshii (strain ATCC 700860 / DSM 12428 / JCM 9974 / NBRC 100139 / OT-3) GN=PH0670 PE=1 SV=1	gi|1002623388|ref|NP_001307625.1| probable amino-acid racemase [Solanum lycopersicum] &gt;gi|1002623421|ref|NP_001307626.1| probable amino-acid racemase [Solanum lycopersicum] &gt;gi|1002623427|ref|NP_001307624.1| probable amino-acid racemase [Solanum lycopersicum]
CHLN	886.925	1707.81	66.0365	0.0386673	-4.69274	4.08e-233	9.89e-231	Down Regulation	NC_015438.3	90378695	90379936	+	1242	CHLN	GO:0030410;GO:0015684;GO:0030418	K05953	virNOG05255	H	sp|Q9XGI7|NAS_SOLLC Nicotianamine synthase OS=Solanum lycopersicum GN=CHLN PE=2 SV=1	gi|823683822|ref|NP_001296307.1| nicotianamine synthase [Solanum lycopersicum] &gt;gi|27151627|sp|Q9XGI7.1|NAS_SOLLC RecName: Full=Nicotianamine synthase; AltName: Full=Chloronerva; AltName: Full=S-adenosyl-L-methionine:S-adenosyl-L-methionine:S-adenosyl-methionine 3-amino-3-carboxypropyltransferase &gt;gi|4753801|emb|CAB42052.1| nicotianamine synthase [Solanum lycopersicum]
JMJ524	646.795	5.07412	1288.52	253.939	7.98834	1.76e-229	4.22e-227	Up Regulation	NC_015438.3	1259947	1264179	-	1537	JMJ524	GO:0042752;GO:0010452;GO:0046975;GO:0006355;GO:0070544;GO:0003700	K10277	virNOG07637	TB	sp|Q8RWR1|JMJ30_ARATH Lysine-specific demethylase JMJ30 OS=Arabidopsis thaliana GN=JMJ30 PE=1 SV=1	gi|984655735|ref|NP_001306150.1| JmjC-domain protein JMJ524 [Solanum lycopersicum]
SlFBA2	22258.5	33621.7	10895.3	0.324055	-1.62569	1.33e-228	3.15e-226	Down Regulation	NC_015439.3	34493828	34496136	-	1545	SlFBA2	GO:0004332;GO:0006096	K01623	virNOG10404	G	sp|Q944G9|ALFP2_ARATH Fructose-bisphosphate aldolase 2, chloroplastic OS=Arabidopsis thaliana GN=FBA2 PE=1 SV=2	gi|460375513|ref|XP_004233550.1| PREDICTED: fructose-bisphosphate aldolase 1, chloroplastic-like [Solanum lycopersicum] &gt;gi|970010032|ref|XP_015065916.1| PREDICTED: fructose-bisphosphate aldolase 1, chloroplastic-like [Solanum pennellii]
LOC101254519	3218.97	5536.12	901.83	0.162899	-2.61795	2.86e-228	6.69e-226	Down Regulation	NC_015446.3	191567	195467	-	1734	LOC101254519	GO:0070588;GO:0015369;GO:0016021	K07300	virNOG12305	P	sp|Q93Z81|CAX3_ARATH Vacuolar cation/proton exchanger 3 OS=Arabidopsis thaliana GN=CAX3 PE=1 SV=1	gi|970053009|ref|XP_015088132.1| PREDICTED: vacuolar cation/proton exchanger 3 [Solanum pennellii]
LOC101249445	12160.5	18483.6	5837.35	0.315812	-1.66286	6.33e-228	1.46e-225	Down Regulation	NC_015449.3	65792747	65796123	+	1667	LOC101249445	GO:0006006;GO:0050661;GO:0016620;GO:0051287;GO:0055114;GO:0009507	K05298	virNOG04721	G	sp|P12859|G3PB_PEA Glyceraldehyde-3-phosphate dehydrogenase B, chloroplastic OS=Pisum sativum GN=GAPB PE=1 SV=2	gi|460415552|ref|XP_004253122.1| PREDICTED: glyceraldehyde-3-phosphate dehydrogenase B, chloroplastic-like [Solanum lycopersicum]
LOC101252275	714.241	8.39874	1420.08	169.083	7.40159	2.47e-226	5.65e-224	Up Regulation	NC_015441.3	3090761	3094354	-	1694	LOC101252275	GO:0016021;GO:0015238;GO:0015297;GO:0006855	K03327	COG0534;virNOG04889	RV	sp|Q9FHB6|DTX16_ARATH Protein DETOXIFICATION 16 OS=Arabidopsis thaliana GN=DTX16 PE=2 SV=1	gi|723689594|ref|XP_010319286.1| PREDICTED: MATE efflux family protein 6 isoform X2 [Solanum lycopersicum]
LOC101252601	10815.3	16440.3	5190.38	0.315711	-1.66332	5.16e-223	1.17e-220	Down Regulation	NC_015444.3	866640	881176	-	6575	LOC101252601	GO:0005737	K03255	virNOG05664;strNOG05663	R	sp|F4JKH6|TSS_ARATH Protein TSS OS=Arabidopsis thaliana GN=TSS PE=1 SV=1	gi|723712262|ref|XP_010323210.1| PREDICTED: clustered mitochondria protein homolog isoform X2 [Solanum lycopersicum]
Hsp90-1	5150.71	7999.45	2301.96	0.287765	-1.79704	5.53e-221	1.24e-218	Down Regulation	NC_015449.3	5868091	5871125	-	2100	Hsp90-1	GO:0006457;GO:0005524;GO:0051082;GO:0009870	K04079	virNOG09511	O	sp|P36181|HSP80_SOLLC Heat shock cognate protein 80 OS=Solanum lycopersicum GN=HSC80 PE=2 SV=1	gi|350535174|ref|NP_001234436.1| molecular chaperone Hsp90-1 [Solanum lycopersicum] &gt;gi|38154489|gb|AAR12195.1| molecular chaperone Hsp90-1 [Solanum lycopersicum]
LOC101245244	8812.72	13423	4202.4	0.313073	-1.67543	1.48e-218	3.28e-216	Down Regulation	NC_015440.3	64129494	64131345	+	1852	LOC101245244	GO:0003746;GO:0005525;GO:0006414;GO:0009507;GO:0003924	K02358	virNOG04003	J	sp|Q40450|EFTUA_NICSY Elongation factor TuA, chloroplastic OS=Nicotiana sylvestris GN=TUFA PE=2 SV=2	gi|723687996|ref|XP_010319023.1| PREDICTED: elongation factor TuA, chloroplastic [Solanum lycopersicum] &gt;gi|970017066|ref|XP_015069657.1| PREDICTED: elongation factor TuA, chloroplastic [Solanum pennellii]
LOC101262052	399.161	29.5055	768.816	26.0567	4.70358	6.14e-218	1.35e-215	Up Regulation	NC_015438.3	89962764	89964154	-	1160	LOC101262052	-	-	virNOG15018	R	sp|O80494|P2B15_ARATH F-box protein PP2-B15 OS=Arabidopsis thaliana GN=PP2B15 PE=2 SV=2	gi|460368827|ref|XP_004230266.1| PREDICTED: F-box protein PP2-B15-like [Solanum lycopersicum]
LOC101248432	2046.23	4053.71	38.7452	0.00955795	-6.70908	1.21e-217	2.62e-215	Down Regulation	NC_015438.3	94902707	94904580	-	1874	LOC101248432	-	-	virNOG12574	S	-	gi|460369762|ref|XP_004230726.1| PREDICTED: uncharacterized protein LOC101248432 [Solanum lycopersicum]
LOC101261662	1313.27	2563.78	62.7536	0.024477	-5.35243	1.28e-217	2.75e-215	Down Regulation	NC_015447.3	59265	79440	+	3283	LOC101261662	GO:0005634	K12133	virNOG03487;KOG0724	K	sp|Q6R0H1|LHY_ARATH Protein LHY OS=Arabidopsis thaliana GN=LHY PE=1 SV=2	gi|460405908|ref|XP_004248416.1| PREDICTED: protein LHY [Solanum lycopersicum] &gt;gi|723735136|ref|XP_010327245.1| PREDICTED: protein LHY [Solanum lycopersicum]
LOC101252420	1706.07	2805.09	607.054	0.216412	-2.20815	4.35e-216	9.27e-214	Down Regulation	NC_015438.3	3024817	3027785	+	754	LOC101252420	GO:0009535;GO:0009570	-	virNOG21301	R	-	gi|460365166|ref|XP_004228475.1| PREDICTED: uncharacterized protein LOC101252420 [Solanum lycopersicum]
LOC101265236	15048.5	24511.2	5585.73	0.227885	-2.13362	4.82e-215	1.02e-212	Down Regulation	NC_015442.3	6449938	6458106	+	1928	LOC101265236	GO:0009058;GO:0003824;GO:0030170	K14272	virNOG00851	E	sp|Q9S7E9|GGT2_ARATH Glutamate--glyoxylate aminotransferase 2 OS=Arabidopsis thaliana GN=GGAT2 PE=1 SV=1	gi|460386878|ref|XP_004239121.1| PREDICTED: glutamate--glyoxylate aminotransferase 2 [Solanum lycopersicum] &gt;gi|970029443|ref|XP_015076050.1| PREDICTED: glutamate--glyoxylate aminotransferase 2 [Solanum pennellii]
LOC101263025	523.902	969.932	77.8728	0.0802868	-3.63869	1.6e-213	3.33e-211	Down Regulation	NC_015442.3	37246175	37248321	-	1298	LOC101263025	GO:0008080	-	virNOG18940;virNOG14105	SR	sp|Q980R9|NAT_SULSO N-alpha-acetyltransferase OS=Sulfolobus solfataricus (strain ATCC 35092 / DSM 1617 / JCM 11322 / P2) GN=ard1 PE=1 SV=2	gi|460387302|ref|XP_004239318.1| PREDICTED: uncharacterized protein LOC101263025 [Solanum lycopersicum]
LOC101260988	855.289	1524.94	185.641	0.121737	-3.03817	3.44e-213	7.12e-211	Down Regulation	NC_015439.3	40243865	40250785	-	1183	LOC101260988	-	K08064	virNOG16428	K	sp|Q84JP1|NFYA7_ARATH Nuclear transcription factor Y subunit A-7 OS=Arabidopsis thaliana GN=NFYA7 PE=1 SV=1	gi|460374739|ref|XP_004233167.1| PREDICTED: nuclear transcription factor Y subunit A-7 isoform X2 [Solanum lycopersicum]
SlALDH11A3a	3548.93	5561.65	1536.2	0.276213	-1.85615	2.38e-212	4.88e-210	Down Regulation	NC_015444.3	296405	302378	+	1943	SlALDH11A3a	GO:0008911	K00131	virNOG08816	C	sp|P93338|GAPN_NICPL NADP-dependent glyceraldehyde-3-phosphate dehydrogenase OS=Nicotiana plumbaginifolia GN=GAPN PE=2 SV=1	gi|723712065|ref|XP_010323179.1| PREDICTED: NADP-dependent glyceraldehyde-3-phosphate dehydrogenase isoform X1 [Solanum lycopersicum] &gt;gi|970041804|ref|XP_015082291.1| PREDICTED: NADP-dependent glyceraldehyde-3-phosphate dehydrogenase [Solanum pennellii]
LOC101255936	1826.82	140.187	3513.45	25.0626	4.64746	2.97e-211	6.01e-209	Up Regulation	NC_015447.3	60698497	60700690	+	806	LOC101255936	GO:0006662;GO:0015035;GO:0005623;GO:0055114;GO:0045454	-	virNOG13909	O	sp|Q9FG36|TRL31_ARATH Thioredoxin-like 3-1, chloroplastic OS=Arabidopsis thaliana GN=WCRKC1 PE=2 SV=3	gi|460407484|ref|XP_004249182.1| PREDICTED: thioredoxin-like 3-1, chloroplastic [Solanum lycopersicum]
LOC101264605	3024.75	4895.89	1153.6	0.235627	-2.08542	3.93e-211	7.88e-209	Down Regulation	NC_015440.3	59693290	59694652	+	1117	LOC101264605	GO:0006810;GO:0016021;GO:0005215	K09872	COG0580;virNOG08606	G	sp|Q7XSQ9|PIP12_ORYSJ Probable aquaporin PIP1-2 OS=Oryza sativa subsp. japonica GN=PIP1-2 PE=2 SV=3	gi|970019576|ref|XP_015070996.1| PREDICTED: aquaporin PIP1-1 [Solanum pennellii]
LOC101247980	4140.56	1841.44	6439.68	3.49709	1.80615	1.13e-210	2.25e-208	Up Regulation	NC_015439.3	42400963	42403619	-	1844	LOC101247980	GO:0006508;GO:0008234	-	COG4870;virNOG10433	O	sp|Q9FMH8|RD21B_ARATH Probable cysteine protease RD21B OS=Arabidopsis thaliana GN=RD21B PE=1 SV=1	gi|460374489|ref|XP_004233043.1| PREDICTED: low-temperature-induced cysteine proteinase-like [Solanum lycopersicum]
LOC101245795	885.409	1539.26	231.559	0.150435	-2.73279	7.31e-210	1.44e-207	Down Regulation	NC_015446.3	69458195	69464724	-	3523	LOC101245795	GO:0006368;GO:0003677;GO:0016593;GO:0008270;GO:0040007;GO:0016570	-	virNOG14038	R	-	gi|460404359|ref|XP_004247650.1| PREDICTED: uncharacterized protein LOC101245795 [Solanum lycopersicum]
LOC101256107	550.237	1038.9	61.5786	0.0592732	-4.07648	1.17e-209	2.28e-207	Down Regulation	NC_015444.3	65818885	65827983	-	4520	LOC101256107	-	-	virNOG07397	J	sp|Q9LJR3|SPA3_ARATH Protein SPA1-RELATED 3 OS=Arabidopsis thaliana GN=SPA3 PE=1 SV=1	gi|460397354|ref|XP_004244232.1| PREDICTED: protein SPA1-RELATED 4-like [Solanum lycopersicum]
LOC101247513	909.082	236.061	1582.1	6.70209	2.74461	2.62e-207	5.07e-205	Up Regulation	NC_015441.3	5817522	5826281	+	2393	LOC101247513	GO:0004553;GO:0005975	K05349	virNOG00808	G	sp|A7LXU3|BGH3B_BACO1 Beta-glucosidase BoGH3B OS=Bacteroides ovatus (strain ATCC 8483 / DSM 1896 / JCM 5824 / NCTC 11153) GN=BACOVA_02659 PE=1 SV=1	gi|460381785|ref|XP_004236622.1| PREDICTED: lysosomal beta glucosidase-like [Solanum lycopersicum] &gt;gi|723688937|ref|XP_010319196.1| PREDICTED: lysosomal beta glucosidase-like [Solanum lycopersicum]
LOC101268238	537.249	82.9423	991.555	11.9548	3.57951	9.44e-206	1.81e-203	Up Regulation	NC_015447.3	61447902	61453076	+	1720	LOC101268238	GO:0003747	K02836	virNOG05585;virNOG09244	JL	sp|F4J264|PRFB3_ARATH Peptide chain release factor PrfB3, chloroplastic OS=Arabidopsis thaliana GN=PRFB3 PE=2 SV=1	gi|460407566|ref|XP_004249223.1| PREDICTED: peptide chain release factor 1-like, mitochondrial isoform X1 [Solanum lycopersicum]
LOC101253377	392.963	33.6332	752.292	22.3676	4.48334	3.25e-205	6.17e-203	Up Regulation	NC_015441.3	58999061	59001158	+	1365	LOC101253377	GO:0020037;GO:0055114;GO:0006979;GO:0046872;GO:0098869;GO:0004601;GO:0005576;GO:0042744	K00430	virNOG09000	G	sp|Q96520|PER12_ARATH Peroxidase 12 OS=Arabidopsis thaliana GN=PER12 PE=1 SV=1	gi|460384249|ref|XP_004237825.1| PREDICTED: peroxidase 12-like [Solanum lycopersicum]
LOC101255136	1874.73	3266.65	482.819	0.147802	-2.75826	1.44e-201	2.7e-199	Down Regulation	NC_015446.3	68773983	68776380	+	951	LOC101255136	GO:0005634;GO:0010309;GO:0005506;GO:0019509;GO:0055114;GO:0005737	K08967	virNOG14665	S	sp|D7T737|MTND1_VITVI 1,2-dihydroxy-3-keto-5-methylthiopentene dioxygenase 1 OS=Vitis vinifera GN=VIT_05s0020g04070 PE=3 SV=1	gi|1003088739|ref|NP_001307725.1| 1,2-dihydroxy-3-keto-5-methylthiopentene dioxygenase 1 isoform 1 [Solanum lycopersicum]
LOC101267821	444.126	830.656	57.5968	0.069339	-3.85019	2.56e-200	4.77e-198	Down Regulation	NC_015444.3	1564470	1565331	-	862	LOC101267821	GO:0005576	K20412	virNOG19296	S	sp|Q40374|PR1_MEDTR Pathogenesis-related protein PR-1 OS=Medicago truncatula GN=PR-1 PE=2 SV=1	gi|460394167|ref|XP_004242676.1| PREDICTED: pathogenesis-related protein PR-1-like [Solanum lycopersicum]
LOC101243894	1806.16	2918.56	693.761	0.237707	-2.07275	1.28e-197	2.37e-195	Down Regulation	NC_015442.3	64194789	64199772	+	1906	LOC101243894	-	K07198	virNOG04106	T	sp|Q9LGV5|CIPK1_ORYSJ CBL-interacting protein kinase 1 OS=Oryza sativa subsp. japonica GN=CIPK1 PE=2 SV=1	gi|836939716|ref|NP_001296828.1| CBL-interacting serine/threonine-protein kinase 1 [Solanum lycopersicum]
LOC101255100	526.331	961.626	91.035	0.0946678	-3.40098	3.44e-197	6.31e-195	Down Regulation	NC_015442.3	62799155	62804590	+	2290	LOC101255100	GO:0010305;GO:0010588;GO:0010087;GO:0080022	-	virNOG13733	R	sp|Q9LFU0|DOT3_ARATH BTB/POZ domain-containing protein DOT3 OS=Arabidopsis thaliana GN=DOT3 PE=2 SV=1	gi|723702275|ref|XP_010321479.1| PREDICTED: putative BTB/POZ domain-containing protein DOT3 isoform X1 [Solanum lycopersicum]
LOC101260400	1384.07	2468.02	300.122	0.121604	-3.03974	7.79e-197	1.42e-194	Down Regulation	NC_015439.3	52005692	52008911	-	1824	LOC101260400	GO:0004014;GO:0006597;GO:0006557;GO:0008295	K01611	virNOG00946	E	sp|Q96471|DCAM_IPONI S-adenosylmethionine decarboxylase proenzyme OS=Ipomoea nil GN=SAMDC PE=3 SV=1	gi|460375724|ref|XP_004233654.1| PREDICTED: S-adenosylmethionine decarboxylase proenzyme [Solanum lycopersicum]
LOC101255257	1560.86	2544.7	577.013	0.226751	-2.14082	1.94e-196	3.5e-194	Down Regulation	NC_015439.3	49940429	49944131	+	1680	LOC101255257	GO:0015121;GO:0015713;GO:0089722;GO:0016021;GO:0015120	K15283	virNOG03986	G	sp|Q8H0T6|PPT2_ARATH Phosphoenolpyruvate/phosphate translocator 2, chloroplastic OS=Arabidopsis thaliana GN=PPT2 PE=2 SV=1	gi|460373001|ref|XP_004232311.1| PREDICTED: phosphoenolpyruvate/phosphate translocator 2, chloroplastic-like [Solanum lycopersicum]
PTOX	470.125	65.1726	875.077	13.4271	3.74707	2.96e-195	5.29e-193	Up Regulation	NC_015448.3	4937951	4943038	-	1503	PTOX	GO:0009657;GO:0055114;GO:0009579;GO:0046872;GO:0016021;GO:0070469;GO:0016117;GO:0009916	K17893	virNOG15273	R	sp|Q56X52|AOX4_ARATH Ubiquinol oxidase 4, chloroplastic/chromoplastic OS=Arabidopsis thaliana GN=AOX4 PE=1 SV=2	gi|350536613|ref|NP_001234511.1| plastid quinol oxidase [Solanum lycopersicum] &gt;gi|9937099|gb|AAG02286.1|AF177979_1 plastid terminal oxidase [Solanum lycopersicum] &gt;gi|9937101|gb|AAG02287.1|AF177980_1 plastid terminal oxidase [Solanum lycopersicum] &gt;gi|10505366|gb|AAG18449.1|AF302931_1 plastid quinol oxidase [Solanum lycopersicum] &gt;gi|10505368|gb|AAG18450.1|AF302932_1 plastid quinol o…
LOC101266935	17358.4	25685.1	9031.78	0.351635	-1.50785	3.73e-195	6.6e-193	Down Regulation	NC_015441.3	61882160	61885734	-	2238	LOC101266935	GO:0050661;GO:0008883;GO:0006782;GO:0055114	K02492	virNOG08641	H	sp|P93111|HEM11_CUCSA Glutamyl-tRNA reductase 1, chloroplastic OS=Cucumis sativus GN=HEMA1 PE=2 SV=1	gi|460384676|ref|XP_004238036.1| PREDICTED: glutamyl-tRNA reductase 1, chloroplastic [Solanum lycopersicum]
LOC101265391	1227.49	2047.04	407.942	0.199283	-2.32711	1.8e-194	3.16e-192	Down Regulation	NC_015439.3	48656140	48659541	-	1625	LOC101265391	GO:0004553;GO:0005975	K19355	virNOG07639	R	sp|Q9FJZ3|MAN7_ARATH Mannan endo-1,4-beta-mannosidase 7 OS=Arabidopsis thaliana GN=MAN7 PE=2 SV=1	gi|460373236|ref|XP_004232427.1| PREDICTED: mannan endo-1,4-beta-mannosidase 7 [Solanum lycopersicum]
LOC543802	3958.41	6263.37	1653.45	0.263987	-1.92146	1.9e-194	3.3e-192	Down Regulation	NC_015442.3	356094	366534	-	1357	LOC543802	GO:0015976;GO:0004089;GO:0008270	K01673	virNOG12703	P	sp|P27141|CAHC_TOBAC Carbonic anhydrase, chloroplastic OS=Nicotiana tabacum PE=2 SV=1	gi|849513095|ref|NP_001296992.1| carbonic anhydrase 2 2 [Solanum lycopersicum]
LOC101247302	1069.53	1804.36	334.708	0.1855	-2.43051	4.15e-193	7.17e-191	Down Regulation	NC_015449.3	62902549	62906938	-	2297	LOC101247302	-	K01179	virNOG07472	G	sp|Q42059|GUN6_ARATH Endoglucanase 6 OS=Arabidopsis thaliana GN=At1g64390 PE=2 SV=2	gi|723752034|ref|XP_010314503.1| PREDICTED: endoglucanase 6-like [Solanum lycopersicum]
LOC101264004	25093.2	36888.1	13298.4	0.360506	-1.4719	6.38e-192	1.09e-189	Down Regulation	NC_015441.3	66336790	66339803	-	1675	LOC101264004	GO:0050661;GO:0016620;GO:0006006;GO:0051287;GO:0055114	K05298	virNOG04721	G	sp|P12859|G3PB_PEA Glyceraldehyde-3-phosphate dehydrogenase B, chloroplastic OS=Pisum sativum GN=GAPB PE=1 SV=2	gi|971541388|ref|XP_006342156.2| PREDICTED: glyceraldehyde-3-phosphate dehydrogenase B, chloroplastic [Solanum tuberosum]
LOC101254214	7177.31	10872.8	3481.81	0.320231	-1.64282	2.28e-191	3.88e-189	Down Regulation	NC_015443.3	38778735	38779501	-	767	LOC101254214	-	-	virNOG24651	R	sp|P14009|14KD_DAUCA 14 kDa proline-rich protein DC2.15 OS=Daucus carota PE=2 SV=1	gi|460392808|ref|XP_004242005.1| PREDICTED: 14 kDa proline-rich protein DC2.15-like [Solanum lycopersicum]
LOC101258898	2349.84	985.697	3713.98	3.76787	1.91375	3.06e-191	5.16e-189	Up Regulation	NC_015446.3	68880010	68883715	+	1092	LOC101258898	-	-	virNOG03145	S	sp|P24805|TSJT1_TOBAC Stem-specific protein TSJT1 OS=Nicotiana tabacum GN=TSJT1 PE=2 SV=1	gi|460404279|ref|XP_004247611.1| PREDICTED: stem-specific protein TSJT1 [Solanum lycopersicum]
LOC101252173	868.103	191.002	1545.2	8.08997	3.01613	1.4e-189	2.34e-187	Up Regulation	NC_015441.3	55360792	55362891	-	1736	LOC101252173	GO:0008757;GO:0009809;GO:0032259;GO:0042409	K00588	virNOG04102	Q	sp|Q9C5D7|CAMT3_ARATH Probable caffeoyl-CoA O-methyltransferase At4g26220 OS=Arabidopsis thaliana GN=At4g26220 PE=2 SV=1	gi|460383993|ref|XP_004237700.1| PREDICTED: probable caffeoyl-CoA O-methyltransferase At4g26220 isoform X2 [Solanum lycopersicum] &gt;gi|723693413|ref|XP_010320003.1| PREDICTED: probable caffeoyl-CoA O-methyltransferase At4g26220 isoform X2 [Solanum lycopersicum]
LCY1	1754.26	2814.59	693.928	0.246546	-2.02007	5.16e-188	8.57e-186	Down Regulation	NC_015441.3	11950236	11952073	+	1838	LCY1	GO:0016853;GO:0009509;GO:0055114;GO:0016705;GO:0044550;GO:0004497;GO:0016117;GO:0009507	K06443	virNOG01270	H	sp|Q43503|LCYB_SOLLC Lycopene beta cyclase, chloroplastic OS=Solanum lycopersicum GN=LCY1 PE=1 SV=1	gi|350539627|ref|NP_001234226.1| lycopene beta cyclase, chloroplastic [Solanum lycopersicum] &gt;gi|941355940|ref|NP_001303688.1| lycopene beta cyclase, chloroplastic [Solanum lycopersicum] &gt;gi|11133022|sp|Q43503.1|LCYB_SOLLC RecName: Full=Lycopene beta cyclase, chloroplastic; Flags: Precursor &gt;gi|1006673|emb|CAA60170.1| lycopene beta-cyclase [Solanum lycopersicum] &gt;gi|150014715|gb|ABR57…
LOC101260941	1346.06	157.044	2535.08	16.1425	4.01279	7.93e-187	1.31e-184	Up Regulation	NC_015443.3	3128702	3134583	+	2137	LOC101260941	GO:0045490;GO:0045330;GO:0005618;GO:0043086;GO:0004857;GO:0030599;GO:0042545	K01051	virNOG02047	G	sp|P85076|PME_ACTDE Pectinesterase OS=Actinidia deliciosa PE=1 SV=1	gi|723704409|ref|XP_010321856.1| PREDICTED: pectinesterase [Solanum lycopersicum]
LOC101268329	790.776	1366.8	214.75	0.157118	-2.67008	1.47e-185	2.4e-183	Down Regulation	NC_015438.3	86650669	86655883	-	1846	LOC101268329	GO:0055085;GO:0016021	K14684	virNOG07230	C	sp|O04619|ADNT1_ARATH Mitochondrial adenine nucleotide transporter ADNT1 OS=Arabidopsis thaliana GN=ADNT1 PE=1 SV=1	gi|723661455|ref|XP_010326872.1| PREDICTED: mitochondrial adenine nucleotide transporter ADNT1 isoform X2 [Solanum lycopersicum] &gt;gi|970003020|ref|XP_015062276.1| PREDICTED: mitochondrial adenine nucleotide transporter ADNT1 isoform X2 [Solanum pennellii]
LOC101249675	3682.26	6069.08	1295.43	0.213447	-2.22805	1.32e-184	2.15e-182	Down Regulation	NC_015446.3	2206586	2211088	+	2021	LOC101249675	GO:0016021	-	virNOG05964	S	sp|Q8S9J0|TAUE4_ARATH Sulfite exporter TauE/SafE family protein 4 OS=Arabidopsis thaliana GN=At2g36630 PE=2 SV=1	gi|460402164|ref|XP_004246584.1| PREDICTED: uncharacterized protein LOC101249675 [Solanum lycopersicum]
CAB12	31044.8	45200.1	16889.5	0.37366	-1.4202	1.25e-181	2.01e-179	Down Regulation	NC_015443.3	43549398	43550509	+	917	CAB12	GO:0009535;GO:0009765;GO:0046872;GO:0016021;GO:0016168;GO:0018298;GO:0009522	K08910	virNOG05253	R	sp|P27521|CA4_ARATH Chlorophyll a-b binding protein 4, chloroplastic OS=Arabidopsis thaliana GN=LHCA4 PE=1 SV=1	gi|723708616|ref|XP_010322569.1| PREDICTED: chlorophyll a-b binding protein 4, chloroplastic-like [Solanum lycopersicum]
GLK2	420.772	775.46	66.0842	0.0852194	-3.55267	4.1e-175	6.54e-173	Down Regulation	NC_015447.3	2280793	2285511	+	1119	GLK2	GO:0005634;GO:0003677;GO:0006355	-	virNOG02926	K	sp|Q5Z5I4|GLK1_ORYSJ Probable transcription factor GLK1 OS=Oryza sativa subsp. japonica GN=GLK1 PE=2 SV=1	gi|525314330|ref|NP_001266252.1| golden2-like protein [Solanum lycopersicum] &gt;gi|391868155|gb|AFM44933.1| golden2-like protein [Solanum lycopersicum] &gt;gi|395629268|gb|AFN69447.1| golden 2-like 2 transcription factor [Solanum lycopersicum]
LOC101251036	454.026	891.013	17.038	0.019122	-5.70862	1.89e-173	3e-171	Down Regulation	NC_015446.3	72038906	72040518	+	1613	LOC101251036	GO:0008152;GO:0016758	-	KOG1192	CG	sp|F8WKW0|UGT1_GARJA Crocetin glucosyltransferase, chloroplastic OS=Gardenia jasminoides GN=UGT75L6 PE=1 SV=1	gi|723733086|ref|XP_004247896.2| PREDICTED: crocetin glucosyltransferase, chloroplastic-like [Solanum lycopersicum]
Fad7	8294.56	13142.2	3446.9	0.262277	-1.93084	7.17e-173	1.13e-170	Down Regulation	NC_015443.3	34845608	34847503	+	1308	Fad7	GO:0016021;GO:0055114;GO:0006629;GO:0016717	K10257	virNOG00362	I	sp|P48620|FAD3C_SESIN Omega-3 fatty acid desaturase, chloroplastic OS=Sesamum indicum GN=FAD7 PE=2 SV=1	gi|350538299|ref|NP_001234592.1| omega-3 fatty acid desaturase [Solanum lycopersicum] &gt;gi|970035648|ref|XP_015079159.1| PREDICTED: omega-3 fatty acid desaturase, chloroplastic [Solanum pennellii] &gt;gi|32442202|gb|AAP82170.1| omega-3 fatty acid desaturase [Solanum lycopersicum] &gt;gi|32479366|gb|AAP82169.2| omega-3 fatty acid desaturase [Solanum lycopersicum]
LOC101259966	3390.43	5161.1	1619.77	0.313841	-1.67189	2.13e-172	3.32e-170	Down Regulation	NC_015438.3	1033168	1038614	-	1650	LOC101259966	GO:0016021;GO:0055114;GO:0006629;GO:0016717	K10256	virNOG02312	I	sp|Q84VT2|FAD12_PUNGR Delta(12)-acyl-lipid-desaturase OS=Punica granatum GN=FAD12 PE=2 SV=2	gi|460365552|ref|XP_004228665.1| PREDICTED: omega-6 fatty acid desaturase, endoplasmic reticulum isozyme 2-like [Solanum lycopersicum] &gt;gi|460365556|ref|XP_004228667.1| PREDICTED: omega-6 fatty acid desaturase, endoplasmic reticulum isozyme 2-like [Solanum lycopersicum]
PSK4	1038.96	1925.94	151.972	0.078908	-3.66368	2.66e-171	4.12e-169	Down Regulation	NC_015439.3	53960733	53961352	+	488	PSK4	GO:0008083;GO:0008283;GO:0005576	-	virNOG25620	R	sp|Q9M2Y0|PSK3_ARATH Phytosulfokines 3 OS=Arabidopsis thaliana GN=PSK3 PE=2 SV=2	gi|807201070|ref|NP_001293109.1| phytosulfokines 3 precursor [Solanum lycopersicum] &gt;gi|23466393|tpg|DAA00287.1| TPA_exp: putative phytosulfokine peptide precursor [Lycopersicon esculentum]
LOC101260745	3522.26	5344.63	1699.89	0.318056	-1.65265	3.06e-171	4.71e-169	Down Regulation	NC_015445.3	880701	883700	-	953	LOC101260745	GO:0009941;GO:0009534	-	virNOG08994	S	sp|Q941D3|PAP8_ARATH Probable plastid-lipid-associated protein 8, chloroplastic OS=Arabidopsis thaliana GN=PAP8 PE=1 SV=1	gi|460397839|ref|XP_004244474.1| PREDICTED: probable plastid-lipid-associated protein 8, chloroplastic [Solanum lycopersicum]
LOC101258035	921.511	292.805	1550.22	5.29437	2.40446	1.4e-169	2.14e-167	Up Regulation	NC_015448.3	55213568	55216921	-	1659	LOC101258035	GO:0055114;GO:0016491	K15095	virNOG11185	Q	sp|Q9ZUH5|SDR2B_ARATH Short-chain dehydrogenase/reductase 2b OS=Arabidopsis thaliana GN=SDR2b PE=1 SV=1	gi|723746099|ref|XP_010313459.1| PREDICTED: short-chain dehydrogenase/reductase 2b isoform X1 [Solanum lycopersicum] &gt;gi|723746102|ref|XP_010313460.1| PREDICTED: short-chain dehydrogenase/reductase 2b isoform X1 [Solanum lycopersicum] &gt;gi|723746105|ref|XP_010313461.1| PREDICTED: short-chain dehydrogenase/reductase 2b isoform X1 [Solanum lycopersicum]
dxs	14208.1	20605.2	7810.92	0.379075	-1.39944	2.99e-166	4.53e-164	Down Regulation	NC_015438.3	76679187	76683446	-	2631	dxs	GO:0016114;GO:0008661	K01662	virNOG06626	H	sp|O78328|DXS_CAPAN Probable 1-deoxy-D-xylulose-5-phosphate synthase, chloroplastic OS=Capsicum annuum GN=TKT2 PE=2 SV=1	gi|350539507|ref|NP_001234672.1| 1-D-deoxyxylulose 5-phosphate synthase [Solanum lycopersicum] &gt;gi|5059160|gb|AAD38941.1|AF143812_1 1-D-deoxyxylulose 5-phosphate synthase [Solanum lycopersicum]
LOC101261060	2321.67	971.555	3671.79	3.77929	1.91812	1.17e-165	1.76e-163	Up Regulation	NC_015446.3	2862296	2881765	-	2131	LOC101261060	GO:0003924;GO:0005525;GO:0005737;GO:0009507;GO:0010020;GO:0048285	K03531	virNOG00564	R	sp|O82533|FTZ21_ARATH Cell division protein FtsZ homolog 2-1, chloroplastic OS=Arabidopsis thaliana GN=FTSZ2-1 PE=1 SV=2	gi|723727895|ref|XP_010325922.1| PREDICTED: cell division protein FtsZ homolog 2-1, chloroplastic-like [Solanum lycopersicum] &gt;gi|723727898|ref|XP_010325923.1| PREDICTED: cell division protein FtsZ homolog 2-1, chloroplastic-like [Solanum lycopersicum] &gt;gi|723727901|ref|XP_010325924.1| PREDICTED: cell division protein FtsZ homolog 2-1, chloroplastic-like [Solanum lycopersicum] &gt;gi|723727…
LOC101265617	19274.5	27731.2	10817.7	0.390093	-1.35811	7.15e-162	1.07e-159	Down Regulation	NC_015449.3	4139334	4141073	-	1222	LOC101265617	GO:0009535;GO:0009765;GO:0046872;GO:0016021;GO:0016168;GO:0018298;GO:0009522	K08909	virNOG04253	R	sp|P27522|CB13_SOLLC Chlorophyll a-b binding protein 8, chloroplastic OS=Solanum lycopersicum GN=CAB8 PE=3 SV=1	gi|460412884|ref|XP_004251826.1| PREDICTED: chlorophyll a-b binding protein 8, chloroplastic-like [Solanum lycopersicum] &gt;gi|970068063|ref|XP_015061153.1| PREDICTED: chlorophyll a-b binding protein 8, chloroplastic-like [Solanum pennellii]
LOC101254425	1738.14	648.457	2827.83	4.36086	2.12461	1.17e-161	1.73e-159	Up Regulation	NC_015438.3	87002813	87004663	-	1851	LOC101254425	GO:0006508;GO:0004190	K22683	virNOG04978	O	sp|Q9LNJ3|APF2_ARATH Aspartyl protease family protein 2 OS=Arabidopsis thaliana GN=APF2 PE=2 SV=1	gi|460368269|ref|XP_004229990.1| PREDICTED: protein ASPARTIC PROTEASE IN GUARD CELL 2-like [Solanum lycopersicum]
ChrC	2466.66	3883.58	1049.73	0.2703	-1.88737	4.41e-160	6.5e-158	Down Regulation	NC_015439.3	45788250	45789994	-	1114	ChrC	GO:0009535;GO:0006950	-	virNOG00321	S	sp|P80471|LIPC_SOLTU Light-induced protein, chloroplastic OS=Solanum tuberosum PE=1 SV=2	gi|350539549|ref|NP_001234183.1| plastid lipid associated protein CHRC [Solanum lycopersicum] &gt;gi|83743301|gb|ABC42191.1| plastid lipid associated protein CHRC [Solanum lycopersicum]
LOC101267969	892.495	1487.66	297.328	0.199862	-2.32292	5.77e-160	8.44e-158	Down Regulation	NC_015449.3	1238329	1242310	+	1586	LOC101267969	-	-	virNOG04454	S	sp|Q9SR77|HBPL1_ARATH Heme-binding-like protein At3g10130, chloroplastic OS=Arabidopsis thaliana GN=At3g10130 PE=1 SV=1	gi|460412388|ref|XP_004251583.1| PREDICTED: uncharacterized protein LOC101267969 isoform X1 [Solanum lycopersicum]
LOC101258872	1591.84	257.087	2926.58	11.3836	3.50889	1.13e-159	1.64e-157	Up Regulation	NC_015444.3	23790813	23795543	+	2121	LOC101258872	GO:0010304;GO:0034256;GO:0016021;GO:0015996;GO:0055114	K13606	virNOG07454	Q	sp|Q5N800|NYC1_ORYSJ Probable chlorophyll(ide) b reductase NYC1, chloroplastic OS=Oryza sativa subsp. japonica GN=NYC1 PE=1 SV=1	gi|723713756|ref|XP_010323446.1| PREDICTED: probable chlorophyll(ide) b reductase NYC1, chloroplastic isoform X1 [Solanum lycopersicum]
LOC101245049	521.192	114.214	928.17	8.12658	3.02265	2.65e-159	3.82e-157	Up Regulation	NC_015441.3	5924670	5927248	+	1400	LOC101245049	-	-	virNOG10319	R	-	gi|460381767|ref|XP_004236613.1| PREDICTED: uncharacterized protein LOC101245049 [Solanum lycopersicum]
LOC101263418	5992.08	9429.56	2554.59	0.270913	-1.8841	3.43e-159	4.92e-157	Down Regulation	NC_015443.3	44985335	44990462	+	2300	LOC101263418	GO:0003677;GO:0006355;GO:0016987;GO:0003700;GO:0006352	K03086	virNOG09112	K	sp|O24629|SIGA_ARATH RNA polymerase sigma factor sigA OS=Arabidopsis thaliana GN=SIGA PE=1 SV=1	gi|460391676|ref|XP_004241445.1| PREDICTED: RNA polymerase sigma factor sigA [Solanum lycopersicum] &gt;gi|723708075|ref|XP_010322501.1| PREDICTED: RNA polymerase sigma factor sigA [Solanum lycopersicum]
LOC543698	3116.08	1327.22	4904.94	3.69566	1.88583	5.61e-158	7.99e-156	Up Regulation	NC_015440.3	69268558	69271423	-	1827	LOC543698	GO:0004553;GO:0005975	K05350	virNOG02707	G	sp|Q9LV33|BGL44_ARATH Beta-glucosidase 44 OS=Arabidopsis thaliana GN=BGLU44 PE=2 SV=1	gi|927028841|ref|NP_001234620.2| beta-mannosidase precursor [Solanum lycopersicum]
TFT1	3841.12	5727.07	1955.18	0.341393	-1.55049	9.85e-158	1.39e-155	Down Regulation	NC_015448.3	3533504	3537665	-	1019	TFT1	GO:0019904	K06630	virNOG04299	O	sp|P93206|14331_SOLLC 14-3-3 protein 1 OS=Solanum lycopersicum GN=TFT1 PE=3 SV=2	gi|972780230|ref|NP_001305469.1| uncharacterized protein LOC102580766 [Solanum tuberosum] &gt;gi|1007892822|ref|NP_001308226.1| 14-3-3 protein beta_alpha [Solanum lycopersicum] &gt;gi|970063189|ref|XP_015058514.1| PREDICTED: 14-3-3 protein 1 [Solanum pennellii] &gt;gi|3777447|emb|CAA72384.1| 14-3-3 protein [Solanum tuberosum]
AO1	2646.02	1265.22	4026.82	3.18271	1.67025	5.62e-157	7.89e-155	Up Regulation	NC_015448.3	55333564	55343758	+	4950	AO1	GO:0009055;GO:0016614;GO:0051537;GO:0004031;GO:0005506;GO:0050660;GO:0055114	K09842	virNOG04977	F	sp|Q7G193|ALDO1_ARATH Indole-3-acetaldehyde oxidase OS=Arabidopsis thaliana GN=AAO1 PE=1 SV=2	gi|926459517|ref|NP_001234449.2| aldehyde oxidase [Solanum lycopersicum] &gt;gi|723744461|ref|XP_010313194.1| PREDICTED: aldehyde oxidase isoform X1 [Solanum lycopersicum] &gt;gi|723744464|ref|XP_010313196.1| PREDICTED: aldehyde oxidase isoform X1 [Solanum lycopersicum] &gt;gi|723744467|ref|XP_010313197.1| PREDICTED: aldehyde oxidase isoform X1 [Solanum lycopersicum] &gt;gi|723744470|ref|XP_01031…
LOC101253239	1672.88	2622.31	723.457	0.275885	-1.85786	1.93e-156	2.69e-154	Down Regulation	NC_015439.3	20791126	20826472	+	4348	LOC101253239	GO:0000146;GO:0005516;GO:0005524;GO:0005737;GO:0007015;GO:0015629;GO:0016459;GO:0030050;GO:0030898;GO:0031982;GO:0051015	-	virNOG09418	Z	sp|F4I507|MYO3_ARATH Myosin-3 OS=Arabidopsis thaliana GN=VIII-A PE=2 SV=1	gi|460371390|ref|XP_004231522.1| PREDICTED: myosin-1 [Solanum lycopersicum]
LOC101267064	880.755	293.917	1467.59	4.99322	2.31997	1.85e-155	2.57e-153	Up Regulation	NC_015438.3	90158422	90160640	-	1059	LOC101267064	-	-	virNOG20690	O	sp|Q5FWN8|DNJ6A_XENLA DnaJ homolog subfamily B member 6-A OS=Xenopus laevis GN=dnajb6-a PE=2 SV=1	gi|460368861|ref|XP_004230283.1| PREDICTED: dnaJ homolog subfamily B member 3 [Solanum lycopersicum]
LOC101265888	896.86	1521.88	271.844	0.178624	-2.485	4.88e-155	6.72e-153	Down Regulation	NC_015448.3	33412854	33450436	+	2284	LOC101265888	-	-	virNOG05076	P	sp|Q9M0Z3|KEA3_ARATH K(+) efflux antiporter 3, chloroplastic OS=Arabidopsis thaliana GN=KEA3 PE=1 SV=2	gi|460410833|ref|XP_004250822.1| PREDICTED: K(+) efflux antiporter 3, chloroplastic [Solanum lycopersicum]
LOC101255592	513.479	906.739	120.219	0.132584	-2.91503	6.69e-155	9.16e-153	Down Regulation	NC_015442.3	30969410	30972024	+	1262	LOC101255592	GO:0005886;GO:0008643;GO:0016021;GO:0051119	K15382	virNOG02611	R	sp|P93332|NOD3_MEDTR Bidirectional sugar transporter N3 OS=Medicago truncatula GN=N3 PE=2 SV=1	gi|460387271|ref|XP_004239304.1| PREDICTED: bidirectional sugar transporter N3 [Solanum lycopersicum]
LOC101263304	335.973	42.5511	629.395	14.7915	3.8867	7.26e-155	9.87e-153	Up Regulation	NC_015441.3	6972176	6974174	+	1999	LOC101263304	GO:0043231;GO:0008194;GO:0009813;GO:0016758;GO:0052696	K13495	virNOG03646;NOG103371	SCG	sp|P56725|ZOX_PHAVU Zeatin O-xylosyltransferase OS=Phaseolus vulgaris GN=ZOX1 PE=2 SV=1	gi|723688795|ref|XP_010319172.1| PREDICTED: zeatin O-glucosyltransferase-like [Solanum lycopersicum]
LOC543930	8449.08	12236	4662.2	0.381024	-1.39204	5.68e-154	7.67e-152	Down Regulation	NC_015438.3	87572951	87575662	+	1030	LOC543930	GO:0009535;GO:0009735	-	virNOG16129	S	sp|Q9FL44|MPH1_ARATH Protein MAINTENANCE OF PSII UNDER HIGH LIGHT 1 OS=Arabidopsis thaliana GN=MPH1 PE=1 SV=1	gi|350536853|ref|NP_001234524.1| uncharacterized protein LOC543930 [Solanum lycopersicum] &gt;gi|51457942|gb|AAU03360.1| unknown protein [Solanum lycopersicum]
LOC101262262	11767.2	6603.28	16931.1	2.56404	1.35842	1.09e-153	1.46e-151	Up Regulation	NC_015438.3	96475050	96476360	+	990	LOC101262262	GO:0000166;GO:0003676	-	virNOG23177	A	sp|Q03878|GRP1_DAUCA Glycine-rich RNA-binding protein OS=Daucus carota PE=2 SV=1	gi|992319561|ref|NP_001307045.1| glycine-rich RNA-binding protein [Solanum lycopersicum] &gt;gi|970001255|ref|XP_015057354.1| PREDICTED: glycine-rich RNA-binding protein-like [Solanum pennellii]
LOC101252154	576.824	119.683	1033.97	8.63919	3.1109	1.16e-153	1.55e-151	Up Regulation	NC_015440.3	4112351	4117350	-	1065	LOC101252154	GO:0016021	K13347	virNOG12040	R	sp|Q9ZS51|PMP22_ARATH Peroxisomal membrane protein PMP22 OS=Arabidopsis thaliana GN=PMP22 PE=1 SV=1	gi|723679920|ref|XP_010317660.1| PREDICTED: peroxisomal membrane protein PMP22-like isoform X2 [Solanum lycopersicum]
LOC101259743	687.584	1170.87	204.302	0.174488	-2.5188	1.41e-153	1.87e-151	Down Regulation	NC_015442.3	1746838	1751828	+	1411	LOC101259743	GO:0055085;GO:0016021	K15275	virNOG00167	G	sp|Q9M9S6|UTR3_ARATH UDP-galactose/UDP-glucose transporter 3 OS=Arabidopsis thaliana GN=UTR3 PE=1 SV=1	gi|460386179|ref|XP_004238777.1| PREDICTED: UDP-galactose/UDP-glucose transporter 3-like [Solanum lycopersicum] &gt;gi|970026637|ref|XP_015074634.1| PREDICTED: UDP-galactose/UDP-glucose transporter 3-like [Solanum pennellii]
Psy1	632.875	1090.74	175.015	0.160456	-2.63975	2.34e-153	3.08e-151	Down Regulation	NC_015440.3	4350836	4355976	+	2136	Psy1	GO:0016767;GO:0016117;GO:0009507	K02291	virNOG01008	I	sp|P08196|PSY1_SOLLC Phytoene synthase 1, chloroplastic OS=Solanum lycopersicum GN=PSY1 PE=1 SV=2	gi|350537597|ref|NP_001234812.1| phytoene synthase 1, chloroplastic [Solanum lycopersicum] &gt;gi|723679883|ref|XP_010317654.1| PREDICTED: phytoene synthase 1, chloroplastic isoform X1 [Solanum lycopersicum] &gt;gi|723679886|ref|XP_010317655.1| PREDICTED: phytoene synthase 1, chloroplastic isoform X1 [Solanum lycopersicum] &gt;gi|585746|sp|P08196.2|PSY1_SOLLC RecName: Full=Phytoene synthase 1, ch…
LOC101245606	3124.59	4683.18	1566	0.334388	-1.58041	5.09e-153	6.66e-151	Down Regulation	NC_015448.3	3608179	3630156	-	4235	LOC101245606	GO:0003777;GO:0005524;GO:0007018;GO:0008017;GO:0009904	-	virNOG04783	Z	sp|Q9FKP4|KN14B_ARATH Kinesin-like protein KIN-14B OS=Arabidopsis thaliana GN=KIN14B PE=1 SV=1	gi|723741615|ref|XP_010312645.1| PREDICTED: kinesin-like protein KCA2 [Solanum lycopersicum]
EO	5582.65	8175.68	2989.62	0.365672	-1.45138	1.06e-152	1.38e-150	Down Regulation	NC_015442.3	352267	355348	+	1262	EO	GO:0048046;GO:0055114;GO:0009579;GO:0035798;GO:0008270;GO:0009941;GO:0010319;GO:0035671;GO:0009570	K18980	virNOG02722	Q	sp|K4BW79|ENOX_SOLLC 2-methylene-furan-3-one reductase OS=Solanum lycopersicum GN=EO PE=1 SV=1	gi|823630988|ref|NP_001296292.1| 2-methylene-furan-3-one reductase [Solanum lycopersicum] &gt;gi|613782699|sp|K4BW79.1|ENOX_SOLLC RecName: Full=2-methylene-furan-3-one reductase; AltName: Full=Enone oxidoreductase; Short=SlEO; Flags: Precursor
LOC101260539	305.954	33.181	578.728	17.4415	4.12446	2.57e-152	3.32e-150	Up Regulation	NC_015443.3	33024212	33044474	-	1379	LOC101260539	GO:0003677;GO:0005634;GO:0010197	-	euNOG21188;virNOG24593	RL	-	gi|723705928|ref|XP_010322145.1| PREDICTED: high mobility group B protein 7 isoform X2 [Solanum lycopersicum]
LOC101257993	1555.79	2436.7	674.881	0.276965	-1.85223	8.65e-152	1.11e-149	Down Regulation	NC_015445.3	60296064	60298411	-	2348	LOC101257993	GO:0008270	-	virNOG02694	R	sp|Q9C6T2|PPR68_ARATH Pentatricopeptide repeat-containing protein At1g31920 OS=Arabidopsis thaliana GN=PCMP-H11 PE=2 SV=1	gi|460400850|ref|XP_004245945.1| PREDICTED: pentatricopeptide repeat-containing protein At1g31920 [Solanum lycopersicum]
LOC101254090	270.671	21.8222	519.519	23.8069	4.57331	1.61e-151	2.06e-149	Up Regulation	NC_015442.3	30243069	30246467	+	1860	LOC101254090	GO:0005622;GO:0008270	-	virNOG15439	R	sp|O22800|COL14_ARATH Zinc finger protein CONSTANS-LIKE 14 OS=Arabidopsis thaliana GN=COL14 PE=1 SV=2	gi|460387265|ref|XP_004239301.1| PREDICTED: zinc finger protein CONSTANS-LIKE 14-like [Solanum lycopersicum]
LOC101260141	1629.74	600.662	2658.83	4.4265	2.14617	4.56e-151	5.79e-149	Up Regulation	NC_015443.3	1863549	1868658	-	2363	LOC101260141	GO:0005634;GO:0046983	-	virNOG11788;virNOG15361	K	sp|Q8GZM7|PIF1_ARATH Transcription factor PIF1 OS=Arabidopsis thaliana GN=PIF1 PE=1 SV=1	gi|460389658|ref|XP_004240467.1| PREDICTED: transcription factor PIF1-like isoform X2 [Solanum lycopersicum]
GBSS1	5273.08	7716.73	2829.42	0.366661	-1.44748	7.3e-151	9.21e-149	Down Regulation	NC_015445.3	65936536	65939858	-	2278	GBSS1	GO:0019252;GO:0004373;GO:0009569;GO:0033840;GO:0009501	K13679	virNOG00368	M	sp|Q00775|SSG1_SOLTU Granule-bound starch synthase 1, chloroplastic/amyloplastic OS=Solanum tuberosum GN=WAXY PE=1 SV=1	gi|1027250516|ref|NP_001311458.1| granule-bound starch synthase 1 [Solanum lycopersicum] &gt;gi|1027250580|ref|NP_001311457.1| granule-bound starch synthase 1 [Solanum lycopersicum]
LOC101254424	1991.92	3055.49	928.339	0.303826	-1.71868	5.98e-149	7.5e-147	Down Regulation	NC_015438.3	86019957	86022929	+	1743	LOC101254424	GO:0008152;GO:0016746;GO:0016021	K13508	virNOG00017	I	sp|Q9LMM0|GPAT4_ARATH Glycerol-3-phosphate 2-O-acyltransferase 4 OS=Arabidopsis thaliana GN=GPAT4 PE=1 SV=1	gi|723661171|ref|XP_010326475.1| PREDICTED: glycerol-3-phosphate 2-O-acyltransferase 4 [Solanum lycopersicum] &gt;gi|970002589|ref|XP_015062045.1| PREDICTED: glycerol-3-phosphate 2-O-acyltransferase 4 [Solanum pennellii]
LOC101250924	237.848	458.504	17.1921	0.0374962	-4.73711	6.04e-149	7.53e-147	Down Regulation	NC_015438.3	80039508	80043684	-	2311	LOC101250924	GO:0006810;GO:0016021;GO:0005215	K14638	virNOG05618	P	sp|Q9LQL2|PTR14_ARATH Protein NRT1/ PTR FAMILY 7.3 OS=Arabidopsis thaliana GN=NPF7.3 PE=1 SV=2	gi|460367286|ref|XP_004229506.1| PREDICTED: protein NRT1/ PTR FAMILY 7.3-like [Solanum lycopersicum]
LOC101260396	1915.63	2948.88	882.37	0.299222	-1.74071	2.85e-148	3.54e-146	Down Regulation	NC_015448.3	40046778	40052435	-	3132	LOC101260396	GO:0010082;GO:0003677;GO:0005524;GO:0042127;GO:0006270;GO:0032508;GO:0000347;GO:0005829;GO:0042555;GO:0003678;GO:0009793	K02540	virNOG08637	L	sp|B8BKI8|MCM2_ORYSI DNA replication licensing factor MCM2 OS=Oryza sativa subsp. indica GN=OsI_36121 PE=3 SV=1	gi|970062936|ref|XP_015058380.1| PREDICTED: DNA replication licensing factor MCM2 [Solanum pennellii]
LOC101255353	275.573	522.424	28.7224	0.0549791	-4.18497	4.6e-148	5.67e-146	Down Regulation	NC_015448.3	1024792	1026993	-	1051	LOC101255353	GO:0016627;GO:0016021;GO:0009941;GO:0055114;GO:0006629	K10258	virNOG11083	I	sp|Q55C17|TECR_DICDI Very-long-chain enoyl-CoA reductase OS=Dictyostelium discoideum GN=gpsn2 PE=3 SV=1	gi|460408995|ref|XP_004249926.1| PREDICTED: very-long-chain enoyl-CoA reductase-like [Solanum lycopersicum]
LOC101245647	1066.12	1719.43	412.796	0.240077	-2.05843	1.28e-147	1.57e-145	Down Regulation	NC_015442.3	3124183	3131166	-	2341	LOC101245647	-	-	virNOG01333	S	-	gi|460386424|ref|XP_004238898.1| PREDICTED: uncharacterized protein LOC101245647 isoform X2 [Solanum lycopersicum]
LOC101244036	9504.32	13905.3	5103.34	0.367006	-1.44612	9.6e-147	1.17e-144	Down Regulation	NC_015438.3	88430945	88438458	-	1613	LOC101244036	GO:0016021;GO:0009507	-	COG4371;virNOG03952	S	-	gi|460368535|ref|XP_004230121.1| PREDICTED: uncharacterized protein LOC101244036 [Solanum lycopersicum]
LOC101257837	1729.44	2671.79	787.084	0.294591	-1.76322	1.35e-146	1.63e-144	Down Regulation	NC_015449.3	3785617	3790435	+	1224	LOC101257837	-	K02116	virNOG02217	S	sp|P12403|ATPZ_NOSS1 ATP synthase protein I OS=Nostoc sp. (strain PCC 7120 / SAG 25.82 / UTEX 2576) GN=atpI PE=3 SV=2	gi|460412833|ref|XP_004251802.1| PREDICTED: uncharacterized protein LOC101257837 [Solanum lycopersicum]
LOC101055534	300.524	562.093	38.9557	0.0693047	-3.8509	4.7e-146	5.66e-144	Down Regulation	NC_015449.3	351060	351749	-	609	LOC101055534	GO:0005622;GO:0008270	-	virNOG23549;virNOG23008	S	sp|Q1G3I2|MIP1A_ARATH B-box domain protein 30 OS=Arabidopsis thaliana GN=MIP1A PE=1 SV=1	gi|525314355|ref|NP_001266001.1| Hop-interacting protein THI121 [Solanum lycopersicum] &gt;gi|365222932|gb|AEW69818.1| Hop-interacting protein THI121 [Solanum lycopersicum]
cat1	20018.4	11352.6	28684.2	2.52666	1.33723	1.56e-144	1.86e-142	Up Regulation	NC_015449.3	65781479	65785068	+	1804	cat1	GO:0020037;GO:0009414;GO:0055114;GO:0042542;GO:0046872;GO:0004096;GO:0098869;GO:0042744;GO:0009514	K03781	virNOG08201;COG0753	P	sp|P30264|CATA1_SOLLC Catalase isozyme 1 OS=Solanum lycopersicum GN=CAT1 PE=2 SV=1	gi|350537883|ref|NP_001234827.1| catalase isozyme 1 [Solanum lycopersicum] &gt;gi|970067806|ref|XP_015061014.1| PREDICTED: catalase isozyme 1 [Solanum pennellii] &gt;gi|231687|sp|P30264.1|CATA1_SOLLC RecName: Full=Catalase isozyme 1 &gt;gi|170398|gb|AAA34145.1| catalase [Solanum lycopersicum] &gt;gi|445617|prf||1909364A catalase
LOC101255248	6419.86	229.482	12610.2	54.951	5.78007	7.38e-144	8.79e-142	Up Regulation	NC_015438.3	95951006	95953084	-	964	LOC101255248	GO:0005634;GO:0005829;GO:0010183;GO:0036033	-	virNOG18243	S	sp|Q9XIM0|MEE14_ARATH CCG-binding protein 1 OS=Arabidopsis thaliana GN=MEE14 PE=1 SV=1	gi|460369977|ref|XP_004230833.1| PREDICTED: uncharacterized protein LOC101255248 [Solanum lycopersicum]
nii1	6476.73	10515.7	2437.82	0.231828	-2.10888	6.09e-143	7.2e-141	Down Regulation	NC_015438.3	95774197	95776932	+	2044	nii1	GO:0046872;GO:0020037;GO:0048307;GO:0051539;GO:0055114	K00366	virNOG11793	P	sp|P38500|NIR_BETPN Ferredoxin--nitrite reductase, chloroplastic OS=Betula pendula GN=NIR1 PE=2 SV=1	gi|460369951|ref|XP_004230820.1| PREDICTED: ferredoxin--nitrite reductase, chloroplastic [Solanum lycopersicum]
LOC101262866	1335.87	2266.31	405.425	0.178892	-2.48284	1.2e-142	1.41e-140	Down Regulation	NC_015447.3	40916	47423	+	2559	LOC101262866	GO:0010017;GO:0045892;GO:0007623;GO:0003677;GO:0000160;GO:0005622	K12130	virNOG02322	K	sp|Q6LA42|APRR5_ARATH Two-component response regulator-like APRR5 OS=Arabidopsis thaliana GN=APRR5 PE=1 SV=2	gi|460405918|ref|XP_004248421.1| PREDICTED: two-component response regulator-like APRR5 isoform X1 [Solanum lycopersicum]
ARPI	1198.98	50.9828	2346.98	46.0347	5.52465	1.6e-142	1.88e-140	Up Regulation	NC_015448.3	13333364	13334364	+	841	ARPI	GO:0004867;GO:0010951	-	-	-	sp|Q43710|IP22_SOLLC Proteinase inhibitor type-2 TR8 OS=Solanum lycopersicum GN=ARPI PE=2 SV=1	gi|350534604|ref|NP_001234661.1| proteinase inhibitor type-2 TR8 precursor [Solanum lycopersicum] &gt;gi|3913937|sp|Q43710.1|IP22_SOLLC RecName: Full=Proteinase inhibitor type-2 TR8; AltName: Full=Proteinase inhibitor type II TR8; Flags: Precursor &gt;gi|405582|gb|AAA16881.1| proteinase inhibitor [Solanum lycopersicum] &gt;gi|462765|gb|AAC37397.1| auxin-induced proteinase inhibitor [Solanum lycop…
LOC101248655	252.689	20.7908	484.586	23.3078	4.54274	3.28e-142	3.82e-140	Up Regulation	NC_015449.3	64076167	64077993	-	1655	LOC101248655	GO:0008194	-	virNOG04662;KOG1192	CG	sp|F8WKW1|UGT2_GARJA 7-deoxyloganetin glucosyltransferase OS=Gardenia jasminoides GN=UGT85A24 PE=1 SV=1	gi|460414347|ref|XP_004252533.1| PREDICTED: 7-deoxyloganetin glucosyltransferase-like [Solanum lycopersicum]
LOC101244203	194.119	380.403	7.83533	0.0205974	-5.60139	9.19e-142	1.06e-139	Down Regulation	NC_015444.3	55659228	55660045	-	818	LOC101244203	-	-	virNOG25862;virNOG24674	S	-	gi|460396240|ref|XP_004243685.1| PREDICTED: uncharacterized protein LOC101244203 [Solanum lycopersicum]
LOC101249542	634.315	187.851	1080.78	5.75338	2.52441	1.44e-141	1.66e-139	Up Regulation	NC_015441.3	2393877	2398108	-	1599	LOC101249542	GO:0052692;GO:0048046;GO:0009505;GO:0005975	K07407	virNOG06615	G	sp|Q9FT97|AGAL1_ARATH Alpha-galactosidase 1 OS=Arabidopsis thaliana GN=AGAL1 PE=2 SV=1	gi|460382305|ref|XP_004236880.1| PREDICTED: alpha-galactosidase [Solanum lycopersicum]
LOC101257782	5844.04	8443.16	3244.91	0.384325	-1.3796	1.47e-141	1.68e-139	Down Regulation	NC_015443.3	47993912	47995152	+	1241	LOC101257782	GO:0010335;GO:0006520;GO:0046982;GO:0015994;GO:0003824;GO:0042538;GO:0042803;GO:0010224;GO:0012505;GO:0042819;GO:0006982;GO:0042823;GO:0005829;GO:0005886	K06215	virNOG06486	H	sp|Q39963|PDX1_HEVBR Probable pyridoxal 5&apos;-phosphate synthase subunit PDX1 OS=Hevea brasiliensis GN=PDX1 PE=2 SV=1	gi|460393854|ref|XP_004242523.1| PREDICTED: probable pyridoxal biosynthesis protein PDX1 [Solanum lycopersicum] &gt;gi|970036170|ref|XP_015079412.1| PREDICTED: probable pyridoxal 5&apos;-phosphate synthase subunit PDX1 [Solanum pennellii]
LOC101254722	1614.19	2585.78	642.59	0.248509	-2.00863	2.49e-141	2.83e-139	Down Regulation	NC_015446.3	3322337	3330326	+	1919	LOC101254722	GO:0008270;GO:0016021;GO:0004089;GO:0006730;GO:0009570	K01674	virNOG14621	R	sp|O04846|ATCA1_ARATH Alpha carbonic anhydrase 1, chloroplastic OS=Arabidopsis thaliana GN=ACA1 PE=1 SV=2	gi|723727766|ref|XP_010325903.1| PREDICTED: alpha carbonic anhydrase 1, chloroplastic [Solanum lycopersicum]
SAP3	986.161	372.628	1599.69	4.29301	2.10199	4.76e-141	5.4e-139	Up Regulation	NC_015438.3	11696929	11699203	-	1052	SAP3	GO:0003677;GO:0008270	-	virNOG18172;virNOG16282	R	sp|A2YEZ6|SAP8_ORYSI Zinc finger A20 and AN1 domain-containing stress-associated protein 8 OS=Oryza sativa subsp. indica GN=SAP8 PE=2 SV=2	gi|992319540|ref|NP_001307088.1| A20/AN1 zinc finger protein [Solanum lycopersicum] &gt;gi|992319542|ref|NP_001307087.1| A20/AN1 zinc finger protein [Solanum lycopersicum] &gt;gi|970003189|ref|XP_015062368.1| PREDICTED: zinc finger A20 and AN1 domain-containing stress-associated protein 8-like isoform X2 [Solanum pennellii]
LOC101248567	1463	640.829	2285.17	3.56595	1.83429	6.67e-141	7.51e-139	Up Regulation	NC_015440.3	64836448	64844280	-	3445	LOC101248567	-	-	virNOG05329	Q	sp|Q9STT5|AB7A_ARATH ABC transporter A family member 7 OS=Arabidopsis thaliana GN=ABCA7 PE=3 SV=2	gi|460380917|ref|XP_004236199.1| PREDICTED: ABC transporter A family member 7-like isoform X2 [Solanum lycopersicum]
LOC101245047	857.485	1404.36	310.611	0.221177	-2.17673	7.43e-141	8.32e-139	Down Regulation	NC_015440.3	63146083	63154985	+	2310	LOC101245047	GO:0004672;GO:0005524	K08869	virNOG09475	R	sp|Q86TW2|ADCK1_HUMAN Uncharacterized aarF domain-containing protein kinase 1 OS=Homo sapiens GN=ADCK1 PE=2 SV=2	gi|460381230|ref|XP_004236355.1| PREDICTED: uncharacterized aarF domain-containing protein kinase 1-like [Solanum lycopersicum]
LOC101261537	1273.54	91.753	2455.32	26.7602	4.74202	1.69e-140	1.89e-138	Up Regulation	NC_015445.3	1824314	1828388	+	1727	LOC101261537	GO:0016787	-	virNOG14018	L	sp|Q8L7W2|NUDT8_ARATH Nudix hydrolase 8 OS=Arabidopsis thaliana GN=NUDT8 PE=2 SV=2	gi|460398013|ref|XP_004244559.1| PREDICTED: nudix hydrolase 8 isoform X1 [Solanum lycopersicum]
LOC101253094	27318.3	38417.8	16218.8	0.422168	-1.24411	2.05e-140	2.27e-138	Down Regulation	NC_015443.3	45281779	45285501	-	1432	LOC101253094	GO:0003824;GO:0050662	-	virNOG05762	R	sp|Q9SA52|CP41B_ARATH Chloroplast stem-loop binding protein of 41 kDa b, chloroplastic OS=Arabidopsis thaliana GN=CSP41B PE=1 SV=1	gi|460391607|ref|XP_004241412.1| PREDICTED: chloroplast stem-loop binding protein of 41 kDa b, chloroplastic [Solanum lycopersicum]
LOC101246186	830.204	1359.25	301.153	0.221558	-2.17425	1.16e-138	1.28e-136	Down Regulation	NC_015438.3	92167986	92173682	+	1692	LOC101246186	GO:0015693;GO:0016021;GO:1903830;GO:0015095	K22733	virNOG07017	S	sp|Q9LNK7|NIPA3_ARATH Probable magnesium transporter NIPA3 OS=Arabidopsis thaliana GN=At1g34470 PE=2 SV=1	gi|460369228|ref|XP_004230465.1| PREDICTED: probable magnesium transporter NIPA4 [Solanum lycopersicum]
LOC544142	635.607	191.81	1079.41	5.62747	2.49249	1.2e-138	1.31e-136	Up Regulation	NC_015439.3	47952704	47953708	+	874	LOC544142	GO:0005634;GO:0003677;GO:0006334;GO:0000786	K11275	virNOG23886	B	sp|P40267|H1_SOLPN Histone H1 OS=Solanum pennellii PE=2 SV=1	gi|350606427|ref|NP_001234389.1| H1 histone-like protein [Solanum lycopersicum] &gt;gi|825521|emb|CAA77867.1| H1 histone-like protein [Solanum lycopersicum]
LOC101267310	375.895	727.149	24.6402	0.0338861	-4.88316	1.58e-138	1.73e-136	Down Regulation	NC_015442.3	5506653	5509396	-	1781	LOC101267310	-	-	virNOG10807;virNOG34160	S	-	gi|460386726|ref|XP_004239047.1| PREDICTED: uncharacterized protein LOC101267310 [Solanum lycopersicum] &gt;gi|723698507|ref|XP_010320859.1| PREDICTED: uncharacterized protein LOC101267310 [Solanum lycopersicum]
LOC101262127	1515.32	2782.07	248.571	0.0893476	-3.48443	1.28e-137	1.39e-135	Down Regulation	NC_015444.3	288354	289577	-	716	LOC101262127	GO:0006952;GO:0009607	-	virNOG19839	S	sp|Q4QTJ2|NCS1_PAPSO S-norcoclaurine synthase 1 OS=Papaver somniferum GN=NCS1 PE=1 SV=1	gi|460393958|ref|XP_004242574.1| PREDICTED: S-norcoclaurine synthase-like [Solanum lycopersicum]
LOC101256375	16015.5	25001.4	7029.58	0.281168	-1.8305	2.32e-137	2.5e-135	Down Regulation	NC_015441.3	51036468	51041692	-	2581	LOC101256375	GO:0005524;GO:0016887	-	virNOG05189	R	sp|Q9LV93|AB5F_ARATH ABC transporter F family member 5 OS=Arabidopsis thaliana GN=ABCF5 PE=2 SV=1	gi|460383504|ref|XP_004237462.1| PREDICTED: ABC transporter F family member 5 [Solanum lycopersicum]
LOC101247117	324.366	595.569	53.1629	0.0892641	-3.48578	2.45e-137	2.63e-135	Down Regulation	NC_015449.3	65865637	65870272	+	1774	LOC101247117	GO:0009734;GO:0016021;GO:0055085	-	virNOG06802	S	sp|F4HWB6|PILS1_ARATH Protein PIN-LIKES 1 OS=Arabidopsis thaliana GN=PILS1 PE=2 SV=1	gi|460415536|ref|XP_004253114.1| PREDICTED: uncharacterized transporter C5D6.04-like [Solanum lycopersicum] &gt;gi|723753688|ref|XP_010314834.1| PREDICTED: uncharacterized transporter C5D6.04-like [Solanum lycopersicum]
LOC101266410	1474.8	2281.4	668.205	0.292892	-1.77156	1.12e-136	1.2e-134	Down Regulation	NC_015441.3	2611425	2617865	-	3266	LOC101266410	-	-	virNOG13785	S	sp|A8MQN2|LNK1_ARATH Protein LNK1 OS=Arabidopsis thaliana GN=LNK1 PE=1 SV=1	gi|460382241|ref|XP_004236848.1| PREDICTED: uncharacterized protein LOC101266410 isoform X1 [Solanum lycopersicum] &gt;gi|723689842|ref|XP_010319330.1| PREDICTED: uncharacterized protein LOC101266410 isoform X1 [Solanum lycopersicum] &gt;gi|723689845|ref|XP_010319331.1| PREDICTED: uncharacterized protein LOC101266410 isoform X1 [Solanum lycopersicum] &gt;gi|723689848|ref|XP_010319332.1| PREDICTED…
LOC101257518	40284	56314.7	24253.3	0.430674	-1.21533	1.44e-136	1.54e-134	Down Regulation	NC_015447.3	60051481	60054169	-	1422	LOC101257518	GO:0046872;GO:0055114;GO:0048529;GO:0015979;GO:0015995	K04035	virNOG12682;virNOG01805	HR	sp|Q6SJV8|CRD1_GOSHI Magnesium-protoporphyrin IX monomethyl ester [oxidative] cyclase, chloroplastic OS=Gossypium hirsutum GN=CRD1 PE=2 SV=2	gi|460407317|ref|XP_004249099.1| PREDICTED: magnesium-protoporphyrin IX monomethyl ester [oxidative] cyclase, chloroplastic [Solanum lycopersicum]
LOC101244894	1181.28	1867.51	495.061	0.265092	-1.91544	1.54e-136	1.63e-134	Down Regulation	NC_015445.3	60931847	60932802	-	772	LOC101244894	-	-	virNOG38421	S	-	gi|460400758|ref|XP_004245899.1| PREDICTED: uncharacterized protein LOC101244894 [Solanum lycopersicum]
PHOT2	6162.65	8852.57	3472.73	0.392285	-1.35003	2.5e-136	2.64e-134	Down Regulation	NC_015438.3	88354351	88367196	-	3425	PHOT2	GO:0000155;GO:0023014;GO:0005524;GO:0004674;GO:0000160;GO:0005622	K20715	virNOG07195	T	sp|P93025|PHOT2_ARATH Phototropin-2 OS=Arabidopsis thaliana GN=PHOT2 PE=1 SV=2	gi|930697388|ref|NP_001234289.2| phototropin-2 [Solanum lycopersicum] &gt;gi|723659538|ref|XP_010323569.1| PREDICTED: phototropin-2 isoform X1 [Solanum lycopersicum] &gt;gi|1001012653|gb|AML76789.1| putative LOV domain-containing protein [Solanum lasiophyllum]
LOC101246803	1054.46	1681.05	427.864	0.254521	-1.97414	2.78e-136	2.92e-134	Down Regulation	NC_015440.3	55324234	55328648	-	2310	LOC101246803	GO:0004805;GO:0005992;GO:0016311	K01087	virNOG05679	G	sp|O64896|TPPA_ARATH Trehalose-phosphate phosphatase A OS=Arabidopsis thaliana GN=TPPA PE=1 SV=1	gi|723682014|ref|XP_010317997.1| PREDICTED: trehalose-phosphate phosphatase A [Solanum lycopersicum]
LOC101264867	1415.19	2201.14	629.248	0.285874	-1.80655	4.17e-136	4.35e-134	Down Regulation	NC_015438.3	96818976	96824686	-	2976	LOC101264867	GO:0003677;GO:0005524;GO:0006270;GO:0032508;GO:0000347;GO:0005829;GO:0042555;GO:0003678	K02212	virNOG05745	L	sp|Q5JKB0|MCM4_ORYSJ DNA replication licensing factor MCM4 OS=Oryza sativa subsp. japonica GN=MCM4 PE=3 SV=2	gi|460370042|ref|XP_004230864.1| PREDICTED: DNA replication licensing factor MCM4 [Solanum lycopersicum]
LOC101255826	666.403	60.3415	1272.46	21.0877	4.39833	6.84e-136	7.1e-134	Up Regulation	NC_015446.3	46478066	46480741	-	1809	LOC101255826	-	K03453	virNOG04614	P	sp|Q8RXE8|BASS3_ARATH Probable sodium/metabolite cotransporter BASS3, chloroplastic OS=Arabidopsis thaliana GN=BASS3 PE=2 SV=1	gi|460403073|ref|XP_004247027.1| PREDICTED: probable sodium/metabolite cotransporter BASS3, chloroplastic [Solanum lycopersicum]
LOC101259509	1170.77	1847.3	494.244	0.26755	-1.90212	1.07e-135	1.1e-133	Down Regulation	NC_015439.3	41064142	41069663	+	5225	LOC101259509	GO:0005524;GO:0006468;GO:0042742;GO:0016045;GO:0005768;GO:0010359;GO:0006898;GO:0004672;GO:0016021;GO:0005886;GO:0052544	K13420	strNOG03090;virNOG03095	T	sp|Q9FL28|FLS2_ARATH LRR receptor-like serine/threonine-protein kinase FLS2 OS=Arabidopsis thaliana GN=FLS2 PE=1 SV=1	gi|723675666|ref|XP_004233867.2| PREDICTED: LRR receptor-like serine/threonine-protein kinase FLS2 [Solanum lycopersicum]
ACI112	564.734	964.743	164.725	0.170745	-2.55008	1.83e-135	1.88e-133	Down Regulation	NC_015438.3	87563213	87567777	+	2058	ACI112	GO:0006355;GO:0007623	-	virNOG22463	S	sp|Q9LHH5|LNK3_ARATH Protein LNK3 OS=Arabidopsis thaliana GN=LNK3 PE=1 SV=1	gi|723659651|ref|XP_010324123.1| PREDICTED: ACI112 protein isoform X1 [Solanum lycopersicum]
ZEP	10391.7	17209.1	3574.25	0.207695	-2.26746	1.96e-135	2e-133	Down Regulation	NC_015439.3	53007007	53012529	-	2449	ZEP	GO:0016020;GO:0016123;GO:0009540;GO:0052663;GO:0009414;GO:0052662;GO:0009408;GO:0055114;GO:0009688;GO:0044550;GO:0009941;GO:0071949	K09838	virNOG13306	C	sp|P93236|ABA2_SOLLC Zeaxanthin epoxidase, chloroplastic OS=Solanum lycopersicum PE=2 SV=1	gi|823270897|ref|NP_001296233.1| zeaxanthin epoxidase, chloroplastic [Solanum lycopersicum] &gt;gi|148053196|gb|ABQ52698.1| zeaxanthin epoxidase [Solanum lycopersicum] &gt;gi|154432877|gb|ABS82068.1| chloroplast zeaxanthin epoxidase precursor [Solanum lycopersicum]
LOC101247789	1338.99	2080.92	597.064	0.286922	-1.80127	1.36e-132	1.39e-130	Down Regulation	NC_015440.3	712131	717124	-	3760	LOC101247789	-	K13420	virNOG05344;COG0515	T	sp|Q1MX30|XA21_ORYSI Receptor kinase-like protein Xa21 OS=Oryza sativa subsp. indica GN=XA21 PE=1 SV=1	gi|723678782|ref|XP_010317427.1| PREDICTED: probable LRR receptor-like serine/threonine-protein kinase At3g47570 [Solanum lycopersicum]
LOC101254950	17889.6	25062.4	10716.7	0.427601	-1.22566	2.14e-132	2.16e-130	Down Regulation	NC_015438.3	97433648	97435560	+	1704	LOC101254950	-	-	euNOG18049;euNOG21447;NOG142092;virNOG14867	SR	sp|Q9T0I5|PRP4_ARATH Proline-rich protein 4 OS=Arabidopsis thaliana GN=PRP4 PE=2 SV=1	gi|460370148|ref|XP_004230916.1| PREDICTED: proline-rich protein 4-like isoform X1 [Solanum lycopersicum]
LOC101267395	2192.35	3614.99	769.709	0.212921	-2.23161	3.26e-132	3.29e-130	Down Regulation	NC_015440.3	63274389	63277130	-	2042	LOC101267395	GO:0006099;GO:0006097;GO:0004474	K01638	virNOG07104	C	sp|P17815|MASY_RICCO Malate synthase, glyoxysomal OS=Ricinus communis PE=2 SV=1	gi|460381212|ref|XP_004236346.1| PREDICTED: malate synthase, glyoxysomal [Solanum lycopersicum]
GPXle-2	1083.64	445.713	1721.56	3.86249	1.94953	3.39e-132	3.41e-130	Up Regulation	NC_015449.3	63145441	63148530	-	849	GPXle-2	GO:0006979;GO:0098869;GO:0004602;GO:0055114	K00432	virNOG07548;virNOG10955	O	sp|Q8LBU2|GPX8_ARATH Probable glutathione peroxidase 8 OS=Arabidopsis thaliana GN=GPX8 PE=2 SV=1	gi|1009287603|ref|NP_001308422.1| glutathione peroxidase [Solanum lycopersicum]
LOC101265588	3575.91	5216.15	1935.68	0.371093	-1.43015	5.34e-132	5.33e-130	Down Regulation	NC_015438.3	89236979	89238677	-	1357	LOC101265588	GO:0016740;GO:0016788	-	virNOG15572;virNOG13102	R	sp|Q3MKY2|AAE_RAUSE Acetylajmalan esterase OS=Rauvolfia serpentina GN=AAE PE=1 SV=1	gi|460368680|ref|XP_004230193.1| PREDICTED: acetylajmalan esterase [Solanum lycopersicum]
LOC101268200	1426.56	2324.84	528.286	0.227235	-2.13774	5.82e-132	5.79e-130	Down Regulation	NC_015444.3	63474009	63479394	+	1331	LOC101268200	GO:0009507	-	virNOG07373	O	sp|Q8GWW8|GFA2_ARATH Chaperone protein dnaJ GFA2, mitochondrial OS=Arabidopsis thaliana GN=GFA2 PE=2 SV=1	gi|460395400|ref|XP_004243271.1| PREDICTED: uncharacterized protein LOC101268200 [Solanum lycopersicum]
LOC101258781	554.707	159.653	949.76	5.94891	2.57263	1.88e-131	1.86e-129	Up Regulation	NC_015446.3	66799680	66802017	-	1676	LOC101258781	GO:0008270;GO:0005622;GO:0044212	-	virNOG00102	S	sp|O82256|COL13_ARATH Zinc finger protein CONSTANS-LIKE 13 OS=Arabidopsis thaliana GN=COL13 PE=1 SV=1	gi|460403969|ref|XP_004247458.1| PREDICTED: zinc finger protein CONSTANS-LIKE 13 [Solanum lycopersicum]
UBC3	1290.57	565.027	2016.12	3.56817	1.83519	1.9e-131	1.87e-129	Up Regulation	NC_015443.3	48411762	48416262	-	1076	UBC3	GO:0005524;GO:0016567;GO:0016740	-	virNOG00261;COG5078	O	sp|P35135|UBC4_SOLLC Ubiquitin-conjugating enzyme E2-17 kDa OS=Solanum lycopersicum PE=2 SV=1	gi|350536447|ref|NP_001234247.1| ubiquitin conjugating enzyme [Solanum lycopersicum] &gt;gi|568214689|ref|NP_001275127.1| ubiquitin-conjugating enzyme E2-like protein [Solanum tuberosum] &gt;gi|808175930|ref|NP_001294913.1| ubiquitin-conjugating enzyme E2-17 kDa [Solanum lycopersicum] &gt;gi|808175953|ref|NP_001294911.1| ubiquitin-conjugating enzyme E2-17 kDa [Solanum lycopersicum] &gt;gi|5653543…
APX1	4882.13	7034.52	2729.73	0.388048	-1.36569	1.9e-131	1.87e-129	Down Regulation	NC_015443.3	181740	185143	+	1115	APX1	GO:0006979;GO:0020037;GO:0016688;GO:0098869;GO:0055114	K00434	virNOG00825	R	sp|Q05431|APX1_ARATH L-ascorbate peroxidase 1, cytosolic OS=Arabidopsis thaliana GN=APX1 PE=1 SV=2	gi|350536897|ref|NP_001234782.1| cytosolic ascorbate peroxidase 1 [Solanum lycopersicum] &gt;gi|73543248|gb|AAZ77770.1| cytosolic ascorbate peroxidase 1 [Solanum lycopersicum] &gt;gi|73761751|gb|AAZ83363.1| cytosolic ascorbate peroxidase 1 [Solanum lycopersicum]
LOC100736527	4722.17	6813.27	2631.08	0.38617	-1.37269	3.67e-131	3.58e-129	Down Regulation	NC_015447.3	57054654	57056358	+	1149	LOC100736527	GO:0006833;GO:0009506;GO:0034220;GO:0015254;GO:0009992;GO:0005773;GO:0015250;GO:0005887;GO:0015793	K09872	virNOG04704;COG0580	PG	sp|P93004|PIP27_ARATH Aquaporin PIP2-7 OS=Arabidopsis thaliana GN=PIP2-7 PE=1 SV=2	gi|902763248|ref|NP_001233846.2| putative PIP-type aquaporin [Solanum lycopersicum] &gt;gi|560891744|dbj|BAO18631.1| plasmamembrane intrinsic protein 2;9 [Solanum lycopersicum]
LOC101257426	1186.65	1860.85	512.438	0.275378	-1.86052	1.25e-130	1.21e-128	Down Regulation	NC_015448.3	4238055	4244383	-	1953	LOC101257426	GO:0034599;GO:0010150;GO:0072593;GO:0010228;GO:0009507	-	virNOG15835	S	-	gi|460409512|ref|XP_004250182.1| PREDICTED: uncharacterized protein LOC101257426 [Solanum lycopersicum] &gt;gi|460409514|ref|XP_004250183.1| PREDICTED: uncharacterized protein LOC101257426 [Solanum lycopersicum]
LOC101264030	1630.23	2518.82	741.645	0.294441	-1.76395	2.8e-130	2.71e-128	Down Regulation	NC_015444.3	61765611	61771689	+	2957	LOC101264030	GO:0005737;GO:0019901	-	virNOG03389	T	-	gi|460395700|ref|XP_004243419.1| PREDICTED: uncharacterized protein LOC101264030 isoform X1 [Solanum lycopersicum]
LOC101268226	2456.23	3636.1	1276.36	0.351024	-1.51036	8.07e-130	7.77e-128	Down Regulation	NC_015438.3	84342921	84347763	-	2039	LOC101268226	GO:0009506;GO:0009567;GO:0046983	-	virNOG06946	K	sp|Q8GZ38|UNE10_ARATH Transcription factor UNE10 OS=Arabidopsis thaliana GN=UNE10 PE=2 SV=1	gi|460367846|ref|XP_004229781.1| PREDICTED: transcription factor UNE10 [Solanum lycopersicum]
LOC101252202	146.408	291.854	0.961706	0.00329516	-8.24543	1.41e-129	1.35e-127	Down Regulation	NC_015444.3	66714681	66715850	-	1170	LOC101252202	GO:0006631;GO:0016021	K20417	virNOG05188	O	sp|Q9SZ42|FAD4_ARATH Fatty acid desaturase 4, chloroplastic OS=Arabidopsis thaliana GN=FAD4 PE=1 SV=1	gi|460397154|ref|XP_004244133.1| PREDICTED: fatty acid desaturase 4, chloroplastic [Solanum lycopersicum]
CYP77A20	1115.65	1754.32	476.986	0.271892	-1.87889	1.64e-129	1.56e-127	Down Regulation	NC_015448.3	1793426	1795242	-	1709	CYP77A20	GO:0016705;GO:0020037;GO:0005506;GO:0016021;GO:0004497;GO:0055114	K21995	virNOG07387	Q	sp|P37123|C77A1_SOLME Cytochrome P450 77A1 (Fragment) OS=Solanum melongena GN=CYP77A1 PE=2 SV=1	gi|1020158967|ref|NP_001310230.1| cytochrome P450 77 A20 [Solanum lycopersicum]
LOC101257901	3072.83	4501.2	1644.46	0.365338	-1.4527	6.23e-128	5.91e-126	Down Regulation	NC_015438.3	91644345	91650209	+	1342	LOC101257901	GO:0016616;GO:0005829;GO:0006760;GO:0055114	-	virNOG02732	Q	sp|Q9SY73|PTALR_ARATH NADPH-dependent pterin aldehyde reductase OS=Arabidopsis thaliana GN=At1g10310 PE=1 SV=1	gi|723663667|ref|XP_010314315.1| PREDICTED: carbonyl reductase family member 4 isoform X1 [Solanum lycopersicum]
LOC101265673	643.3	211.21	1075.39	5.09156	2.34811	5.6e-127	5.3e-125	Up Regulation	NC_015438.3	76371492	76375017	-	1910	LOC101265673	-	-	virNOG04886;NOG03444	SR	sp|Q10LG8|TLP6_ORYSJ Tubby-like F-box protein 6 OS=Oryza sativa subsp. japonica GN=TULP6 PE=2 SV=1	gi|460366656|ref|XP_004229196.1| PREDICTED: tubby-like F-box protein 6 isoform X2 [Solanum lycopersicum]
LOC101247232	207.195	13.6641	400.726	29.3271	4.87416	7.96e-127	7.49e-125	Up Regulation	NC_015443.3	48912842	48914630	-	1056	LOC101247232	-	K08081	NOG00461;virNOG00900	QR	sp|Q9LHT0|TRNHF_ARATH Tropinone reductase homolog At5g06060 OS=Arabidopsis thaliana GN=At5g06060 PE=2 SV=1	gi|460393608|ref|XP_004242401.1| PREDICTED: tropinone reductase homolog At1g07440-like [Solanum lycopersicum]
LOC101260429	1369.49	2108.71	630.266	0.298888	-1.74232	1.46e-126	1.37e-124	Down Regulation	NC_015441.3	62863781	62868920	+	1933	LOC101260429	-	-	virNOG01813	Z	sp|Q12894|IFRD2_HUMAN Interferon-related developmental regulator 2 OS=Homo sapiens GN=IFRD2 PE=1 SV=3	gi|460384797|ref|XP_004238095.1| PREDICTED: interferon-related developmental regulator 2 [Solanum lycopersicum]
CAT2	13780.2	22759.7	4800.66	0.210928	-2.24518	3.6e-126	3.36e-124	Down Regulation	NC_015439.3	46957963	46962240	-	1802	CAT2	GO:0020037;GO:0005777;GO:0042542;GO:0055114;GO:0046872;GO:0004096;GO:0098869;GO:0003333;GO:0016021;GO:0042744;GO:0015171	K03781	virNOG08201	P	sp|Q9XHH3|CATA2_SOLLC Catalase isozyme 2 OS=Solanum lycopersicum GN=CAT2 PE=2 SV=1	gi|854282574|ref|NP_001234186.2| catalase isozyme 2 [Solanum lycopersicum] &gt;gi|970008045|ref|XP_015064954.1| PREDICTED: catalase isozyme 2 [Solanum pennellii] &gt;gi|942477249|emb|CUI25666.1| catalase 2 [Solanum lycopersicum]
PIP1-5	13912	19400	8423.96	0.434225	-1.20349	2.13e-125	1.98e-123	Down Regulation	NC_015445.3	64382462	64385643	+	1164	PIP1-5	GO:0006833;GO:0009506;GO:0034220;GO:0015254;GO:0009992;GO:0005773;GO:0015250;GO:0005887;GO:0015793	K09872	virNOG08606	G	sp|Q08451|PIP1_SOLLC Probable aquaporin PIP-type pTOM75 OS=Solanum lycopersicum PE=2 SV=1	gi|350534408|ref|NP_001234139.1| plasmamembrane intrinsic protein 1;5 [Solanum lycopersicum] &gt;gi|586102|sp|Q08451.1|PIP1_SOLLC RecName: Full=Probable aquaporin PIP-type pTOM75; AltName: Full=Ripening-associated membrane protein; Short=RAMP &gt;gi|395046|emb|CAA52068.1| tomato ripening associated membrane protein [Solanum lycopersicum] &gt;gi|560891730|dbj|BAO18624.1| plasmamembrane intrinsic p…
psbS	21060.3	33060	9060.67	0.274067	-1.8674	3.18e-125	2.94e-123	Down Regulation	NC_015443.3	38438906	38440844	+	1003	psbS	GO:0009535;GO:0009523;GO:0016021;GO:0015979	K03542	virNOG10593	R	sp|P54773|PSBS_SOLLC Photosystem II 22 kDa protein, chloroplastic OS=Solanum lycopersicum GN=PSBS PE=3 SV=1	gi|823270889|ref|NP_001296186.1| photosystem II 22 kDa protein, chloroplastic [Solanum lycopersicum] &gt;gi|1709846|sp|P54773.1|PSBS_SOLLC RecName: Full=Photosystem II 22 kDa protein, chloroplastic; AltName: Full=CP22; Flags: Precursor &gt;gi|706853|gb|AAA63649.1| 22 kDa component of photosystem II [Solanum lycopersicum]
LOC101264380	289.388	531.626	47.1501	0.0886904	-3.49508	7.08e-125	6.51e-123	Down Regulation	NC_015438.3	97001744	97006688	-	2079	LOC101264380	GO:0005622;GO:0008270	-	virNOG02706	S	sp|C0SVM5|BBX19_ARATH B-box zinc finger protein 19 OS=Arabidopsis thaliana GN=BBX19 PE=1 SV=1	gi|460370220|ref|XP_004230952.1| PREDICTED: B-box zinc finger protein 19-like [Solanum lycopersicum] &gt;gi|723666054|ref|XP_010315332.1| PREDICTED: B-box zinc finger protein 19-like [Solanum lycopersicum]
LOC101257661	2366.19	1023.47	3708.9	3.62383	1.85752	1.18e-124	1.08e-122	Up Regulation	NC_015442.3	1652425	1664669	+	3256	LOC101257661	GO:0004556;GO:0005509;GO:0005975;GO:0103025	K01176	virNOG00848	G	sp|Q94A41|AMY3_ARATH Alpha-amylase 3, chloroplastic OS=Arabidopsis thaliana GN=AMY3 PE=1 SV=1	gi|460386165|ref|XP_004238770.1| PREDICTED: alpha-amylase 3, chloroplastic [Solanum lycopersicum]
LOC101252103	1376.99	2660.26	93.7236	0.035231	-4.82701	3.97e-124	3.62e-122	Down Regulation	NC_015445.3	65440386	65442811	+	1737	LOC101252103	GO:0015035;GO:0009055;GO:0005884;GO:0051017;GO:0009902;GO:0055114;GO:0045454	K17479	virNOG14704	O	sp|Q9FLE8|Y5986_ARATH Uncharacterized protein At5g39865 OS=Arabidopsis thaliana GN=At5g39865 PE=2 SV=1	gi|460399956|ref|XP_004245502.1| PREDICTED: glutaredoxin domain-containing cysteine-rich protein 1 [Solanum lycopersicum]
LOC101249396	3007.52	1624.19	4390.85	2.70342	1.43478	4.76e-124	4.32e-122	Up Regulation	NC_015438.3	1399103	1403880	-	2057	LOC101249396	GO:0005737;GO:0005874	-	virNOG10321	S	sp|Q9SJ62|WDL4_ARATH Protein WVD2-like 4 OS=Arabidopsis thaliana GN=WDL4 PE=1 SV=2	gi|460365479|ref|XP_004228629.1| PREDICTED: uncharacterized protein LOC101249396 [Solanum lycopersicum] &gt;gi|723655689|ref|XP_010315804.1| PREDICTED: uncharacterized protein LOC101249396 [Solanum lycopersicum] &gt;gi|723655692|ref|XP_010315808.1| PREDICTED: uncharacterized protein LOC101249396 [Solanum lycopersicum]
LOC101263188	444.33	89.5072	799.154	8.92837	3.1584	5.58e-124	5.05e-122	Up Regulation	NC_015440.3	4635348	4637349	+	2002	LOC101263188	GO:0016021	K14209	virNOG07624	E	sp|Q9SVG0|AVT3C_ARATH Amino acid transporter AVT3C OS=Arabidopsis thaliana GN=AVT3C PE=1 SV=1	gi|723680043|ref|XP_010317678.1| PREDICTED: proton-coupled amino acid transporter 3-like [Solanum lycopersicum]
LOC101259391	312.251	566.929	57.5737	0.101554	-3.29969	3.19e-123	2.87e-121	Down Regulation	NC_015448.3	162695	164464	+	1770	LOC101259391	-	K10143	virNOG00537	R	sp|Q9FFA7|RUP2_ARATH WD repeat-containing protein RUP2 OS=Arabidopsis thaliana GN=RUP2 PE=1 SV=1	gi|460408854|ref|XP_004249856.1| PREDICTED: WD repeat-containing protein RUP2-like [Solanum lycopersicum]
LOC101268608	859.921	1378.51	341.332	0.247609	-2.01386	3.3e-123	2.96e-121	Down Regulation	NC_015438.3	77582565	77589214	-	1908	LOC101268608	-	-	virNOG26071;virNOG08468	S	-	gi|723657724|ref|XP_010320656.1| PREDICTED: uncharacterized protein LOC101268608 [Solanum lycopersicum] &gt;gi|723657727|ref|XP_010320660.1| PREDICTED: uncharacterized protein LOC101268608 [Solanum lycopersicum]
H1	1763.71	868.396	2659.01	3.06198	1.61447	4.8e-123	4.28e-121	Up Regulation	NC_015443.3	49330373	49331493	-	1043	H1	GO:0005634;GO:0003677;GO:0006334;GO:0000786	K11275	virNOG23581	B	sp|P08283|H1_PEA Histone H1 OS=Pisum sativum PE=2 SV=1	gi|350536329|ref|NP_001233985.1| histone H1 [Solanum lycopersicum] &gt;gi|3021487|emb|CAA12232.1| histone H1 [Solanum lycopersicum]
LOC101260431	412.432	721.676	103.187	0.142983	-2.80608	6.52e-123	5.8e-121	Down Regulation	NC_015441.3	66205449	66210548	+	3923	LOC101260431	-	-	virNOG07607	K	sp|Q9LE38|NLP4_ARATH Protein NLP4 OS=Arabidopsis thaliana GN=NLP4 PE=2 SV=1	gi|460385485|ref|XP_004238434.1| PREDICTED: protein NLP4 isoform X1 [Solanum lycopersicum] &gt;gi|723696299|ref|XP_010320461.1| PREDICTED: protein NLP4 isoform X1 [Solanum lycopersicum] &gt;gi|723696302|ref|XP_010320462.1| PREDICTED: protein NLP4 isoform X1 [Solanum lycopersicum] &gt;gi|723696307|ref|XP_010320463.1| PREDICTED: protein NLP4 isoform X1 [Solanum lycopersicum] &gt;gi|723696310|ref|XP…
LOC101244135	664.416	1095.98	232.854	0.212462	-2.23472	7.92e-123	7.01e-121	Down Regulation	NC_015447.3	61246566	61249884	+	1541	LOC101244135	GO:0016844;GO:0009058	-	COG3386;virNOG13124	RG	sp|Q4V3D9|SSL10_ARATH Protein STRICTOSIDINE SYNTHASE-LIKE 10 OS=Arabidopsis thaliana GN=SSL10 PE=2 SV=1	gi|960513897|ref|NP_001304724.1| strictosidine synthase 1 precursor [Solanum lycopersicum]
LOC101263000	3362.38	4857.49	1867.27	0.384412	-1.37928	1.04e-122	9.13e-121	Down Regulation	NC_015449.3	59302834	59309702	+	1434	LOC101263000	GO:0009055;GO:0020037	K00413	virNOG06565	C	sp|P25076|CY11_SOLTU Cytochrome c1-1, heme protein, mitochondrial OS=Solanum tuberosum GN=CYCL PE=2 SV=1	gi|460413922|ref|XP_004252324.1| PREDICTED: cytochrome c1-2, heme protein, mitochondrial-like [Solanum lycopersicum]
LOC101265524	1158.4	1799.11	517.682	0.287743	-1.79715	2.44e-122	2.14e-120	Down Regulation	NC_015449.3	66079207	66082996	-	3075	LOC101265524	GO:0046872;GO:0006470;GO:0004722	K14497	virNOG01791	T	sp|Q0JLP9|P2C06_ORYSJ Probable protein phosphatase 2C 6 OS=Oryza sativa subsp. japonica GN=Os01g0583100 PE=1 SV=1	gi|460415490|ref|XP_004253091.1| PREDICTED: probable protein phosphatase 2C 53 isoform X1 [Solanum lycopersicum]
LOC104646389	410.808	718.364	103.252	0.143732	-2.79855	6.54e-122	5.72e-120	Down Regulation	NC_015440.3	53960721	53961735	+	1015	LOC104646389	-	-	virNOG23605;virNOG26268	S	-	gi|723682377|ref|XP_010318049.1| PREDICTED: uncharacterized protein LOC104646389 [Solanum lycopersicum]
LOC101247284	282.911	43.5633	522.259	11.9885	3.58358	3.19e-121	2.78e-119	Up Regulation	NC_015448.3	19156412	19159093	+	1612	LOC101247284	GO:0016787	K01061	KOG3043;virNOG00490	R	sp|Q96DG6|CMBL_HUMAN Carboxymethylenebutenolidase homolog OS=Homo sapiens GN=CMBL PE=1 SV=1	gi|460410432|ref|XP_004250633.1| PREDICTED: carboxymethylenebutenolidase homolog [Solanum lycopersicum]
SlPL	896.391	1425.24	367.546	0.257884	-1.9552	5.3e-121	4.6e-119	Down Regulation	NC_015440.3	63827432	63829554	+	1819	SlPL	GO:0046872;GO:0045490;GO:0030570	K01728	virNOG05110;virNOG15081	RG	sp|Q93Z25|PLY22_ARATH Probable pectate lyase 22 OS=Arabidopsis thaliana GN=At5g63180 PE=2 SV=1	gi|460381125|ref|XP_004236303.1| PREDICTED: probable pectate lyase 18 [Solanum lycopersicum]
LOC101254738	902.634	1439.2	366.064	0.254352	-1.9751	1.26e-120	1.09e-118	Down Regulation	NC_015438.3	94252741	94255473	+	1613	LOC101254738	-	-	virNOG06288	R	-	gi|460369628|ref|XP_004230659.1| PREDICTED: uncharacterized protein LOC101254738 [Solanum lycopersicum]
LOC104646537	173.943	338.423	9.46334	0.027963	-5.16033	4.86e-120	4.18e-118	Down Regulation	NC_015440.3	70634222	70634776	-	555	LOC104646537	-	-	virNOG16240	S	-	gi|723685145|ref|XP_010318531.1| PREDICTED: uncharacterized protein LOC104646537 [Solanum lycopersicum]
LOC101248522	724.678	266.777	1182.58	4.43283	2.14823	8.49e-120	7.27e-118	Up Regulation	NC_015438.3	95717191	95718526	+	1336	LOC101248522	GO:0016787;GO:0008152	-	virNOG00389;virNOG32472;virNOG32683	V	sp|Q9SMM9|CXE13_ARATH Probable carboxylesterase 13 OS=Arabidopsis thaliana GN=CXE13 PE=1 SV=1	gi|460369931|ref|XP_004230810.1| PREDICTED: probable carboxylesterase 13 [Solanum lycopersicum]
LOC101248773	274.217	6.09528	542.338	88.9767	6.47536	1.51e-118	1.29e-116	Up Regulation	NC_015441.3	61706825	61710339	-	3430	LOC101248773	-	-	virNOG02618;NOG01063;KOG2111	RU	sp|Q93VB2|AT18A_ARATH Autophagy-related protein 18a OS=Arabidopsis thaliana GN=ATG18A PE=1 SV=1	gi|565377504|ref|XP_006355218.1| PREDICTED: autophagy-related protein 18a-like [Solanum tuberosum]
SlTIP2-2	7128.46	10004.5	4252.44	0.425054	-1.23428	4.28e-118	3.64e-116	Down Regulation	NC_015440.3	70342850	70344277	-	1068	SlTIP2-2	GO:0006810;GO:0016021;GO:0005215	K09873	virNOG11420;COG0580;virNOG08507	RG	sp|Q41951|TIP21_ARATH Aquaporin TIP2-1 OS=Arabidopsis thaliana GN=TIP2-1 PE=1 SV=2	gi|565324135|ref|NP_001274296.1| MIP [Solanum lycopersicum] &gt;gi|970018732|ref|XP_015070544.1| PREDICTED: aquaporin TIP2-1-like [Solanum pennellii] &gt;gi|375280385|gb|AFA43944.1| MIP, partial [Solanum lycopersicum] &gt;gi|560891753|dbj|BAO18635.1| tonoplast intrinsic protein 2;2 [Solanum lycopersicum]
LOC101055547	2399.74	3512.94	1286.55	0.366231	-1.44918	2.15e-117	1.82e-115	Down Regulation	NC_015446.3	69392080	69394811	+	711	LOC101055547	GO:0005634;GO:0006355;GO:0009734	K14484	virNOG09687;virNOG02622	K	sp|Q38832|IAA14_ARATH Auxin-responsive protein IAA14 OS=Arabidopsis thaliana GN=IAA14 PE=1 SV=2	gi|525313495|ref|NP_001266070.1| IAA14 [Solanum lycopersicum] &gt;gi|365818537|gb|AEX00357.1| IAA14 [Solanum lycopersicum]
LOC101258971	245.522	31.2641	459.78	14.7063	3.87836	2.17e-117	1.83e-115	Up Regulation	NC_015444.3	3684356	3685160	+	688	LOC101258971	GO:0006952;GO:0009607	-	-	-	sp|P85524|KIRO_ACTDE Kirola OS=Actinidia deliciosa PE=1 SV=1	gi|460394447|ref|XP_004242814.1| PREDICTED: kirola-like [Solanum lycopersicum]
LOC101248227	8992.79	12540.8	5444.8	0.434168	-1.20368	8.24e-117	6.92e-115	Down Regulation	NC_015445.3	61909498	61911417	-	1176	LOC101248227	-	-	virNOG08743	S	sp|Q6NKS4|LIL32_ARATH Light-harvesting complex-like protein 3 isotype 2, chloroplastic OS=Arabidopsis thaliana GN=LIL3.2 PE=1 SV=1	gi|460400607|ref|XP_004245825.1| PREDICTED: uncharacterized protein LOC101248227 [Solanum lycopersicum]
LOC101244167	436.66	92.9664	780.354	8.39394	3.06935	1.29e-116	1.08e-114	Up Regulation	NC_015440.3	56913545	56914240	-	696	LOC101244167	-	-	-	-	-	gi|460378874|ref|XP_004235193.1| PREDICTED: glycine-rich cell wall structural protein 2-like [Solanum lycopersicum]
LOC101266766	579.493	191.674	967.312	5.04666	2.33533	2.93e-116	2.44e-114	Up Regulation	NC_015438.3	93734559	93742594	+	1124	LOC101266766	GO:0005634;GO:0003677;GO:0006355;GO:0003700;GO:0046983	K09260	virNOG04887;virNOG34195;COG5068	K	sp|Q9FUY6|JOIN_SOLLC MADS-box protein JOINTLESS OS=Solanum lycopersicum GN=J PE=1 SV=1	gi|460369548|ref|XP_004230624.1| PREDICTED: MADS-box protein SVP [Solanum lycopersicum]
LOC101251099	832.113	1325.73	338.497	0.255329	-1.96957	2.49e-115	2.07e-113	Down Regulation	NC_015443.3	40918275	40922652	+	2167	LOC101251099	GO:0004674;GO:0005524;GO:0005509;GO:0006468	K13412	virNOG04439	T	sp|Q38869|CDPK4_ARATH Calcium-dependent protein kinase 4 OS=Arabidopsis thaliana GN=CPK4 PE=1 SV=1	gi|460392443|ref|XP_004241825.1| PREDICTED: calcium-dependent protein kinase 11 [Solanum lycopersicum] &gt;gi|723709685|ref|XP_010322758.1| PREDICTED: calcium-dependent protein kinase 11 [Solanum lycopersicum]
LOC101055524	3106.93	4464.8	1749.06	0.391745	-1.35201	6.24e-115	5.16e-113	Down Regulation	NC_015439.3	50409235	50412055	+	1107	LOC101055524	-	-	virNOG08625	S	-	gi|525314173|ref|NP_001265964.1| Hop-interacting protein THI043 [Solanum lycopersicum] &gt;gi|365222904|gb|AEW69804.1| Hop-interacting protein THI043 [Solanum lycopersicum]
LOC101055583	665.589	1082.48	248.701	0.229752	-2.12185	9.48e-115	7.8e-113	Down Regulation	NC_015443.3	36074425	36074836	+	412	LOC101055583	GO:0009733	K14488	virNOG23894	S	sp|Q9ZUZ3|SAU32_ARATH Auxin-responsive protein SAUR32 OS=Arabidopsis thaliana GN=SAUR32 PE=2 SV=1	gi|525313974|ref|NP_001266178.1| small auxin-up protein 58 [Solanum lycopersicum] &gt;gi|388329750|gb|AFK29266.1| small auxin-up protein 58 [Solanum lycopersicum]
actin	3575.67	5099.6	2051.73	0.402332	-1.31354	3.18e-113	2.61e-111	Down Regulation	NC_015441.3	3936172	3939819	+	1446	actin	GO:0005856;GO:0005524;GO:0005737	K10355	virNOG01114	Z	sp|P30171|ACT11_SOLTU Actin-97 OS=Solanum tuberosum GN=AC97 PE=3 SV=1	gi|460382038|ref|XP_004236747.1| PREDICTED: actin-97 [Solanum lycopersicum] &gt;gi|970024290|ref|XP_015073455.1| PREDICTED: actin-97 [Solanum pennellii]
LOC101245940	1422.25	2146.12	698.374	0.325411	-1.61966	4.46e-113	3.64e-111	Down Regulation	NC_015441.3	59794837	59798678	-	2160	LOC101245940	GO:1902358;GO:0016021;GO:0008271	K17469	virNOG09091	P	sp|P53393|SUT3_STYHA Low affinity sulfate transporter 3 OS=Stylosanthes hamata GN=ST3 PE=2 SV=1	gi|723694203|ref|XP_010320152.1| PREDICTED: low affinity sulfate transporter 3-like isoform X2 [Solanum lycopersicum]
LOC101268375	3291.3	995.769	5586.83	5.61057	2.48815	1.66e-112	1.35e-110	Up Regulation	NC_015440.3	68595807	68600999	-	2266	LOC101268375	GO:0004820;GO:0005524;GO:0006426;GO:0005737	K01880	virNOG03205	J	sp|O23627|SYGM1_ARATH Glycine--tRNA ligase, mitochondrial 1 OS=Arabidopsis thaliana GN=At1g29880 PE=1 SV=1	gi|460380205|ref|XP_004235848.1| PREDICTED: glycine--tRNA ligase 1, mitochondrial [Solanum lycopersicum]
LOC101246976	2467.42	4154.38	780.453	0.187863	-2.41225	2.68e-110	2.17e-108	Down Regulation	NC_015447.3	60490517	60490983	+	467	LOC101246976	GO:0016021;GO:0031225	-	-	-	-	-
GGPS2	697.188	1121.28	273.094	0.243556	-2.03768	4.51e-110	3.64e-108	Down Regulation	NC_015441.3	64362683	64363968	-	1286	GGPS2	GO:0008299;GO:0016740	K13789	virNOG02736;COG0142	H	sp|P80042|GGPPS_CAPAN Geranylgeranyl pyrophosphate synthase, chloroplastic OS=Capsicum annuum GN=GGPS1 PE=3 SV=1	gi|914614620|ref|NP_001234302.2| geranylgeranyl pyrophosphate synthase 2 [Solanum lycopersicum]
LOC101244747	186.405	3.28988	369.52	112.32	6.81148	5.01e-110	4.03e-108	Up Regulation	NC_015440.3	3437710	3439921	-	877	LOC101244747	-	-	virNOG25779	S	-	gi|460377181|ref|XP_004234373.1| PREDICTED: uncharacterized protein LOC101244747 [Solanum lycopersicum]
Glb1	950.37	1478.54	422.205	0.285556	-1.80815	4.01e-109	3.21e-107	Down Regulation	NC_015444.3	2965852	2968120	-	813	Glb1	GO:0020037;GO:0009506;GO:0006355;GO:0006808;GO:0030234;GO:0050790;GO:0019825;GO:0046872;GO:0005618;GO:0005829;GO:0005886	-	virNOG17725	C	sp|Q947C5|HBL1_GOSHI Non-symbiotic hemoglobin 1 OS=Gossypium hirsutum GN=HB1 PE=2 SV=1	gi|350539675|ref|NP_001234498.1| non-symbiotic hemoglobin class 1 [Solanum lycopersicum] &gt;gi|12963875|gb|AAK07676.1| non-symbiotic hemoglobin class 1 [Solanum lycopersicum]
LOC101255806	602.968	55.9783	1149.96	20.5429	4.36057	4.09e-109	3.27e-107	Up Regulation	NC_015444.3	3500801	3508022	+	2281	LOC101255806	GO:0003993;GO:0046872	K22390	virNOG00616	G	sp|Q5MAU8|PPA27_ARATH Probable inactive purple acid phosphatase 27 OS=Arabidopsis thaliana GN=PAP27 PE=2 SV=1	gi|460394428|ref|XP_004242805.1| PREDICTED: probable inactive purple acid phosphatase 27 [Solanum lycopersicum]
LOC101267311	3514.13	4991.86	2036.39	0.407941	-1.29357	5.97e-109	4.75e-107	Down Regulation	NC_015442.3	6724938	6728347	-	2180	LOC101267311	GO:0005315;GO:0016021;GO:0035435;GO:0009941;GO:0009673	K14640	virNOG04948	P	sp|Q38954|PHT21_ARATH Inorganic phosphate transporter 2-1, chloroplastic OS=Arabidopsis thaliana GN=PHT2-1 PE=1 SV=1	gi|460386892|ref|XP_004239128.1| PREDICTED: inorganic phosphate transporter 2-1, chloroplastic [Solanum lycopersicum]
LOC101263236	285.506	512.383	58.6292	0.114425	-3.12753	7.49e-108	5.93e-106	Down Regulation	NC_015445.3	61208711	61215742	-	2120	LOC101263236	GO:0000287;GO:0030955;GO:0004743;GO:0016301;GO:0006096;GO:0009570	K00873	virNOG02746	G	sp|Q40546|KPYG_TOBAC Pyruvate kinase isozyme G, chloroplastic OS=Nicotiana tabacum PE=2 SV=1	gi|460400711|ref|XP_004245876.1| PREDICTED: pyruvate kinase isozyme G, chloroplastic [Solanum lycopersicum]
LOC543920	7831.67	10795.3	4868.05	0.450941	-1.14899	2.65e-106	2.09e-104	Down Regulation	NC_015439.3	37931609	37936728	-	1623	LOC543920	GO:0016829;GO:0001887;GO:0030170;GO:0009570;GO:0009086;GO:0003962	K01739	virNOG06019	E	sp|P55217|CGS1_ARATH Cystathionine gamma-synthase 1, chloroplastic OS=Arabidopsis thaliana GN=CGS1 PE=1 SV=3	gi|350536179|ref|NP_001234489.1| cystathionine gamma synthase [Solanum lycopersicum] &gt;gi|40806079|gb|AAR92031.1| cystathionine gamma synthase [Solanum lycopersicum]
LOC101244084	10422.2	14302.5	6541.8	0.457388	-1.12851	8.93e-106	7.02e-104	Down Regulation	NC_015443.3	4378307	4380830	+	1815	LOC101244084	GO:0003746;GO:0006414;GO:0005525;GO:0005737;GO:0003924	K03231	virNOG10116	J	sp|P17786|EF1A_SOLLC Elongation factor 1-alpha OS=Solanum lycopersicum PE=2 SV=1	gi|350537381|ref|NP_001234035.1| elongation factor 1-alpha [Solanum lycopersicum] &gt;gi|460389888|ref|XP_004240579.1| PREDICTED: elongation factor 1-alpha [Solanum lycopersicum] &gt;gi|970035368|ref|XP_015079016.1| PREDICTED: elongation factor 1-alpha [Solanum pennellii] &gt;gi|119150|sp|P17786.1|EF1A_SOLLC RecName: Full=Elongation factor 1-alpha; Short=EF-1-alpha &gt;gi|19273|emb|CAA32618.1| un…
LOC101250282	661.465	1065.16	257.774	0.242006	-2.04689	1.09e-105	8.53e-104	Down Regulation	NC_015449.3	58059426	58082487	+	8047	LOC101250282	-	K07466	KOG0851;COG1599	L	-	gi|723750607|ref|XP_010314233.1| PREDICTED: uncharacterized protein LOC101250282 [Solanum lycopersicum]
LOC101246830	4324.16	6060.57	2587.76	0.426982	-1.22775	1.1e-105	8.6e-104	Down Regulation	NC_015443.3	36371218	36375591	+	1627	LOC101246830	GO:0045300;GO:0006633;GO:0055114;GO:0009507	K03921	virNOG00600	I	sp|P22337|STAD_RICCO Stearoyl-[acyl-carrier-protein] 9-desaturase, chloroplastic OS=Ricinus communis PE=1 SV=1	gi|460390777|ref|XP_004241001.1| PREDICTED: acyl-[acyl-carrier-protein] desaturase, chloroplastic [Solanum lycopersicum]
CAB5	56605.8	79830.8	33380.9	0.418146	-1.25792	3.19e-105	2.48e-103	Down Regulation	NC_015449.3	693012	694548	-	969	CAB5	GO:0009768;GO:0010287;GO:0009535;GO:0009523;GO:0009416;GO:0018298;GO:0046872;GO:0031409;GO:0016021;GO:0016168;GO:0009941;GO:0009522	K08913	virNOG02411	O	sp|P12062|CB26_PETSP Chlorophyll a-b binding protein 37, chloroplastic OS=Petunia sp. GN=CAB37 PE=3 SV=1	gi|822092488|ref|NP_001295874.1| chlorophyll a-b binding protein 5, chloroplastic [Solanum lycopersicum]
LOC101255244	1861.33	2722.08	1000.57	0.367577	-1.44388	3.64e-105	2.82e-103	Down Regulation	NC_015446.3	72122392	72124180	+	1623	LOC101255244	GO:0016705;GO:0020037;GO:0005506;GO:0004497;GO:0055114	-	virNOG13088	Q	sp|O65782|C83B1_ARATH Cytochrome P450 83B1 OS=Arabidopsis thaliana GN=CYP83B1 PE=1 SV=1	gi|460404881|ref|XP_004247907.1| PREDICTED: cytochrome P450 83B1-like [Solanum lycopersicum]
LOC101247444	6227.14	9944.35	2509.94	0.252399	-1.98622	5.81e-105	4.48e-103	Down Regulation	NC_015444.3	66037525	66041676	-	1548	LOC101247444	GO:0016021	K13348	virNOG08041	R	sp|Q2KIY1|PXMP2_BOVIN Peroxisomal membrane protein 2 OS=Bos taurus GN=PXMP2 PE=2 SV=3	gi|460397292|ref|XP_004244201.1| PREDICTED: uncharacterized protein LOC101247444 [Solanum lycopersicum]
LOC101256330	1889.89	2758.71	1021.08	0.370131	-1.43389	6.58e-105	5.06e-103	Down Regulation	NC_015438.3	97451353	97453788	+	1636	LOC101256330	GO:0003729;GO:0003743	-	NOG134350;virNOG08063	SR	sp|Q9SZP8|IF4B3_ARATH Eukaryotic translation initiation factor 4B3 OS=Arabidopsis thaliana GN=EIF4B3 PE=1 SV=1	gi|460370331|ref|XP_004231006.1| PREDICTED: eukaryotic translation initiation factor 3 subunit A [Solanum lycopersicum]
LOC101266812	307.44	66.5026	548.377	8.24596	3.04369	1.12e-104	8.58e-103	Up Regulation	NC_015441.3	3577605	3582006	+	1340	LOC101266812	GO:0016020;GO:0016298	K01054	virNOG02898	I	sp|Q9C942|CSE_ARATH Caffeoylshikimate esterase OS=Arabidopsis thaliana GN=CSE PE=1 SV=1	gi|460382077|ref|XP_004236766.1| PREDICTED: caffeoylshikimate esterase [Solanum lycopersicum]
LIN8	1333.39	2000.26	666.513	0.333213	-1.58548	1.64e-104	1.25e-102	Down Regulation	NC_015447.3	63247118	63251646	-	2217	LIN8	GO:0004553;GO:0005975;GO:0004575	K01193	virNOG05903	G	sp|P26792|INV1_DAUCA Beta-fructofuranosidase, insoluble isoenzyme 1 OS=Daucus carota GN=INV1 PE=1 SV=1	gi|1024846624|ref|NP_001311325.1| invertase 8 [Solanum lycopersicum]
LOC101253674	263.392	505.013	21.7705	0.0431088	-4.53588	2.94e-104	2.23e-102	Down Regulation	NC_015440.3	67449919	67451201	+	1176	LOC101253674	-	-	euNOG26256;virNOG26192;virNOG25630	S	-	gi|460380438|ref|XP_004235963.1| PREDICTED: uncharacterized protein LOC101253674 [Solanum lycopersicum]
LOC101253242	791.674	1380.86	202.488	0.146639	-2.76966	5.27e-104	3.99e-102	Down Regulation	NC_015439.3	55100871	55104659	-	1936	LOC101253242	GO:0005737;GO:0005874	-	virNOG15707;virNOG13046	S	sp|Q67Y69|WDL7_ARATH Protein WVD2-like 7 OS=Arabidopsis thaliana GN=WDL7 PE=2 SV=1	gi|460371988|ref|XP_004231816.1| PREDICTED: histone H3.v1-like [Solanum lycopersicum]
LOC101251538	874.83	1585.42	164.236	0.103591	-3.27103	8.82e-104	6.66e-102	Down Regulation	NC_015439.3	42297523	42299538	-	1941	LOC101251538	GO:0004674;GO:0005524;GO:0007165;GO:0016021	K07198	virNOG07865	T	sp|Q9LWM4|CIPK5_ORYSJ CBL-interacting protein kinase 5 OS=Oryza sativa subsp. japonica GN=CIPK5 PE=2 SV=1	gi|460374515|ref|XP_004233056.1| PREDICTED: CBL-interacting serine/threonine-protein kinase 20 [Solanum lycopersicum]
20ox-1	651.404	1047.33	255.474	0.243928	-2.03547	1.14e-103	8.6e-102	Down Regulation	NC_015440.3	1408571	1410242	+	1349	20ox-1	GO:0009826;GO:0005506;GO:0045544;GO:0009416;GO:0055114;GO:0009686;GO:0009908;GO:0009740	K05282	COG3491;virNOG16188	QR	sp|Q39110|GAOX1_ARATH Gibberellin 20 oxidase 1 OS=Arabidopsis thaliana GN=GA20OX1 PE=2 SV=2	gi|350538089|ref|NP_001234070.1| gibberellin 20-oxidase-1 [Solanum lycopersicum] &gt;gi|4321496|gb|AAD15755.1| gibberellin 20-oxidase-1 [Solanum lycopersicum]
LOC101251423	617.497	1121.33	113.667	0.101368	-3.30232	1.32e-103	9.91e-102	Down Regulation	NC_015447.3	55924748	55926369	-	1314	LOC101251423	GO:0006810;GO:0016021;GO:0005215	-	virNOG22518	G	sp|G5CTG2|AQP5_MILTA Aquaporin-5 OS=Milnesium tardigradum GN=AQP5 PE=2 SV=1	gi|460406429|ref|XP_004248667.1| PREDICTED: probable aquaporin TIP3-2 isoform X2 [Solanum lycopersicum]
LOC101252788	212.008	26.8006	397.215	14.8211	3.88958	1.38e-103	1.03e-101	Up Regulation	NC_015444.3	5197772	5201400	+	832	LOC101252788	GO:0016042;GO:0005509;GO:0005794;GO:0016021;GO:0004623	K01047	virNOG19990	I	sp|Q8S8N6|PLA2A_ARATH Phospholipase A2-alpha OS=Arabidopsis thaliana GN=PLA2-ALPHA PE=1 SV=1	gi|460394579|ref|XP_004242879.1| PREDICTED: phospholipase A2-alpha [Solanum lycopersicum]
LOC101261675	159.951	308.784	11.1181	0.0360059	-4.79562	1.6e-103	1.19e-101	Down Regulation	NC_015447.3	65037263	65039124	+	1862	LOC101261675	GO:0008152;GO:0016758	K13496	virNOG05770	CG	sp|Q9ZQ96|U73C3_ARATH UDP-glycosyltransferase 73C3 OS=Arabidopsis thaliana GN=UGT73C3 PE=2 SV=1	gi|460408374|ref|XP_004249620.1| PREDICTED: UDP-glycosyltransferase 73C3-like [Solanum lycopersicum]
LOC101244080	866.582	1348.56	384.605	0.285197	-1.80997	1.61e-102	1.2e-100	Down Regulation	NC_015442.3	65107313	65110338	-	1155	LOC101244080	GO:0016787	-	virNOG03114;NOG10334;COG0596	IR	sp|I6YGS0|EPHA_MYCTU Epoxide hydrolase A OS=Mycobacterium tuberculosis (strain ATCC 25618 / H37Rv) GN=ephA PE=1 SV=1	gi|460388304|ref|XP_004239808.1| PREDICTED: bifunctional epoxide hydrolase 2 [Solanum lycopersicum]
LOC101250808	5592.21	7753.02	3431.4	0.442589	-1.17596	4.06e-102	3e-100	Down Regulation	NC_015443.3	44588613	44591197	-	1191	LOC101250808	GO:0000028;GO:0006412;GO:0022627;GO:0003735	K02998	virNOG00503	J	sp|O80377|RSSA_DAUCA 40S ribosomal protein SA OS=Daucus carota GN=179B PE=2 SV=1	gi|723708212|ref|XP_010322515.1| PREDICTED: 40S ribosomal protein SA isoform X2 [Solanum lycopersicum]
LOC101244113	4186.77	2512.08	5861.47	2.33331	1.22238	6.25e-102	4.61e-100	Up Regulation	NC_015446.3	26805644	26820752	-	3122	LOC101244113	GO:0005975;GO:0008184;GO:0005737;GO:0030170	K00688	virNOG01311	G	sp|P32811|PHSH_SOLTU Alpha-glucan phosphorylase, H isozyme OS=Solanum tuberosum PE=1 SV=1	gi|460402954|ref|XP_004246972.1| PREDICTED: alpha-glucan phosphorylase, H isozyme [Solanum lycopersicum]
LOC101262744	392.918	670.708	115.129	0.171654	-2.54243	1.61e-101	1.18e-99	Down Regulation	NC_015438.3	4548289	4551894	-	1684	LOC101262744	GO:0016597;GO:0008152	-	virNOG05849	S	sp|Q8LJW3|ACR4_ARATH ACT domain-containing protein ACR4 OS=Arabidopsis thaliana GN=ACR4 PE=2 SV=1	gi|460365067|ref|XP_004228427.1| PREDICTED: uncharacterized protein LOC101262744 [Solanum lycopersicum] &gt;gi|969995855|ref|XP_015081901.1| PREDICTED: ACT domain-containing protein ACR4-like [Solanum pennellii]
LOC101251259	1088.83	2142.66	35.0057	0.0163375	-5.93567	2.17e-101	1.58e-99	Down Regulation	NC_015440.3	3160393	3164214	+	1952	LOC101251259	GO:0008152;GO:0003824	K22133	virNOG03868	I	sp|Q9SMT7|4CLLA_ARATH Oxalate--CoA ligase OS=Arabidopsis thaliana GN=AAE3 PE=1 SV=1	gi|460377227|ref|XP_004234395.1| PREDICTED: oxalate--CoA ligase-like [Solanum lycopersicum]
LOC101267036	805.471	1259.98	350.961	0.278545	-1.84402	2.42e-101	1.77e-99	Down Regulation	NC_015444.3	38301682	38305900	-	2406	LOC101267036	-	K17710	virNOG00111	R	sp|Q8S9D1|PP395_ARATH Pentatricopeptide repeat-containing protein At5g21222 OS=Arabidopsis thaliana GN=ATC401 PE=2 SV=1	gi|460395156|ref|XP_004243153.1| PREDICTED: pentatricopeptide repeat-containing protein At5g21222-like [Solanum lycopersicum]
LOC101264357	1876.83	284.439	3469.21	12.1967	3.60842	3.05e-101	2.22e-99	Up Regulation	NC_015438.3	679024	681838	-	943	LOC101264357	GO:0009941	-	virNOG14314	S	-	gi|460365586|ref|XP_004228682.1| PREDICTED: uncharacterized protein LOC101264357 [Solanum lycopersicum]
LOC101247061	5341.81	7392.17	3291.44	0.445261	-1.16728	3.41e-101	2.47e-99	Down Regulation	NC_015438.3	75531394	75534814	+	1797	LOC101247061	-	K19073	virNOG05553	G	sp|J9RYI6|DCVR_CUCSA Divinyl chlorophyllide a 8-vinyl-reductase, chloroplastic OS=Cucumis sativus GN=DVR PE=1 SV=1	gi|723658083|ref|XP_010321210.1| PREDICTED: divinyl chlorophyllide a 8-vinyl-reductase, chloroplastic [Solanum lycopersicum] &gt;gi|723658086|ref|XP_010321213.1| PREDICTED: divinyl chlorophyllide a 8-vinyl-reductase, chloroplastic [Solanum lycopersicum] &gt;gi|723658089|ref|XP_010321216.1| PREDICTED: divinyl chlorophyllide a 8-vinyl-reductase, chloroplastic [Solanum lycopersicum]
LOC101246036	286.099	513.033	59.1653	0.115324	-3.11623	4.02e-101	2.9e-99	Down Regulation	NC_015440.3	71019689	71021217	+	1064	LOC101246036	-	K13248	virNOG06564	R	sp|Q9FZ62|PPSP2_ARATH Inorganic pyrophosphatase 2 OS=Arabidopsis thaliana GN=At1g17710 PE=2 SV=1	gi|460379728|ref|XP_004235613.1| PREDICTED: inorganic pyrophosphatase 1-like [Solanum lycopersicum]
SlUGT75C1	523.981	859.259	188.703	0.219612	-2.18697	6.58e-101	4.73e-99	Down Regulation	NC_015446.3	72044771	72046435	+	1665	SlUGT75C1	GO:0043231;GO:0080043;GO:0080044;GO:0009813;GO:0052696	K12338	NOG123575;virNOG00244	SCG	sp|F8WKW0|UGT1_GARJA Crocetin glucosyltransferase, chloroplastic OS=Gardenia jasminoides GN=UGT75L6 PE=1 SV=1	gi|460404852|ref|XP_004247894.1| PREDICTED: crocetin glucosyltransferase, chloroplastic-like [Solanum lycopersicum]
LOC101254239	598.468	226.22	970.716	4.29102	2.10132	2.38e-100	1.71e-98	Up Regulation	NC_015438.3	87854583	87860907	+	2349	LOC101254239	-	K05349	virNOG00808	G	sp|A7LXU3|BGH3B_BACO1 Beta-glucosidase BoGH3B OS=Bacteroides ovatus (strain ATCC 8483 / DSM 1896 / JCM 5824 / NCTC 11153) GN=BACOVA_02659 PE=1 SV=1	gi|460368436|ref|XP_004230073.1| PREDICTED: lysosomal beta glucosidase [Solanum lycopersicum]
LOC101254513	6301.36	8673.32	3929.4	0.453045	-1.14227	2.66e-100	1.9e-98	Down Regulation	NC_015438.3	349933	352718	+	1324	LOC101254513	GO:0009535;GO:0009575;GO:0009416;GO:0009941;GO:0015979;GO:0009570	-	virNOG05736	S	sp|Q94BS2|MET1_ARATH Protein MET1, chloroplastic OS=Arabidopsis thaliana GN=MET1 PE=1 SV=1	gi|460365514|ref|XP_004228646.1| PREDICTED: uncharacterized protein LOC101254513 [Solanum lycopersicum]
LOC101255738	1814.54	2639.43	989.637	0.374943	-1.41526	3.39e-100	2.41e-98	Down Regulation	NC_015447.3	961871	964963	+	3093	LOC101255738	GO:0009902;GO:0005886	-	virNOG02637	S	sp|Q9C8E6|PMI1_ARATH Protein PLASTID MOVEMENT IMPAIRED 1 OS=Arabidopsis thaliana GN=PMI1 PE=1 SV=1	gi|723734743|ref|XP_010327172.1| PREDICTED: uncharacterized protein LOC101255738 [Solanum lycopersicum]
LOC101246719	5232.85	7403.3	3062.4	0.413653	-1.27351	4.28e-100	3.03e-98	Down Regulation	NC_015442.3	66489829	66492401	-	839	LOC101246719	GO:0006662;GO:0015035;GO:0005623;GO:0055114;GO:0045454	K03671	virNOG19729	O	sp|Q9XFH8|TRXF1_ARATH Thioredoxin F1, chloroplastic OS=Arabidopsis thaliana GN=At3g02730 PE=1 SV=2	gi|460387979|ref|XP_004239649.1| PREDICTED: thioredoxin F1, chloroplastic-like [Solanum lycopersicum] &gt;gi|970029686|ref|XP_015076156.1| PREDICTED: thioredoxin F1, chloroplastic-like [Solanum pennellii]
LOC101249208	2768.31	3979.82	1556.79	0.391171	-1.35413	4.48e-100	3.17e-98	Down Regulation	NC_015446.3	67245122	67255008	+	5184	LOC101249208	GO:0000325;GO:0005524;GO:0005774;GO:0016020;GO:0016021;GO:0016887;GO:0042626;GO:0055085	-	virNOG02604	Q	sp|Q7DM58|AB4C_ARATH ABC transporter C family member 4 OS=Arabidopsis thaliana GN=ABCC4 PE=1 SV=2	gi|460403906|ref|XP_004247427.1| PREDICTED: ABC transporter C family member 4 [Solanum lycopersicum]
LOC101268836	1331.66	2128.28	535.031	0.251391	-1.99199	2.07e-99	1.46e-97	Down Regulation	NC_015439.3	34871791	34876735	-	1505	LOC101268836	GO:0009507	-	virNOG07592	R	sp|Q9FFZ1|PPH_ARATH Pheophytinase, chloroplastic OS=Arabidopsis thaliana GN=PPH PE=1 SV=1	gi|460375469|ref|XP_004233528.1| PREDICTED: pheophytinase, chloroplastic [Solanum lycopersicum]
LOC101261467	1817.25	89.8142	3544.68	39.4668	5.30257	2.2e-99	1.55e-97	Up Regulation	NC_015438.3	97535149	97539661	-	2109	LOC101261467	GO:0016021	-	virNOG08963	S	sp|F4I9E1|NFD4_ARATH Protein NUCLEAR FUSION DEFECTIVE 4 OS=Arabidopsis thaliana GN=NFD4 PE=3 SV=1	gi|460370369|ref|XP_004231025.1| PREDICTED: uncharacterized protein LOC101261467 [Solanum lycopersicum]
LOC101260610	962.917	1553.04	372.798	0.240044	-2.05863	2.36e-99	1.65e-97	Down Regulation	NC_015449.3	3842225	3843818	-	1594	LOC101260610	-	K13065	-	-	sp|Q94FT4|SALAT_PAPSO Salutaridinol 7-O-acetyltransferase OS=Papaver somniferum GN=SALAT PE=1 SV=1	gi|460412853|ref|XP_004251812.1| PREDICTED: acetyl-CoA-benzylalcohol acetyltransferase [Solanum lycopersicum]
LOC101245517	722.406	51.3631	1393.45	27.1294	4.76178	3.05e-99	2.13e-97	Up Regulation	NC_015439.3	45674796	45681269	+	925	LOC101245517	-	-	virNOG19047	S	sp|Q94AU9|RBCX1_ARATH Chaperonin-like RBCX protein 1, chloroplastic OS=Arabidopsis thaliana GN=RBCX1 PE=1 SV=1	gi|460373767|ref|XP_004232685.1| PREDICTED: uncharacterized protein LOC101245517 [Solanum lycopersicum]
LOC104649409	1599.06	2955.34	242.775	0.082148	-3.60563	1.74e-98	1.21e-96	Down Regulation	NC_015438.3	86637417	86637872	-	456	LOC104649409	-	-	virNOG24950	S	-	gi|723661436|ref|XP_010326840.1| PREDICTED: uncharacterized protein LOC104649409 [Solanum lycopersicum]
LOC101251012	1385.49	657.743	2113.24	3.21286	1.68386	1.94e-98	1.35e-96	Up Regulation	NC_015445.3	1340633	1346334	+	805	LOC101251012	GO:0003677	-	virNOG16871	S	sp|Q9M098|EBFC1_ARATH Nucleoid-associated protein At4g30620, chloroplastic OS=Arabidopsis thaliana GN=At4g30620 PE=1 SV=1	gi|460397941|ref|XP_004244523.1| PREDICTED: uncharacterized protein LOC101251012 [Solanum lycopersicum]
LOC101262099	1675.08	2442.47	907.691	0.371628	-1.42807	2.82e-98	1.95e-96	Down Regulation	NC_015441.3	7057593	7067080	+	3669	LOC101262099	GO:0005388;GO:0005516;GO:0005524;GO:0016021;GO:0019829;GO:0043231	K01537	virNOG01632	P	sp|Q9M2L4|ACA11_ARATH Putative calcium-transporting ATPase 11, plasma membrane-type OS=Arabidopsis thaliana GN=ACA11 PE=1 SV=1	gi|723688779|ref|XP_010319169.1| PREDICTED: putative calcium-transporting ATPase 11, plasma membrane-type [Solanum lycopersicum]
LOC101247788	987.297	463.266	1511.33	3.26233	1.7059	6.58e-98	4.53e-96	Up Regulation	NC_015449.3	1463593	1469572	-	1745	LOC101247788	GO:0009699;GO:0050269;GO:0055114	K12355	virNOG03113	C	sp|Q56YU0|AL2C4_ARATH Aldehyde dehydrogenase family 2 member C4 OS=Arabidopsis thaliana GN=ALDH2C4 PE=1 SV=2	gi|460412424|ref|XP_004251601.1| PREDICTED: aldehyde dehydrogenase family 2 member C4 [Solanum lycopersicum]
LOC101260535	945.579	1453.52	437.639	0.301089	-1.73174	1.45e-97	9.93e-96	Down Regulation	NC_015442.3	66139278	66143442	+	2968	LOC101260535	GO:0006470;GO:0004722	-	virNOG02311	T	sp|Q9M8R7|P2C33_ARATH Probable protein phosphatase 2C 33 OS=Arabidopsis thaliana GN=PPC6-1 PE=1 SV=1	gi|460388074|ref|XP_004239696.1| PREDICTED: probable protein phosphatase 2C 33 [Solanum lycopersicum]
LOC101252701	1455.88	2536.3	375.456	0.148033	-2.75601	5.46e-97	3.73e-95	Down Regulation	NC_015444.3	59273407	59277242	+	2242	LOC101252701	GO:0003723;GO:0046872;GO:0000166	-	virNOG09303	R	sp|Q9SJ41|C3H18_ARATH Zinc finger CCCH domain-containing protein 18 OS=Arabidopsis thaliana GN=At2g05160 PE=2 SV=1	gi|460395961|ref|XP_004243548.1| PREDICTED: zinc finger CCCH domain-containing protein 18 [Solanum lycopersicum]
LOC101252834	351.511	630.524	72.4979	0.11498	-3.12054	5.89e-97	4.01e-95	Down Regulation	NC_015439.3	51644911	51648910	+	1893	LOC101252834	-	-	virNOG03295	R	sp|Q94KT8|COBRA_ARATH Protein COBRA OS=Arabidopsis thaliana GN=COB PE=2 SV=1	gi|460372650|ref|XP_004232141.1| PREDICTED: protein COBRA [Solanum lycopersicum]
LOC101244055	1852.97	2679.25	1026.69	0.3832	-1.38383	1.9e-96	1.29e-94	Down Regulation	NC_015440.3	1570962	1573521	-	627	LOC101244055	GO:0005741;GO:0046872;GO:0051537	K23882	virNOG23574	R	sp|Q9FLI7|NEET_ARATH CDGSH iron-sulfur domain-containing protein NEET OS=Arabidopsis thaliana GN=NEET PE=1 SV=1	gi|1016841156|ref|NP_001309349.1| CDGSH iron-sulfur domain-containing protein [Solanum lycopersicum]
LOC101248242	1620.61	2367.88	873.349	0.368832	-1.43896	1.93e-96	1.31e-94	Down Regulation	NC_015438.3	93683396	93684109	-	714	LOC101248242	-	-	-	-	-	gi|460369593|ref|XP_004230646.1| PREDICTED: gamete and mating-type specific protein A-like isoform X1 [Solanum lycopersicum]
LOC101257407	1919.66	3168.52	670.795	0.211706	-2.23987	1.96e-96	1.32e-94	Down Regulation	NC_015446.3	71304224	71312631	-	2709	LOC101257407	GO:0004672;GO:0005524;GO:0009507	K08869	virNOG02912	R	sp|Q55680|Y005_SYNY3 Uncharacterized protein sll0005 OS=Synechocystis sp. (strain PCC 6803 / Kazusa) GN=sll0005 PE=3 SV=1	gi|460404728|ref|XP_004247833.1| PREDICTED: uncharacterized aarF domain-containing protein kinase At1g71810, chloroplastic isoform X1 [Solanum lycopersicum]
LOC101262912	5123.98	3175.64	7072.31	2.22705	1.15513	2.75e-96	1.85e-94	Up Regulation	NC_015441.3	58155955	58160864	+	1891	LOC101262912	GO:0016831;GO:0019752;GO:0030170	K01590	virNOG06227	E	sp|Q9MA74|SDC1_ARATH Serine decarboxylase OS=Arabidopsis thaliana GN=SDC PE=1 SV=1	gi|460384145|ref|XP_004237774.1| PREDICTED: serine decarboxylase [Solanum lycopersicum] &gt;gi|723693754|ref|XP_010320069.1| PREDICTED: serine decarboxylase [Solanum lycopersicum]
mMDH1	5300.77	7290.91	3310.64	0.454078	-1.13899	3.3e-96	2.21e-94	Down Regulation	NC_015444.3	65469002	65472152	+	1441	mMDH1	GO:0006099;GO:0005975;GO:0030060;GO:0006108	K00026	virNOG06448	C	sp|P17783|MDHM_CITLA Malate dehydrogenase, mitochondrial OS=Citrullus lanatus GN=MMDH PE=1 SV=1	gi|927442679|ref|NP_001234001.2| mitochondrial malate dehydrogenase [Solanum lycopersicum] &gt;gi|970041067|ref|XP_015081926.1| PREDICTED: malate dehydrogenase, mitochondrial [Solanum pennellii]
LOC101250133	420.196	703.059	137.333	0.195336	-2.35597	3.3e-96	2.21e-94	Down Regulation	NC_015444.3	64211609	64213745	-	668	LOC101250133	GO:0009535;GO:0016021	-	virNOG18871	S	-	gi|460395280|ref|XP_004243212.1| PREDICTED: uncharacterized protein LOC101250133 [Solanum lycopersicum]
LOC101256345	1249.93	1862.88	636.977	0.34193	-1.54823	9.92e-96	6.61e-94	Down Regulation	NC_015439.3	41360172	41365284	-	1916	LOC101256345	-	-	-	-	-	gi|460374373|ref|XP_004232985.1| PREDICTED: uncharacterized protein LOC101256345 [Solanum lycopersicum]
LOC101252498	188.974	362.255	15.6935	0.0433218	-4.52876	2.09e-95	1.39e-93	Down Regulation	NC_015443.3	41899141	41900095	+	955	LOC101252498	-	-	virNOG16240	S	-	gi|460392284|ref|XP_004241747.1| PREDICTED: uncharacterized protein LOC101252498 [Solanum lycopersicum]
LOC108281193	414.223	759.436	69.0094	0.0908693	-3.46006	2.72e-95	1.8e-93	Down Regulation	NC_015438.3	85646702	85649136	+	1230	LOC108281193	-	K15095	virNOG01206;NOG99013	QR	sp|Q9M2E2|SDR1_ARATH (+)-neomenthol dehydrogenase OS=Arabidopsis thaliana GN=SDR1 PE=1 SV=1	gi|723660954|ref|XP_010326198.1| PREDICTED: uncharacterized protein LOC101260280 isoform X2 [Solanum lycopersicum]
LOC101260070	15095.8	21508.7	8682.91	0.403693	-1.30867	3.76e-95	2.49e-93	Down Regulation	NC_015445.3	53147883	53154910	+	3535	LOC101260070	GO:0006546;GO:0005739;GO:0055114;GO:0004375	K00281	virNOG04511	E	sp|O49954|GCSP_SOLTU Glycine dehydrogenase (decarboxylating), mitochondrial OS=Solanum tuberosum GN=GDCSP PE=2 SV=1	gi|460399143|ref|XP_004245101.1| PREDICTED: glycine dehydrogenase (decarboxylating), mitochondrial [Solanum lycopersicum]
LOC101251116	554.481	895.427	213.535	0.238473	-2.0681	3.87e-95	2.55e-93	Down Regulation	NC_015445.3	59739832	59746990	+	1526	LOC101251116	-	-	virNOG05468	S	sp|Q8W4R9|WTR35_ARATH WAT1-related protein At4g19185 OS=Arabidopsis thaliana GN=At4g19185 PE=2 SV=1	gi|460400977|ref|XP_004246006.1| PREDICTED: WAT1-related protein At4g19185-like [Solanum lycopersicum]
Cab-1A	69051.6	91996.8	46106.4	0.501174	-0.996617	6.23e-95	4.09e-93	Nodiff	NC_015439.3	41082735	41083706	+	972	Cab-1A	GO:0009768;GO:0010287;GO:0009535;GO:0009523;GO:0009416;GO:0018298;GO:0046872;GO:0031409;GO:0016021;GO:0016168;GO:0009941;GO:0009522	K08912	virNOG02411	O	sp|P07370|CB2B_SOLLC Chlorophyll a-b binding protein 1B, chloroplastic OS=Solanum lycopersicum GN=CAB1B PE=3 SV=1	gi|723675658|ref|XP_010316912.1| PREDICTED: chlorophyll a-b binding protein 1A, chloroplastic [Solanum lycopersicum]
hxk1	867.161	341.088	1393.23	4.08468	2.03022	6.32e-95	4.13e-93	Up Regulation	NC_015440.3	70784642	70789770	-	1831	hxk1	GO:0005524;GO:0019158;GO:0051156;GO:0006096;GO:0008865;GO:0005536;GO:0046835;GO:0001678;GO:0004340;GO:0005829;GO:0016021;GO:0009707	K00844	virNOG08144	G	sp|Q9SEK2|HXK1_TOBAC Hexokinase-1 OS=Nicotiana tabacum GN=HXK1 PE=2 SV=1	gi|350535787|ref|NP_001233957.1| hexokinase [Solanum lycopersicum] &gt;gi|970018062|ref|XP_015070184.1| PREDICTED: hexokinase-1 [Solanum pennellii] &gt;gi|23477117|emb|CAC81350.1| hexokinase [Solanum lycopersicum]
LOC101248455	2699.26	1580.71	3817.81	2.41525	1.27217	8.05e-95	5.25e-93	Up Regulation	NC_015449.3	490515	499255	-	3467	LOC101248455	GO:0003994;GO:0008152;GO:0051539	K01681	virNOG10099	C	sp|P49608|ACOC_CUCMA Aconitate hydratase, cytoplasmic OS=Cucurbita maxima PE=2 SV=1	gi|723747143|ref|XP_004251517.2| PREDICTED: aconitate hydratase, cytoplasmic [Solanum lycopersicum]
LOC101250851	1730.56	2507.37	953.751	0.380379	-1.39449	2.07e-94	1.35e-92	Down Regulation	NC_015448.3	845664	850229	-	3896	LOC101250851	GO:0005524;GO:0006468;GO:0016021;GO:0004675;GO:0007178;GO:0005886	-	virNOG01280	T	sp|P43298|TMK1_ARATH Receptor protein kinase TMK1 OS=Arabidopsis thaliana GN=TMK1 PE=1 SV=1	gi|460408965|ref|XP_004249911.1| PREDICTED: probable receptor protein kinase TMK1 [Solanum lycopersicum]
LOC101254928	607.307	170.719	1043.89	6.1147	2.61228	2.35e-94	1.52e-92	Up Regulation	NC_015445.3	61563753	61618721	+	13596	LOC101254928	-	K19525	virNOG09543	U	sp|Q54LB8|VP13A_DICDI Putative vacuolar protein sorting-associated protein 13A OS=Dictyostelium discoideum GN=vps13A PE=2 SV=1	gi|723725368|ref|XP_010325532.1| PREDICTED: uncharacterized protein LOC101254928 isoform X1 [Solanum lycopersicum]
LOC101250128	423.717	735.25	112.184	0.15258	-2.71237	8.23e-94	5.32e-92	Down Regulation	NC_015443.3	42903677	42906417	-	1425	LOC101250128	GO:0006629;GO:0016020;GO:0016021;GO:0016627	-	virNOG03618	I	-	gi|460392099|ref|XP_004241655.1| PREDICTED: uncharacterized protein LOC101250128 [Solanum lycopersicum] &gt;gi|723708899|ref|XP_010322624.1| PREDICTED: uncharacterized protein LOC101250128 [Solanum lycopersicum] &gt;gi|723708902|ref|XP_010322625.1| PREDICTED: uncharacterized protein LOC101250128 [Solanum lycopersicum]
LOC101260894	507.535	826.473	188.597	0.228195	-2.13166	3.07e-93	1.98e-91	Down Regulation	NC_015439.3	41584593	41586841	+	1407	LOC101260894	GO:0016788	-	virNOG07082	R	sp|Q9C7N4|GDL15_ARATH GDSL esterase/lipase At1g29670 OS=Arabidopsis thaliana GN=At1g29670 PE=2 SV=1	gi|460374407|ref|XP_004233002.1| PREDICTED: GDSL esterase/lipase At1g29670-like [Solanum lycopersicum]
LOC101253770	2954.97	1706.62	4203.32	2.46295	1.30038	3.51e-93	2.26e-91	Up Regulation	NC_015441.3	7762095	7764306	-	983	LOC101253770	-	-	virNOG23809	S	sp|Q39096|ERD15_ARATH Protein EARLY RESPONSIVE TO DEHYDRATION 15 OS=Arabidopsis thaliana GN=ERD15 PE=1 SV=1	gi|723688603|ref|XP_010319139.1| PREDICTED: protein EARLY RESPONSIVE TO DEHYDRATION 15 [Solanum lycopersicum] &gt;gi|723688606|ref|XP_010319141.1| PREDICTED: protein EARLY RESPONSIVE TO DEHYDRATION 15 [Solanum lycopersicum]
LOC101244415	5846.72	2795.33	8898.12	3.18321	1.67048	1.05e-92	6.74e-91	Up Regulation	NC_015446.3	68325770	68330806	+	1280	LOC101244415	GO:0006535;GO:0004124;GO:0016740;GO:0005737	K01738	virNOG12981	E	sp|O81154|CYSK_SOLTU Cysteine synthase OS=Solanum tuberosum PE=2 SV=1	gi|1008806494|ref|NP_001308271.1| cysteine synthase [Solanum lycopersicum]
LOC101268119	2056.03	3440.14	671.915	0.195316	-2.35612	1.14e-92	7.26e-91	Down Regulation	NC_015444.3	39531531	39534082	-	2026	LOC101268119	GO:0006857;GO:0016021;GO:0005215	K14638	virNOG09195	P	sp|Q9SZY4|PTR27_ARATH Protein NRT1/ PTR FAMILY 6.2 OS=Arabidopsis thaliana GN=NPF6.2 PE=1 SV=1	gi|460395161|ref|XP_004243154.1| PREDICTED: protein NRT1/ PTR FAMILY 6.2-like [Solanum lycopersicum] &gt;gi|723714352|ref|XP_010323568.1| PREDICTED: protein NRT1/ PTR FAMILY 6.2-like [Solanum lycopersicum]
LOC101248277	333.798	84.9151	582.68	6.86191	2.77861	2.3e-92	1.46e-90	Up Regulation	NC_015440.3	57576076	57579078	+	1331	LOC101248277	GO:0004784;GO:0042644;GO:0046872	K04564	virNOG14900	P	sp|Q9LU64|SODF2_ARATH Superoxide dismutase [Fe] 2, chloroplastic OS=Arabidopsis thaliana GN=FSD2 PE=1 SV=1	gi|460378902|ref|XP_004235206.1| PREDICTED: superoxide dismutase [Fe], chloroplastic [Solanum lycopersicum]
LOC101253780	127.326	4.34447	250.308	57.6154	5.84838	2.58e-92	1.64e-90	Up Regulation	NC_015442.3	2531930	2534186	-	1430	LOC101253780	-	-	virNOG18915	O	sp|Q9QYI7|DNJB8_MOUSE DnaJ homolog subfamily B member 8 OS=Mus musculus GN=Dnajb8 PE=2 SV=1	gi|460386308|ref|XP_004238841.1| PREDICTED: chaperone protein dnaJ 6 [Solanum lycopersicum]
LOC101258266	882.355	1345.69	419.024	0.311383	-1.68324	5.01e-92	3.17e-90	Down Regulation	NC_015443.3	785127	789823	-	1157	LOC101258266	GO:0005506;GO:0016021;GO:0006633;GO:0055114;GO:0016491	K14424	virNOG08551	I	sp|Q8VWZ8|SMO22_ARATH Methylsterol monooxygenase 2-2 OS=Arabidopsis thaliana GN=SMO2-2 PE=2 SV=1	gi|460389474|ref|XP_004240377.1| PREDICTED: methylsterol monooxygenase 2-2-like [Solanum lycopersicum] &gt;gi|970036685|ref|XP_015079686.1| PREDICTED: methylsterol monooxygenase 2-2-like [Solanum pennellii]
LOC101250945	605.984	962.892	249.077	0.258676	-1.95078	3.67e-91	2.32e-89	Down Regulation	NC_015447.3	64074402	64078841	+	2061	LOC101250945	GO:0010214;GO:0006355;GO:0043565;GO:0003700	-	virNOG12535	K	sp|Q9XI90|WRKY4_ARATH Probable WRKY transcription factor 4 OS=Arabidopsis thaliana GN=WRKY4 PE=1 SV=2	gi|460408745|ref|XP_004249802.1| PREDICTED: WRKY transcription factor 44 [Solanum lycopersicum] &gt;gi|723739353|ref|XP_010312266.1| PREDICTED: WRKY transcription factor 44 [Solanum lycopersicum] &gt;gi|723739356|ref|XP_010312267.1| PREDICTED: WRKY transcription factor 44 [Solanum lycopersicum] &gt;gi|723739359|ref|XP_010312268.1| PREDICTED: WRKY transcription factor 44 [Solanum lycopersicum]
LOC101259744	409.171	682.384	135.958	0.199239	-2.32743	6.36e-91	4e-89	Down Regulation	NC_015442.3	5153698	5157050	+	2519	LOC101259744	-	-	virNOG09962	R	sp|Q8LJW3|ACR4_ARATH ACT domain-containing protein ACR4 OS=Arabidopsis thaliana GN=ACR4 PE=2 SV=1	gi|460386674|ref|XP_004239021.1| PREDICTED: uncharacterized protein LOC101259744 [Solanum lycopersicum]
LOC101247293	3242.28	4505.89	1978.67	0.43913	-1.18728	6.99e-91	4.38e-89	Down Regulation	NC_015449.3	1446822	1453370	+	1961	LOC101247293	GO:0005524;GO:0009570;GO:0016226;GO:0046872;GO:0051539	-	virNOG09245	D	sp|Q6STH5|HF101_ARATH Fe-S cluster assembly factor HCF101, chloroplastic OS=Arabidopsis thaliana GN=HCF101 PE=1 SV=1	gi|1022943232|ref|NP_001311103.1| fe-S cluster assembly factor HCF101 isoform 2 [Solanum lycopersicum]
LOC101248295	3957.92	2453.21	5462.62	2.22672	1.15492	9.58e-91	5.99e-89	Up Regulation	NC_015442.3	5761174	5767340	-	3153	LOC101248295	GO:0005515;GO:0009501;GO:0005975;GO:0008184;GO:0030170;GO:0009507	K00688	virNOG01311	G	sp|P53535|PHSL2_SOLTU Alpha-1,4 glucan phosphorylase L-2 isozyme, chloroplastic/amyloplastic OS=Solanum tuberosum GN=STP-1 PE=1 SV=1	gi|460386770|ref|XP_004239069.1| PREDICTED: alpha-1,4 glucan phosphorylase L-2 isozyme, chloroplastic/amyloplastic [Solanum lycopersicum]
BAM1	1788.42	2586.21	990.621	0.38304	-1.38443	1.11e-90	6.95e-89	Down Regulation	NC_015446.3	70857895	70860639	+	1954	BAM1	GO:0005634;GO:0005829;GO:0016161;GO:0005983	K01177	virNOG12517	G	sp|Q9LIR6|BAM1_ARATH Beta-amylase 1, chloroplastic OS=Arabidopsis thaliana GN=BAM1 PE=1 SV=1	gi|902763174|ref|NP_001234556.2| beta-amylase [Solanum lycopersicum]
LOC101263256	517.618	23.7216	1011.52	42.6411	5.41417	2.06e-90	1.28e-88	Up Regulation	NC_015447.3	53165565	53167884	+	1647	LOC101263256	-	-	virNOG11826	R	sp|Q84V03|FB348_ARATH F-box protein At2g16365 OS=Arabidopsis thaliana GN=At2g16365 PE=2 SV=2	gi|460406513|ref|XP_004248707.1| PREDICTED: F-box protein At2g16365-like [Solanum lycopersicum]
LOC101254918	36481.5	20336.8	52626.2	2.58774	1.37169	2.2e-90	1.36e-88	Up Regulation	NC_015444.3	54164710	54165640	+	931	LOC101254918	GO:0031012;GO:0005634;GO:0048046;GO:0009505;GO:0045735;GO:0009735;GO:0030145	-	virNOG13595	R	sp|Q9ZRA4|AB19A_PRUPE Auxin-binding protein ABP19a OS=Prunus persica GN=ABP19A PE=3 SV=1	gi|460396303|ref|XP_004243715.1| PREDICTED: auxin-binding protein ABP19a-like [Solanum lycopersicum]
LOC104648988	103.26	0	206.519	Inf	Inf	3.2e-90	1.97e-88	Up Regulation	NC_015445.3	59121159	59122666	+	1508	LOC104648988	GO:0006413;GO:0003743;GO:0000166;GO:0006355;GO:0043565;GO:0003700;GO:0005852	K03248	virNOG01685;KOG0122;NOG228869	JR	sp|Q9Z1D1|EIF3G_MOUSE Eukaryotic translation initiation factor 3 subunit G OS=Mus musculus GN=Eif3g PE=1 SV=2	gi|723726142|ref|XP_010325641.1| PREDICTED: stress response protein NST1-like [Solanum lycopersicum]
GS2	50054.1	66317.4	33790.9	0.509532	-0.972755	4.01e-90	2.47e-88	Nodiff	NC_015438.3	79383527	79388792	+	1662	GS2	GO:0005524;GO:0004356;GO:0006542	K01915	virNOG08307	E	sp|O22506|GLNA2_DAUCA Glutamine synthetase, chloroplastic OS=Daucus carota GN=GLN2 PE=2 SV=1	gi|1021312319|ref|NP_001310599.1| glutamine synthetase [Solanum lycopersicum] &gt;gi|1021312333|ref|NP_001310598.1| glutamine synthetase [Solanum lycopersicum]
LOC101256404	868.348	1372.76	363.939	0.265115	-1.91531	8.33e-90	5.12e-88	Down Regulation	NC_015445.3	65046991	65054691	+	4541	LOC101256404	GO:0003779	-	virNOG13213	S	sp|F4JZY1|CIP1_ARATH COP1-interactive protein 1 OS=Arabidopsis thaliana GN=CIP1 PE=1 SV=1	gi|460401174|ref|XP_004246103.1| PREDICTED: myosin-4-like [Solanum lycopersicum]
LOC101246429	3878.51	2408.46	5348.56	2.22074	1.15104	1.27e-89	7.78e-88	Up Regulation	NC_015442.3	64068164	64075885	+	2645	LOC101246429	GO:0005623;GO:0050660;GO:0016668;GO:0055114;GO:0045454	K00382	virNOG05951	C	sp|A8MS68|PLPD1_ARATH Dihydrolipoyl dehydrogenase 1, chloroplastic OS=Arabidopsis thaliana GN=LPD1 PE=2 SV=1	gi|460388496|ref|XP_004239903.1| PREDICTED: dihydrolipoyl dehydrogenase 1, chloroplastic isoform X1 [Solanum lycopersicum]
LOC101254370	3577.11	5044.25	2109.96	0.418289	-1.25743	2.85e-89	1.74e-87	Down Regulation	NC_015440.3	69603187	69604937	-	1656	LOC101254370	GO:0005634;GO:0006355;GO:0008270	-	virNOG07936;virNOG30209	K	sp|Q8RWD0|COL16_ARATH Zinc finger protein CONSTANS-LIKE 16 OS=Arabidopsis thaliana GN=COL16 PE=1 SV=2	gi|460380118|ref|XP_004235805.1| PREDICTED: zinc finger protein CONSTANS-LIKE 16-like [Solanum lycopersicum]
LOC101253380	30047.2	39857	20237.5	0.507754	-0.977799	3.05e-89	1.85e-87	Nodiff	NC_015442.3	66299698	66301805	-	968	LOC101253380	GO:0009768;GO:0010287;GO:0009535;GO:0009523;GO:0009416;GO:0018298;GO:0046872;GO:0031409;GO:0016021;GO:0016168;GO:0009941;GO:0009522	K08907	virNOG05824	R	sp|P12360|CB11_SOLLC Chlorophyll a-b binding protein 6A, chloroplastic OS=Solanum lycopersicum GN=CAB6A PE=2 SV=1	gi|460388027|ref|XP_004239673.1| PREDICTED: chlorophyll a-b binding protein 6A, chloroplastic [Solanum lycopersicum]
LOC101261719	14884.2	19860	9908.44	0.498915	-1.00314	4.4e-89	2.67e-87	Down Regulation	NC_015443.3	42400813	42411475	+	5851	LOC101261719	-	K03255	virNOG05664;strNOG05663	R	sp|F4JKH6|TSS_ARATH Protein TSS OS=Arabidopsis thaliana GN=TSS PE=1 SV=1	gi|723709122|ref|XP_004241691.2| PREDICTED: clustered mitochondria protein isoform X1 [Solanum lycopersicum]
LOC101256302	741.949	1148.58	335.316	0.29194	-1.77626	7.65e-89	4.63e-87	Down Regulation	NC_015444.3	46610	52412	-	2502	LOC101256302	GO:0003688;GO:0005524;GO:0006270;GO:0005737;GO:0032508;GO:0000347;GO:0003682;GO:0042555;GO:0003678	K02209	virNOG02236	L	sp|O80786|MCM5_ARATH DNA replication licensing factor MCM5 OS=Arabidopsis thaliana GN=MCM5 PE=1 SV=1	gi|460393923|ref|XP_004242557.1| PREDICTED: DNA replication licensing factor MCM5 [Solanum lycopersicum]
LOC101252762	2514.58	3520.66	1508.5	0.428472	-1.22273	8.36e-89	5.04e-87	Down Regulation	NC_015449.3	66399357	66402816	-	2251	LOC101252762	GO:0051537;GO:0046872;GO:0010277;GO:0016021;GO:0045036;GO:0009941;GO:0055114	-	virNOG10522	S	sp|O49931|TIC55_PEA Protein TIC 55, chloroplastic OS=Pisum sativum GN=TIC55 PE=1 SV=1	gi|460415401|ref|XP_004253047.1| PREDICTED: protein TIC 55, chloroplastic [Solanum lycopersicum] &gt;gi|460415403|ref|XP_004253048.1| PREDICTED: protein TIC 55, chloroplastic [Solanum lycopersicum]
LOC101262956	830.248	1268.82	391.677	0.308694	-1.69575	9.79e-89	5.89e-87	Down Regulation	NC_015438.3	80537679	80541534	+	1424	LOC101262956	GO:0009941;GO:0016788	-	virNOG39041	S	-	gi|460367360|ref|XP_004229542.1| PREDICTED: uncharacterized protein LOC101262956 [Solanum lycopersicum]
LOC101255031	898.449	430.073	1366.82	3.17812	1.66817	9.93e-89	5.96e-87	Up Regulation	NC_015438.3	82485235	82489125	+	938	LOC101255031	-	-	virNOG13397;NOG78510	S	-	gi|723660013|ref|XP_010324717.1| PREDICTED: uncharacterized protein LOC101255031 [Solanum lycopersicum]
HPL	3580.67	1865.02	5296.32	2.83983	1.5058	1.59e-88	9.52e-87	Up Regulation	NC_015444.3	60173716	60180052	+	1812	HPL	GO:0020037;GO:0005506;GO:0055114;GO:0016829;GO:0016705;GO:0006952;GO:0016021;GO:0009707;GO:0004497;GO:0016125;GO:0031408	K10528	virNOG13649	Q	sp|K4CF70|HPL_SOLLC Fatty acid hydroperoxide lyase, chloroplastic OS=Solanum lycopersicum GN=HPL PE=1 SV=1	gi|909618043|ref|NP_001234420.2| fatty acid hydroperoxide lyase, chloroplastic [Solanum lycopersicum] &gt;gi|1027923617|sp|K4CF70.1|HPL_SOLLC RecName: Full=Fatty acid hydroperoxide lyase, chloroplastic; Short=LeHPL; AltName: Full=Cytochrome P450 74B
LOC104645747	453.914	744.266	163.562	0.219763	-2.18598	1.96e-88	1.17e-86	Down Regulation	NC_015439.3	48375807	48380552	+	2046	LOC104645747	GO:0006081;GO:0005783;GO:0016021;GO:0055114;GO:0004030	K00128	virNOG13869	C	sp|Q70E96|AL3F1_ARATH Aldehyde dehydrogenase family 3 member F1 OS=Arabidopsis thaliana GN=ALDH3F1 PE=2 SV=2	gi|723672446|ref|XP_010316396.1| PREDICTED: aldehyde dehydrogenase family 3 member F1 [Solanum lycopersicum]
LOC101252287	2362.73	3320.75	1404.72	0.423011	-1.24123	3.3e-88	1.96e-86	Down Regulation	NC_015442.3	61130293	61134026	+	971	LOC101252287	GO:0005524	-	virNOG00261;COG5078	O	sp|P35133|UBC10_ARATH Ubiquitin-conjugating enzyme E2 10 OS=Arabidopsis thaliana GN=UBC10 PE=1 SV=1	gi|460388869|ref|XP_004240086.1| PREDICTED: ubiquitin-conjugating enzyme E2 10 [Solanum lycopersicum] &gt;gi|565357482|ref|XP_006345570.1| PREDICTED: ubiquitin-conjugating enzyme E2 10-like [Solanum tuberosum] &gt;gi|970030602|ref|XP_015076585.1| PREDICTED: ubiquitin-conjugating enzyme E2 10-like [Solanum pennellii] &gt;gi|1026088356|ref|XP_016543308.1| PREDICTED: ubiquitin-conjugating enzyme E2 …
LOC101261863	346.293	587.996	104.59	0.177875	-2.49106	3.84e-88	2.28e-86	Down Regulation	NC_015439.3	17104591	17107868	-	1828	LOC101261863	GO:0009414;GO:0009737	-	virNOG08917	R	sp|Q4KLQ5|WDR76_XENLA WD repeat-containing protein 76 OS=Xenopus laevis GN=wdr76 PE=2 SV=1	gi|460371322|ref|XP_004231489.1| PREDICTED: WD repeat-containing protein 76 [Solanum lycopersicum]
GPAT	3475.67	4794.84	2156.51	0.449756	-1.15278	9.65e-88	5.71e-86	Down Regulation	NC_015445.3	60594055	60607286	+	1937	GPAT	GO:0006650;GO:0004366	K00630	virNOG02131	I	sp|Q39639|PLSB_CUCSA Glycerol-3-phosphate acyltransferase, chloroplastic OS=Cucumis sativus PE=2 SV=1	gi|723723658|ref|XP_010325300.1| PREDICTED: glycerol-3-phosphate acyltransferase isoform X1 [Solanum lycopersicum] &gt;gi|723723661|ref|XP_010325301.1| PREDICTED: glycerol-3-phosphate acyltransferase isoform X1 [Solanum lycopersicum]
LOC101246091	5260.06	7210.28	3309.83	0.459044	-1.1233	1.31e-87	7.73e-86	Down Regulation	NC_015446.3	70818315	70820913	-	1235	LOC101246091	-	-	virNOG01116	A	sp|Q08935|ROC1_NICSY 29 kDa ribonucleoprotein A, chloroplastic OS=Nicotiana sylvestris PE=2 SV=1	gi|460404650|ref|XP_004247794.1| PREDICTED: 28 kDa ribonucleoprotein, chloroplastic [Solanum lycopersicum]
LOC101265170	314.536	85.5252	543.547	6.3554	2.66798	1.33e-87	7.84e-86	Up Regulation	NC_015438.3	87376025	87382946	+	1662	LOC101265170	-	-	virNOG03679	S	-	gi|460368340|ref|XP_004230025.1| PREDICTED: uncharacterized protein LOC101265170 [Solanum lycopersicum]
LOC101258710	766.748	1179.42	354.074	0.30021	-1.73596	1.34e-87	7.84e-86	Down Regulation	NC_015447.3	63325552	63330299	+	1819	LOC101258710	-	-	virNOG01747	S	sp|Q9LFA4|IQM3_ARATH IQ domain-containing protein IQM3 OS=Arabidopsis thaliana GN=IQM3 PE=2 SV=1	gi|460408012|ref|XP_004249442.1| PREDICTED: uncharacterized protein LOC101258710 [Solanum lycopersicum]
LOC101263906	340.416	99.3648	581.467	5.85184	2.54889	1.34e-87	7.84e-86	Up Regulation	NC_015442.3	3954779	3958149	-	2782	LOC101263906	GO:0043531;GO:0006952	-	NOG160336	P	sp|Q6L400|R1B16_SOLDE Putative late blight resistance protein homolog R1B-16 OS=Solanum demissum GN=R1B-16 PE=3 SV=1	gi|723698064|ref|XP_010320780.1| PREDICTED: putative late blight resistance protein homolog R1B-17 isoform X1 [Solanum lycopersicum] &gt;gi|723698067|ref|XP_010320781.1| PREDICTED: putative late blight resistance protein homolog R1B-17 isoform X1 [Solanum lycopersicum]
LOC101256576	1330.92	1945.38	716.464	0.368291	-1.44108	1.56e-87	9.13e-86	Down Regulation	NC_015440.3	65452663	65458963	+	2491	LOC101256576	GO:0006950;GO:0005516	-	virNOG12154	S	sp|C0SVV6|CB60A_ARATH Calmodulin-binding protein 60 A OS=Arabidopsis thaliana GN=CBP60A PE=2 SV=1	gi|460380800|ref|XP_004236142.1| PREDICTED: uncharacterized protein LOC101256576 [Solanum lycopersicum]
LOC101249944	1265.97	672.299	1859.64	2.7661	1.46785	2.11e-87	1.23e-85	Up Regulation	NC_015445.3	56936807	56945074	+	1416	LOC101249944	GO:0005509;GO:0009535;GO:0009654;GO:0015979;GO:0019898	-	virNOG14340	R	sp|P82715|PPD5_ARATH PsbP domain-containing protein 5, chloroplastic OS=Arabidopsis thaliana GN=PPD5 PE=1 SV=3	gi|460399406|ref|XP_004245232.1| PREDICTED: psbP domain-containing protein 5, chloroplastic isoform X1 [Solanum lycopersicum]
LOC101252151	7127.45	9611.58	4643.32	0.483097	-1.04962	3.89e-87	2.26e-85	Down Regulation	NC_015449.3	2484932	2487786	-	1044	LOC101252151	GO:0009535;GO:0009765;GO:0046872;GO:0016021;GO:0016168;GO:0018298;GO:0009522	K08908	virNOG04286	R	sp|Q8LCQ4|LHCA6_ARATH Photosystem I chlorophyll a/b-binding protein 6, chloroplastic OS=Arabidopsis thaliana GN=LHCA6 PE=1 SV=1	gi|460412625|ref|XP_004251698.1| PREDICTED: chlorophyll a-b binding protein, chloroplastic [Solanum lycopersicum]
LOC101264202	1485.52	816.505	2154.53	2.63872	1.39984	4.83e-87	2.8e-85	Up Regulation	NC_015440.3	63352597	63365775	+	3377	LOC101264202	GO:0003723;GO:0004527	-	virNOG08357	AK	sp|P54122|RNJ_CORGL Ribonuclease J OS=Corynebacterium glutamicum (strain ATCC 13032 / DSM 20300 / JCM 1318 / LMG 3730 / NCIMB 10025) GN=rnj PE=3 SV=2	gi|723688217|ref|XP_010319059.1| PREDICTED: uncharacterized protein LOC101264202 isoform X2 [Solanum lycopersicum]
LOC101251913	805.54	1332.12	278.956	0.209407	-2.25562	5.29e-87	3.06e-85	Down Regulation	NC_015446.3	4278447	4282337	-	1339	LOC101251913	GO:0016787;GO:0008152	K07025	virNOG01003	R	sp|Q09893|YAI5_SCHPO Uncharacterized protein C24B11.05 OS=Schizosaccharomyces pombe (strain 972 / ATCC 24843) GN=SPAC24B11.05 PE=3 SV=1	gi|460401831|ref|XP_004246419.1| PREDICTED: uncharacterized protein LOC101251913 [Solanum lycopersicum]
LOC101264550	255.993	479.217	32.7694	0.0683812	-3.87026	6.13e-87	3.53e-85	Down Regulation	NC_015438.3	67919024	67919811	-	788	LOC101264550	GO:0005509;GO:0005829	K02183	virNOG21160	T	sp|Q2QVI1|CML28_ORYSJ Probable calcium-binding protein CML28 OS=Oryza sativa subsp. japonica GN=CML28 PE=2 SV=1	gi|460366278|ref|XP_004229015.1| PREDICTED: calmodulin [Solanum lycopersicum]
LOC101262255	4685.38	8181.06	1189.69	0.145419	-2.78171	6.83e-87	3.92e-85	Down Regulation	NC_015446.3	70536068	70537853	+	617	LOC101262255	GO:0009055;GO:0009644;GO:0009535;GO:0009773;GO:0009414;GO:0071484;GO:0010117	-	virNOG21353	S	sp|Q9SL05|PGR5_ARATH Protein PROTON GRADIENT REGULATION 5, chloroplastic OS=Arabidopsis thaliana GN=PGR5 PE=1 SV=1	gi|460404590|ref|XP_004247764.1| PREDICTED: protein PROTON GRADIENT REGULATION 5, chloroplastic [Solanum lycopersicum]
PCL1	167.274	19.2633	315.284	16.3671	4.03273	1.12e-86	6.4e-85	Up Regulation	NC_015443.3	47580261	47583017	+	1611	PCL1	GO:0005634;GO:0003677;GO:0006355	-	virNOG03005;virNOG26405	SK	sp|Q9LTH4|PCLL_ARATH Transcription factor BOA OS=Arabidopsis thaliana GN=BOA PE=2 SV=1	gi|1007892827|ref|NP_001308215.1| transcription factor PCL1 [Solanum lycopersicum] &gt;gi|460391206|ref|XP_004241214.1| PREDICTED: transcription factor PCL1-like [Solanum lycopersicum] &gt;gi|723707094|ref|XP_010322338.1| PREDICTED: transcription factor PCL1-like [Solanum lycopersicum]
LOC101259185	112.57	2.50362	222.636	88.9257	6.47453	2.36e-86	1.35e-84	Up Regulation	NC_015438.3	1257852	1258839	-	988	LOC101259185	GO:0008152;GO:0016758	-	virNOG06321;virNOG05427	CG	sp|Q9LXV0|U92A1_ARATH UDP-glycosyltransferase 92A1 OS=Arabidopsis thaliana GN=UGT92A1 PE=2 SV=1	gi|460365546|ref|XP_004228662.1| PREDICTED: UDP-glycosyltransferase 92A1-like [Solanum lycopersicum]
LOC101265499	1514.42	2429.99	598.854	0.246443	-2.02067	3.5e-86	1.99e-84	Down Regulation	NC_015439.3	47485343	47486647	-	907	LOC101265499	GO:0005524	-	virNOG12833;COG5078	O	sp|P35133|UBC10_ARATH Ubiquitin-conjugating enzyme E2 10 OS=Arabidopsis thaliana GN=UBC10 PE=1 SV=1	gi|460373401|ref|XP_004232508.1| PREDICTED: ubiquitin-conjugating enzyme E2 10 [Solanum lycopersicum] &gt;gi|970010847|ref|XP_015066316.1| PREDICTED: ubiquitin-conjugating enzyme E2 10-like [Solanum pennellii]
LOC101253889	156.651	2.4586	310.842	126.431	6.9822	4.21e-86	2.39e-84	Up Regulation	NC_015441.3	63625233	63627741	+	1186	LOC101253889	-	-	virNOG23762	S	-	gi|460384919|ref|XP_004238154.1| PREDICTED: uncharacterized protein LOC101253889 [Solanum lycopersicum]
LOC101254893	1081.15	1609.93	552.364	0.343098	-1.54331	4.67e-86	2.64e-84	Down Regulation	NC_015441.3	2182392	2184904	+	2513	LOC101254893	-	-	virNOG09317	R	sp|Q66GP4|PP379_ARATH Pentatricopeptide repeat-containing protein At5g13770, chloroplastic OS=Arabidopsis thaliana GN=At5g13770 PE=2 SV=1	gi|723690056|ref|XP_004237182.2| PREDICTED: pentatricopeptide repeat-containing protein At5g13770, chloroplastic [Solanum lycopersicum]
LOC101265294	391.93	650.603	133.256	0.20482	-2.28757	5.34e-86	3.02e-84	Down Regulation	NC_015439.3	53132812	53137203	-	3287	LOC101265294	-	K03327	virNOG03991;COG0534	SV	sp|Q9SIA5|DTX1_ARATH Protein DETOXIFICATION 1 OS=Arabidopsis thaliana GN=DTX1 PE=2 SV=1	gi|723670045|ref|XP_004232019.2| PREDICTED: MATE efflux family protein DTX1-like [Solanum lycopersicum]
LOC101253972	355.142	691.433	18.8502	0.0272625	-5.19694	1.89e-85	1.07e-83	Down Regulation	NC_015449.3	645638	648349	+	2241	LOC101253972	GO:0006810;GO:0016021;GO:0005215	K14638	virNOG05537	P	sp|Q9LVE0|PTR33_ARATH Protein NRT1/ PTR FAMILY 6.4 OS=Arabidopsis thaliana GN=NPF6.4 PE=1 SV=1	gi|460412291|ref|XP_004251535.1| PREDICTED: protein NRT1/ PTR FAMILY 6.4 [Solanum lycopersicum]
LOC101262164	721.303	327.62	1114.99	3.40329	1.76693	2.03e-85	1.14e-83	Up Regulation	NC_015439.3	50602223	50604440	+	2218	LOC101262164	GO:0009507	-	virNOG03452	R	sp|Q9FLD8|PP408_ARATH Pentatricopeptide repeat-containing protein At5g39980, chloroplastic OS=Arabidopsis thaliana GN=At5g39980 PE=2 SV=1	gi|460372875|ref|XP_004232248.1| PREDICTED: pentatricopeptide repeat-containing protein At5g39980, chloroplastic [Solanum lycopersicum]
LOC101260852	12685.2	17805.4	7565	0.42487	-1.23491	2.55e-85	1.43e-83	Down Regulation	NC_015446.3	5090245	5092851	+	1480	LOC101260852	GO:0005975;GO:0016311;GO:0042132	K03841	virNOG00625	G	sp|P25851|F16P1_ARATH Fructose-1,6-bisphosphatase 1, chloroplastic OS=Arabidopsis thaliana GN=CFBP1 PE=1 SV=2	gi|460401720|ref|XP_004246365.1| PREDICTED: fructose-1,6-bisphosphatase, chloroplastic-like [Solanum lycopersicum]
LOC101257694	2083.9	2940.64	1227.16	0.417311	-1.26081	2.89e-85	1.62e-83	Down Regulation	NC_015438.3	2812087	2818201	+	1733	LOC101257694	GO:0004674;GO:0007165;GO:0005524;GO:0016021;GO:0006468	K07198	virNOG07243;NOG09941	T	sp|Q2V452|CIPK3_ARATH CBL-interacting serine/threonine-protein kinase 3 OS=Arabidopsis thaliana GN=CIPK3 PE=1 SV=2	gi|460365205|ref|XP_004228494.1| PREDICTED: CBL-interacting serine/threonine-protein kinase 3-like [Solanum lycopersicum] &gt;gi|723655188|ref|XP_010314164.1| PREDICTED: CBL-interacting serine/threonine-protein kinase 3-like [Solanum lycopersicum] &gt;gi|723655191|ref|XP_010314200.1| PREDICTED: CBL-interacting serine/threonine-protein kinase 3-like [Solanum lycopersicum]
LOC101250583	16121	21359.4	10882.6	0.509501	-0.972844	6.08e-85	3.39e-83	Nodiff	NC_015440.3	71769943	71770889	-	947	LOC101250583	GO:0045735;GO:0005576;GO:0030145	-	virNOG13595	R	sp|Q9ZRA4|AB19A_PRUPE Auxin-binding protein ABP19a OS=Prunus persica GN=ABP19A PE=3 SV=1	gi|460379586|ref|XP_004235542.1| PREDICTED: auxin-binding protein ABP19a [Solanum lycopersicum]
4CL	966.941	1445.62	488.263	0.337754	-1.56596	9.88e-85	5.49e-83	Down Regulation	NC_015440.3	68365272	68368941	-	2088	4CL	GO:0016207;GO:0005524;GO:0009698	K01904	COG0318;virNOG01869	HI	sp|P31684|4CL1_SOLTU 4-coumarate--CoA ligase 1 OS=Solanum tuberosum GN=4CL1 PE=3 SV=1	gi|460380249|ref|XP_004235870.1| PREDICTED: 4-coumarate--CoA ligase 1 [Solanum lycopersicum]
LOC101260521	3062.66	4224.79	1900.53	0.449852	-1.15248	1.01e-84	5.59e-83	Down Regulation	NC_015440.3	71410514	71412423	-	1811	LOC101260521	GO:0004795;GO:0009088;GO:0030170;GO:0009507	K01733	virNOG06224	E	sp|Q9MT28|THRC_SOLTU Threonine synthase, chloroplastic OS=Solanum tuberosum PE=2 SV=1	gi|723684871|ref|XP_010318492.1| PREDICTED: threonine synthase, chloroplastic [Solanum lycopersicum]
LOC778328	7561.29	10145.1	4977.47	0.490628	-1.0273	1.27e-84	7.04e-83	Down Regulation	NC_015445.3	62016452	62017238	+	787	LOC778328	GO:0016021	-	-	-	-	gi|970048321|ref|XP_015085703.1| PREDICTED: lysine-rich arabinogalactan protein 19 [Solanum pennellii]
LOC101254650	96.5046	191.936	1.07285	0.00558962	-7.48303	2.16e-84	1.19e-82	Down Regulation	NC_015447.3	64095471	64096967	-	1095	LOC101254650	GO:0006511;GO:0061630	-	virNOG21986	O	sp|Q8GXF8|SHGR9_ARATH E3 ubiquitin-protein ligase SGR9, amyloplastic OS=Arabidopsis thaliana GN=SGR9 PE=1 SV=1	gi|460408155|ref|XP_004249512.1| PREDICTED: E3 ubiquitin-protein ligase SGR9, amyloplastic-like [Solanum lycopersicum]
LOC101247036	1634.07	2487.43	780.714	0.313864	-1.67179	2.53e-84	1.39e-82	Down Regulation	NC_015444.3	11514384	11520036	-	2726	LOC101247036	GO:0010181;GO:0016021;GO:0055114;GO:0016491	K00327	virNOG08230	C	sp|Q05001|NCPR_CATRO NADPH--cytochrome P450 reductase OS=Catharanthus roseus GN=CPR PE=2 SV=1	gi|460394688|ref|XP_004242931.1| PREDICTED: NADPH--cytochrome P450 reductase [Solanum lycopersicum]
LOC101251402	665.957	1033.15	298.764	0.289178	-1.78997	2.53e-84	1.39e-82	Down Regulation	NC_015445.3	2471669	2478236	+	3983	LOC101251402	GO:0016539	-	virNOG07495	S	-	gi|460398112|ref|XP_004244607.1| PREDICTED: E3 ubiquitin-protein ligase BRE1-like 2 [Solanum lycopersicum]
LOC101267404	997.611	505.666	1489.56	2.94573	1.55862	2.96e-84	1.62e-82	Up Regulation	NC_015442.3	41505098	41514775	-	2466	LOC101267404	GO:0004614;GO:0004615;GO:0005975;GO:0009507;GO:0009570;GO:0046872	-	virNOG03664	G	sp|Q88BD4|ALGC_PSESM Phosphomannomutase/phosphoglucomutase OS=Pseudomonas syringae pv. tomato (strain ATCC BAA-871 / DC3000) GN=algC PE=3 SV=1	gi|460387328|ref|XP_004239330.1| PREDICTED: uncharacterized protein LOC101267404 [Solanum lycopersicum]
LOC100037737	2109.46	1234.75	2984.16	2.41681	1.2731	3.31e-84	1.81e-82	Up Regulation	NC_015447.3	63636996	63642674	-	2174	LOC100037737	GO:0009097;GO:0004794;GO:0030170;GO:0005737	K01754	virNOG09765;COG1171	E	sp|Q9ZSS6|THD1_ARATH Threonine dehydratase biosynthetic, chloroplastic OS=Arabidopsis thaliana GN=OMR1 PE=1 SV=1	gi|350536199|ref|NP_001234234.1| chloroplast threonine deaminase 1 precursor [Solanum lycopersicum] &gt;gi|116733975|gb|ABK20067.1| chloroplast threonine deaminase 1 precursor [Solanum lycopersicum]
LOC101266539	3156.01	4343.42	1968.59	0.453235	-1.14167	3.91e-84	2.13e-82	Down Regulation	NC_015445.3	3016910	3018582	+	1045	LOC101266539	-	-	virNOG02383	S	sp|C7AU21|D27_ORYSJ Beta-carotene isomerase D27, chloroplastic OS=Oryza sativa subsp. japonica GN=D27 PE=1 SV=1	gi|460398215|ref|XP_004244658.1| PREDICTED: beta-carotene isomerase D27, chloroplastic [Solanum lycopersicum]
pGlcT1	5790.79	7807.39	3774.19	0.483412	-1.04867	4.61e-84	2.5e-82	Down Regulation	NC_015439.3	49548624	49558278	+	2242	pGlcT1	GO:0046323;GO:0005887;GO:0005355;GO:0005351;GO:0015992;GO:1904659	-	virNOG11056	R	sp|Q56ZZ7|PLST4_ARATH Plastidic glucose transporter 4 OS=Arabidopsis thaliana GN=At5g16150 PE=1 SV=2	gi|663071111|ref|NP_001287654.1| plastidic glucose transporter 4-like [Solanum lycopersicum] &gt;gi|460373065|ref|XP_004232343.1| PREDICTED: plastidic glucose transporter 4-like isoform X1 [Solanum lycopersicum] &gt;gi|645910372|dbj|BAO96233.1| plastidic glucose transporter 1 [Solanum lycopersicum]
LOC101259437	169.156	314.627	23.6855	0.075281	-3.73157	6.27e-84	3.4e-82	Down Regulation	NC_015442.3	5114688	5115867	+	1180	LOC101259437	GO:0008146	-	virNOG08523	R	sp|P52839|SOT12_ARATH Cytosolic sulfotransferase 12 OS=Arabidopsis thaliana GN=SOT12 PE=1 SV=2	gi|460386672|ref|XP_004239020.1| PREDICTED: cytosolic sulfotransferase 12-like [Solanum lycopersicum]
LOC101253133	3179.37	4387.6	1971.15	0.449253	-1.1544	7.11e-84	3.84e-82	Down Regulation	NC_015438.3	89720155	89722317	-	981	LOC101253133	GO:0005840	K02947	virNOG18642	J	sp|Q9SW09|RS101_ARATH 40S ribosomal protein S10-1 OS=Arabidopsis thaliana GN=RPS10A PE=2 SV=1	gi|460368763|ref|XP_004230234.1| PREDICTED: 40S ribosomal protein S10-like [Solanum lycopersicum]
LOC101246910	2463.06	3713.54	1212.59	0.326532	-1.6147	7.51e-84	4.05e-82	Down Regulation	NC_015440.3	64079496	64086455	+	2984	LOC101246910	GO:0008987;GO:0051176;GO:0042803;GO:0009060;GO:0051347;GO:0051539;GO:0019805;GO:0008047;GO:0009507;GO:0009435	K03517	virNOG03992	H	sp|Q9FGS4|NADA_ARATH Quinolinate synthase, chloroplastic OS=Arabidopsis thaliana GN=QS PE=1 SV=1	gi|460381073|ref|XP_004236277.1| PREDICTED: quinolinate synthase, chloroplastic [Solanum lycopersicum]
adc1	1773.63	2745.31	801.956	0.292118	-1.77538	8.35e-84	4.49e-82	Down Regulation	NC_015447.3	55366145	55368878	-	2729	adc1	GO:0033388;GO:0008295;GO:0008792;GO:0006527	K01583	virNOG03316	E	sp|O23141|SPE2_ARATH Arginine decarboxylase 2 OS=Arabidopsis thaliana GN=SPE2 PE=2 SV=1	gi|350537969|ref|NP_001234064.1| arginine decarboxylase [Solanum lycopersicum] &gt;gi|59668404|emb|CAI39242.1| arginine decarboxylase [Solanum lycopersicum]
LOC101248710	2619.15	1596.16	3642.14	2.28182	1.19018	8.7e-84	4.66e-82	Up Regulation	NC_015446.3	64712783	64714151	+	1259	LOC101248710	GO:0005634;GO:0003677;GO:0006334;GO:0000786	K11275	virNOG23581	B	sp|P37218|H1_SOLLC Histone H1 OS=Solanum lycopersicum PE=3 SV=1	gi|823683796|ref|NP_001296308.1| histone H1 [Solanum lycopersicum] &gt;gi|585241|sp|P37218.1|H1_SOLLC RecName: Full=Histone H1 &gt;gi|424100|gb|AAA50578.1| histone H1 [Solanum lycopersicum]
LOC101264534	255.869	448.474	63.2633	0.141064	-2.82558	1.1e-83	5.9e-82	Down Regulation	NC_015444.3	59978585	59983034	-	800	LOC101264534	GO:0035335;GO:0004725	K18045	virNOG13617	V	sp|Q9ZVN4|Y1500_ARATH Probable tyrosine-protein phosphatase At1g05000 OS=Arabidopsis thaliana GN=At1g05000 PE=1 SV=1	gi|723715909|ref|XP_010323851.1| PREDICTED: probable tyrosine-protein phosphatase At1g05000 isoform X2 [Solanum lycopersicum]
LOC101251812	382.737	636.269	129.205	0.203067	-2.29998	1.42e-83	7.57e-82	Down Regulation	NC_015438.3	78814092	78815786	-	781	LOC101251812	-	-	virNOG25739	S	-	gi|460367122|ref|XP_004229424.1| PREDICTED: uncharacterized protein LOC101251812 [Solanum lycopersicum]
LOC101257795	170.079	22.2404	317.917	14.2946	3.83739	2.02e-83	1.07e-81	Up Regulation	NC_015438.3	208967	211734	-	1056	LOC101257795	-	-	virNOG04194	I	sp|P24280|SEC14_YEAST SEC14 cytosolic factor OS=Saccharomyces cerevisiae (strain ATCC 204508 / S288c) GN=SEC14 PE=1 SV=3	gi|723656091|ref|XP_010316439.1| PREDICTED: LOW QUALITY PROTEIN: sec14 cytosolic factor-like [Solanum lycopersicum]
LOC101251725	375.872	623.304	128.44	0.206064	-2.27884	3.91e-83	2.08e-81	Down Regulation	NC_015438.3	97139222	97139726	-	505	LOC101251725	GO:0009733	K14488	virNOG21620	S	sp|O65695|SAU50_ARATH Auxin-responsive protein SAUR50 OS=Arabidopsis thaliana GN=SAUR50 PE=1 SV=1	gi|460370303|ref|XP_004230993.1| PREDICTED: auxin-induced protein 15A-like [Solanum lycopersicum]
LOC101250846	4771.99	6463.79	3080.19	0.476531	-1.06936	6.37e-83	3.37e-81	Down Regulation	NC_015447.3	55980533	55990398	-	1710	LOC101250846	GO:0006096;GO:0004807	K01803	virNOG03347	G	sp|P48496|TPIC_SPIOL Triosephosphate isomerase, chloroplastic OS=Spinacia oleracea GN=TPIP1 PE=1 SV=1	gi|460406425|ref|XP_004248665.1| PREDICTED: triosephosphate isomerase, chloroplastic [Solanum lycopersicum]
LOC101258029	1262.92	682.148	1843.68	2.70276	1.43443	7.04e-83	3.72e-81	Up Regulation	NC_015439.3	39248284	39252403	-	1964	LOC101258029	-	-	virNOG01600	R	sp|O82178|PP186_ARATH Pentatricopeptide repeat-containing protein At2g35130 OS=Arabidopsis thaliana GN=At2g35130 PE=3 SV=1	gi|460374886|ref|XP_004233239.1| PREDICTED: pentatricopeptide repeat-containing protein At2g35130 [Solanum lycopersicum]
LOC101253342	31470.9	41350.3	21591.4	0.52216	-0.937437	8.29e-83	4.37e-81	Nodiff	NC_015439.3	45302651	45304194	+	1544	LOC101253342	GO:0015986;GO:0045261;GO:0009772;GO:0009535;GO:0009941;GO:0046933;GO:0046961	K02115	virNOG10272	C	sp|P29790|ATPG_TOBAC ATP synthase gamma chain, chloroplastic OS=Nicotiana tabacum GN=ATPC PE=1 SV=1	gi|460373820|ref|XP_004232711.1| PREDICTED: ATP synthase gamma chain, chloroplastic [Solanum lycopersicum]
LOC101250355	217.894	391.514	44.2753	0.113088	-3.14449	1.02e-82	5.39e-81	Down Regulation	NC_015447.3	64482778	64483692	+	915	LOC101250355	-	-	virNOG11049	S	-	gi|460408473|ref|XP_004249669.1| PREDICTED: uncharacterized protein LOC101250355 [Solanum lycopersicum]
LOC101246028	22614.6	29762.8	15466.4	0.519655	-0.944375	2.2e-82	1.15e-80	Nodiff	NC_015440.3	37132430	37173076	-	5404	LOC101246028	GO:0015930;GO:0006537;GO:0055114	K00284	virNOG04272	E	sp|Q9ZNZ7|GLTB1_ARATH Ferredoxin-dependent glutamate synthase 1, chloroplastic/mitochondrial OS=Arabidopsis thaliana GN=GLU1 PE=1 SV=3	gi|460378131|ref|XP_004234830.1| PREDICTED: ferredoxin-dependent glutamate synthase, chloroplastic [Solanum lycopersicum]
FESOD	4643.82	6299.49	2988.15	0.474348	-1.07598	2.32e-82	1.21e-80	Down Regulation	NC_015443.3	31090987	31093554	+	1144	FESOD	GO:0004784;GO:0019430;GO:0046872;GO:0009536;GO:0055114	K04564	virNOG14900	P	sp|P22302|SODF_NICPL Superoxide dismutase [Fe], chloroplastic (Fragment) OS=Nicotiana plumbaginifolia GN=SODB PE=2 SV=1	gi|924183549|ref|NP_001300698.1| iron superoxide dismutase isoform 1 [Solanum lycopersicum]
LOC101245743	954.524	394.722	1514.33	3.83643	1.93977	3.23e-82	1.69e-80	Up Regulation	NC_015440.3	71922050	71925139	-	2206	LOC101245743	GO:0009506;GO:0045330;GO:0005802;GO:0030599;GO:0005774;GO:0005768;GO:0045490;GO:0005618;GO:0043086;GO:0016021;GO:0004857;GO:0005886;GO:0042545	K01051	virNOG04029;virNOG02047	RG	sp|Q43111|PME3_PHAVU Pectinesterase 3 OS=Phaseolus vulgaris GN=MPE3 PE=2 SV=1	gi|460379553|ref|XP_004235526.1| PREDICTED: pectinesterase 3 [Solanum lycopersicum]
ptpkis1	1155.17	558.185	1752.15	3.13901	1.65031	5.79e-82	3.01e-80	Up Regulation	NC_015448.3	2048403	2053623	+	1298	ptpkis1	GO:0007623;GO:0005982;GO:0019203;GO:0008138;GO:0006470	-	virNOG00639	V	sp|G4LTX4|DSP4_CASSA Phosphoglucan phosphatase DSP4, amyloplastic OS=Castanea sativa GN=DSP4 PE=1 SV=1	gi|350535697|ref|NP_001233952.1| protein tyrosine phosphatase [Solanum lycopersicum] &gt;gi|14970762|emb|CAC44460.1| protein tyrosine phosphatase [Solanum lycopersicum]
LOC101254082	3238.61	4443	2034.22	0.457849	-1.12706	6.01e-82	3.12e-80	Down Regulation	NC_015441.3	55433441	55435379	-	1149	LOC101254082	GO:0003723;GO:0006412;GO:0003735;GO:0015935	K02981	COG0098;virNOG07390	J	sp|Q9SCM3|RS24_ARATH 40S ribosomal protein S2-4 OS=Arabidopsis thaliana GN=RPS2D PE=2 SV=1	gi|460384004|ref|XP_004237705.1| PREDICTED: 40S ribosomal protein S2-3-like [Solanum lycopersicum] &gt;gi|970024621|ref|XP_015073624.1| PREDICTED: 40S ribosomal protein S2-3-like [Solanum pennellii]
LOC101262299	41650.2	54583.9	28716.4	0.526096	-0.926601	6.92e-82	3.58e-80	Nodiff	NC_015440.3	67020137	67021793	+	1657	LOC101262299	GO:0010189;GO:0033521;GO:0033385;GO:0016628;GO:0055114;GO:0008033;GO:0045550;GO:0009507;GO:0071949;GO:0015995;GO:0015979	K10960	virNOG07721	H	sp|Q9ZS34|CHLP_TOBAC Geranylgeranyl diphosphate reductase, chloroplastic OS=Nicotiana tabacum GN=CHLP PE=2 SV=1	gi|460380498|ref|XP_004235993.1| PREDICTED: geranylgeranyl diphosphate reductase, chloroplastic [Solanum lycopersicum]
LOC101262669	452.846	104.235	801.458	7.68895	2.94279	9.52e-82	4.92e-80	Up Regulation	NC_015447.3	43593972	43594763	-	690	LOC101262669	GO:0006952;GO:0009607	-	-	-	sp|P85524|KIRO_ACTDE Kirola OS=Actinidia deliciosa PE=1 SV=1	gi|460406666|ref|XP_004248782.1| PREDICTED: kirola-like [Solanum lycopersicum]
LOC101263903	5137.29	709.389	9565.2	13.4837	3.75315	4.34e-81	2.24e-79	Up Regulation	NC_015441.3	64876633	64880370	-	1409	LOC101263903	GO:0090305;GO:0004518	-	virNOG13268	R	sp|Q93VH2|BBD2_ARATH Bifunctional nuclease 2 OS=Arabidopsis thaliana GN=BBD2 PE=2 SV=1	gi|723695853|ref|XP_010320400.1| PREDICTED: bifunctional nuclease 2 [Solanum lycopersicum]
LOC101245790	17270.9	11752.3	22789.4	1.93914	0.955414	4.46e-81	2.29e-79	Nodiff	NC_015446.3	1377616	1380805	-	1236	LOC101245790	GO:0006397;GO:0003723;GO:0000166;GO:0030529;GO:0009507	K11294	virNOG09954	A	sp|P49313|ROC1_NICPL 30 kDa ribonucleoprotein, chloroplastic OS=Nicotiana plumbaginifolia PE=2 SV=1	gi|460402307|ref|XP_004246655.1| PREDICTED: 29 kDa ribonucleoprotein A, chloroplastic [Solanum lycopersicum]
LOC101268035	1234.92	1793.99	675.849	0.37673	-1.4084	5.33e-81	2.73e-79	Down Regulation	NC_015438.3	94713219	94714495	+	1143	LOC101268035	GO:0010468	-	virNOG19318	S	sp|Q9FN11|LBD37_ARATH LOB domain-containing protein 37 OS=Arabidopsis thaliana GN=LBD37 PE=2 SV=1	gi|460369722|ref|XP_004230706.1| PREDICTED: LOB domain-containing protein 37-like [Solanum lycopersicum]
LOC101243853	411.951	147.932	675.97	4.56946	2.19202	1.28e-80	6.55e-79	Up Regulation	NC_015439.3	42928463	42929935	-	1386	LOC101243853	GO:0016787;GO:0006629	-	virNOG05413;NOG102128	SI	sp|A2WT95|PLA1_ORYSI Phospholipase A1-II 1 OS=Oryza sativa subsp. indica GN=OsI_03083 PE=3 SV=2	gi|460374288|ref|XP_004232943.1| PREDICTED: phospholipase A1-II 1 [Solanum lycopersicum]
LOC101248446	675.514	1035.33	315.697	0.304925	-1.71348	3.73e-80	1.9e-78	Down Regulation	NC_015439.3	44508647	44511887	+	1621	LOC101248446	GO:0004674;GO:0046777	-	virNOG11224	S	-	gi|460373961|ref|XP_004232780.1| PREDICTED: uncharacterized protein LOC101248446 [Solanum lycopersicum]
LOC101248373	428.127	758.1	98.1533	0.129473	-2.94928	7.1e-80	3.61e-78	Down Regulation	NC_015449.3	65740779	65745781	-	1869	LOC101248373	-	-	virNOG13550	S	-	gi|460415710|ref|XP_004253200.1| PREDICTED: uncharacterized protein LOC101248373 [Solanum lycopersicum]
LOC101262985	107.36	209.82	4.90094	0.0233578	-5.41995	8.16e-80	4.14e-78	Down Regulation	NC_015439.3	36919683	36922071	-	1668	LOC101262985	GO:0016705;GO:0020037;GO:0005506;GO:0016021;GO:0004497;GO:0055114	-	virNOG06071	Q	sp|Q8VWZ7|C76B6_CATRO Geraniol 8-hydroxylase OS=Catharanthus roseus GN=CYP76B6 PE=1 SV=1	gi|460375265|ref|XP_004233427.1| PREDICTED: geraniol 8-hydroxylase-like [Solanum lycopersicum]
LOC101248009	215.089	381.998	48.1808	0.126128	-2.98703	2.88e-79	1.46e-77	Down Regulation	NC_015442.3	2319464	2322467	-	2745	LOC101248009	GO:0003677;GO:0006355	-	virNOG16444;virNOG07685;virNOG32900;virNOG09727	SKR	sp|Q93ZL5|CDF2_ARATH Cyclic dof factor 2 OS=Arabidopsis thaliana GN=CDF2 PE=1 SV=2	gi|460386268|ref|XP_004238821.1| PREDICTED: cyclic dof factor 1 [Solanum lycopersicum]
LOC101262373	384.389	629.891	138.888	0.220495	-2.18118	1.03e-78	5.22e-77	Down Regulation	NC_015448.3	4499389	4500997	-	1609	LOC101262373	GO:0006508;GO:0004190	-	virNOG07141;KOG1339	O	sp|Q9LZL3|PCS1L_ARATH Aspartic proteinase PCS1 OS=Arabidopsis thaliana GN=PCS1 PE=2 SV=1	gi|460409546|ref|XP_004250199.1| PREDICTED: aspartic proteinase PCS1 [Solanum lycopersicum]
LOC101245934	311.99	567.033	56.9474	0.10043	-3.31573	1.58e-78	7.96e-77	Down Regulation	NC_015440.3	65839629	65840816	+	1188	LOC101245934	-	-	virNOG19484	S	-	gi|460380725|ref|XP_004236105.1| PREDICTED: uncharacterized protein LOC101245934 [Solanum lycopersicum]
LOC101255245	1614.85	2287.89	941.803	0.411646	-1.28052	1.79e-78	9.01e-77	Down Regulation	NC_015438.3	90594578	90595362	+	785	LOC101255245	-	-	virNOG20715	S	-	gi|460368949|ref|XP_004230327.1| PREDICTED: uncharacterized protein LOC101255245 [Solanum lycopersicum]
LOC101245890	3167.57	4322.33	2012.82	0.465679	-1.10259	2.15e-78	1.08e-76	Down Regulation	NC_015438.3	92157044	92161973	-	1697	LOC101245890	GO:0000287;GO:0000105;GO:0003879;GO:0005737	K00765	virNOG09156	E	sp|Q8GSJ1|HIS1B_ARATH ATP phosphoribosyltransferase 2, chloroplastic OS=Arabidopsis thaliana GN=HISN1B PE=1 SV=1	gi|460369226|ref|XP_004230464.1| PREDICTED: ATP phosphoribosyltransferase 2, chloroplastic-like [Solanum lycopersicum]
LOC101265590	692.275	259.182	1125.37	4.34199	2.11836	2.48e-78	1.24e-76	Up Regulation	NC_015438.3	93887392	93889081	-	1106	LOC101265590	GO:0008152;GO:0003824	-	virNOG00638	R	sp|Q8S8F9|NIC1_ARATH Nicotinamidase 1 OS=Arabidopsis thaliana GN=NIC1 PE=1 SV=1	gi|460369540|ref|XP_004230620.1| PREDICTED: uncharacterized protein LOC101265590 [Solanum lycopersicum]
ARS1	360.396	606.557	114.236	0.188335	-2.40863	2.6e-78	1.3e-76	Down Regulation	NC_015438.3	86276475	86284302	-	1592	ARS1	-	-	virNOG06677	K	sp|Q8H0W3|RVE6_ARATH Protein REVEILLE 6 OS=Arabidopsis thaliana GN=RVE6 PE=2 SV=1	gi|460368120|ref|XP_004229917.1| PREDICTED: protein REVEILLE 3 [Solanum lycopersicum]
LOC101267898	142.889	15.0674	270.71	17.9666	4.16725	4.9e-78	2.44e-76	Up Regulation	NC_015443.3	35285687	35286538	-	852	LOC101267898	GO:0005634;GO:0009649;GO:0042753;GO:0048511	-	virNOG23137	R	sp|O80877|EF4L1_ARATH Protein ELF4-LIKE 1 OS=Arabidopsis thaliana GN=EFL1 PE=2 SV=1	gi|723706249|ref|XP_010322199.1| PREDICTED: protein EARLY FLOWERING 4 [Solanum lycopersicum] &gt;gi|56694219|gb|AAW22881.1| putative EARLY flowering 4 protein [Solanum lycopersicum]
LOC101267430	332.854	107.248	558.461	5.20718	2.3805	1.64e-77	8.16e-76	Up Regulation	NC_015445.3	54274357	54279633	+	2715	LOC101267430	-	K12125	virNOG04967	S	sp|O82804|ELF3_ARATH Protein EARLY FLOWERING 3 OS=Arabidopsis thaliana GN=ELF3 PE=1 SV=1	gi|460399191|ref|XP_004245125.1| PREDICTED: protein EARLY FLOWERING 3-like [Solanum lycopersicum]
SBPase	22807.6	30684.4	14930.8	0.486591	-1.03922	2.46e-77	1.22e-75	Down Regulation	NC_015442.3	63659092	63662403	+	1545	SBPase	GO:0005975;GO:0016311;GO:0042132	K01100	virNOG00870	G	sp|O20252|S17P_SPIOL Sedoheptulose-1,7-bisphosphatase, chloroplastic OS=Spinacia oleracea PE=2 SV=1	gi|350538149|ref|NP_001234585.1| chloroplast sedoheptulose-1,7-bisphosphatase [Solanum lycopersicum] &gt;gi|238563983|gb|ACR46521.1| chloroplast sedoheptulose-1,7-bisphosphatase [Solanum lycopersicum]
LOC101261382	428.788	689.937	167.639	0.242978	-2.04111	4.36e-77	2.15e-75	Down Regulation	NC_015439.3	49657591	49659983	+	2321	LOC101261382	GO:0005829;GO:0009903;GO:0009904	-	virNOG02441	S	sp|Q9C9N6|PMI2_ARATH Protein PLASTID MOVEMENT IMPAIRED 2 OS=Arabidopsis thaliana GN=PMI2 PE=1 SV=1	gi|460373043|ref|XP_004232332.1| PREDICTED: protein PLASTID MOVEMENT IMPAIRED 2 [Solanum lycopersicum]
LOC101265030	1038.35	553.201	1523.51	2.75399	1.46152	5.81e-77	2.86e-75	Up Regulation	NC_015443.3	1129514	1136499	+	1877	LOC101265030	GO:0000162;GO:0004049;GO:0009507	K01657	virNOG05880	E	sp|P32069|TRPX_ARATH Anthranilate synthase alpha subunit 2, chloroplastic OS=Arabidopsis thaliana GN=ASA2 PE=2 SV=1	gi|460389518|ref|XP_004240399.1| PREDICTED: anthranilate synthase alpha subunit 2, chloroplastic [Solanum lycopersicum]
LOC101251962	8206.84	11176.3	5237.34	0.46861	-1.09354	6.17e-77	3.04e-75	Down Regulation	NC_015440.3	70844627	70846780	-	1465	LOC101251962	GO:0016788	-	virNOG09015	R	sp|Q9LU14|APG2_ARATH GDSL esterase/lipase APG OS=Arabidopsis thaliana GN=APG PE=2 SV=1	gi|460379767|ref|XP_004235632.1| PREDICTED: GDSL esterase/lipase APG-like [Solanum lycopersicum] &gt;gi|970018561|ref|XP_015070453.1| PREDICTED: GDSL esterase/lipase APG-like [Solanum pennellii]
LOC101268250	950.951	1405.71	496.196	0.352987	-1.50231	6.3e-77	3.09e-75	Down Regulation	NC_015439.3	40955074	40961657	-	2818	LOC101268250	GO:0003677;GO:0000347;GO:0005524;GO:0042555;GO:0006270;GO:0032508;GO:0003678	K02541	virNOG10054	L	sp|Q9SX04|MCM32_MAIZE DNA replication licensing factor MCM3 homolog 2 OS=Zea mays GN=ROA2 PE=2 SV=1	gi|723675732|ref|XP_010316921.1| PREDICTED: DNA replication licensing factor MCM3 homolog 2 isoform X3 [Solanum lycopersicum]
CB5-A	1132.52	1644.24	620.801	0.377561	-1.40522	9.05e-77	4.43e-75	Down Regulation	NC_015440.3	53953054	53956170	-	902	CB5-A	GO:0046872;GO:0020037;GO:0016021	K23490	virNOG18267	C	sp|Q42342|CYB5E_ARATH Cytochrome b5 isoform E OS=Arabidopsis thaliana GN=CYTB5-E PE=1 SV=2	gi|815890999|ref|NP_001295127.1| cytochrome b5 isoform A [Solanum lycopersicum] &gt;gi|815891028|ref|NP_001295128.1| cytochrome b5 isoform A [Solanum lycopersicum] &gt;gi|970016046|ref|XP_015069114.1| PREDICTED: cytochrome b5 isoform E [Solanum pennellii] &gt;gi|970016048|ref|XP_015069115.1| PREDICTED: cytochrome b5 isoform E [Solanum pennellii]
LOC101260638	539.65	230.322	848.979	3.68606	1.88208	1.3e-76	6.37e-75	Up Regulation	NC_015442.3	3822326	3827376	-	3161	LOC101260638	GO:0006952;GO:0043531	-	KOG4658	T	sp|Q6L3Z4|R1B12_SOLDE Putative late blight resistance protein homolog R1B-12 OS=Solanum demissum GN=R1B-12 PE=3 SV=2	gi|460386524|ref|XP_004238948.1| PREDICTED: putative late blight resistance protein homolog R1B-16 [Solanum lycopersicum] &gt;gi|723698022|ref|XP_010320774.1| PREDICTED: putative late blight resistance protein homolog R1B-16 [Solanum lycopersicum]
LOC101248254	2016.24	1215.64	2816.84	2.31717	1.21236	1.76e-76	8.57e-75	Up Regulation	NC_015439.3	51836319	51837339	+	687	LOC101248254	GO:0005576	-	virNOG23427	R	sp|P27057|GAST1_SOLLC Protein GAST1 OS=Solanum lycopersicum GN=GAST1 PE=2 SV=1	gi|823683814|ref|NP_001296306.1| protein GAST1 precursor [Solanum lycopersicum] &gt;gi|121689|sp|P27057.1|GAST1_SOLLC RecName: Full=Protein GAST1; Flags: Precursor &gt;gi|19247|emb|CAA44807.1| gast1 [Solanum lycopersicum]
LOC101255121	3331.74	4522.91	2140.57	0.473272	-1.07926	1.87e-76	9.08e-75	Down Regulation	NC_015445.3	65337753	65338798	-	1046	LOC101255121	GO:0010598;GO:0009535;GO:0009767	K00345	virNOG17590	S	sp|Q9T0A4|NDHS_ARATH NAD(P)H-quinone oxidoreductase subunit S, chloroplastic OS=Arabidopsis thaliana GN=ndhS PE=1 SV=1	gi|460399976|ref|XP_004245512.1| PREDICTED: uncharacterized protein LOC101255121 [Solanum lycopersicum]
SlDof22	1435.74	2042.65	828.824	0.40576	-1.3013	6.48e-76	3.15e-74	Down Regulation	NC_015443.3	43559620	43562353	-	2123	SlDof22	GO:0003677;GO:0006355	-	virNOG16444;virNOG07685	KR	sp|Q8LFV3|CDF3_ARATH Cyclic dof factor 3 OS=Arabidopsis thaliana GN=CDF3 PE=1 SV=2	gi|460391959|ref|XP_004241585.1| PREDICTED: cyclic dof factor 1 [Solanum lycopersicum]
LOC101267512	184.261	26.1004	342.422	13.1194	3.71363	6.86e-76	3.32e-74	Up Regulation	NC_015441.3	1509748	1510815	+	775	LOC101267512	-	-	virNOG21720	S	sp|P85524|KIRO_ACTDE Kirola OS=Actinidia deliciosa PE=1 SV=1	gi|460382601|ref|XP_004237027.1| PREDICTED: kirola-like [Solanum lycopersicum]
LOC101262378	841.643	1250.89	432.393	0.345667	-1.53254	2.06e-75	9.94e-74	Down Regulation	NC_015439.3	36955791	36958308	-	1976	LOC101262378	GO:0016705;GO:0020037;GO:0005506;GO:0016021;GO:0004497;GO:0055114	-	virNOG06071	Q	sp|Q8VWZ7|C76B6_CATRO Geraniol 8-hydroxylase OS=Catharanthus roseus GN=CYP76B6 PE=1 SV=1	gi|460375261|ref|XP_004233425.1| PREDICTED: geraniol 8-hydroxylase-like [Solanum lycopersicum]
LOC101266177	1074.56	1567.01	582.097	0.371469	-1.42869	2.17e-75	1.05e-73	Down Regulation	NC_015447.3	63627519	63629518	-	885	LOC101266177	GO:0005840	K02896	virNOG17777	J	sp|P38666|RL242_ARATH 60S ribosomal protein L24-2 OS=Arabidopsis thaliana GN=RPL24B PE=1 SV=2	gi|460408062|ref|XP_004249467.1| PREDICTED: 60S ribosomal protein L24-like [Solanum lycopersicum]
LOC101260014	828.696	1232.87	424.522	0.344337	-1.53811	6.3e-75	3.03e-73	Down Regulation	NC_015449.3	882537	887843	-	2270	LOC101260014	GO:0055114;GO:0016491	K17839	virNOG04135	Q	sp|Q9SKX5|PAO2_ARATH Probable polyamine oxidase 2 OS=Arabidopsis thaliana GN=PAO2 PE=2 SV=1	gi|460412333|ref|XP_004251556.1| PREDICTED: probable polyamine oxidase 2 [Solanum lycopersicum]
LOC543912	809.806	1208.78	410.828	0.339869	-1.55695	1.08e-74	5.17e-73	Down Regulation	NC_015441.3	41558716	41571088	-	3734	LOC543912	GO:0046417;GO:0006541;GO:0046820;GO:0046654;GO:0046656;GO:0016833;GO:0009507	K13950	virNOG00584	J	sp|Q6TAS3|ADCS_SOLLC Aminodeoxychorismate synthase, chloroplastic OS=Solanum lycopersicum GN=ADCS PE=2 SV=1	gi|350535751|ref|NP_001234467.1| aminodeoxychorismate synthase, chloroplastic [Solanum lycopersicum] &gt;gi|723691706|ref|XP_010319690.1| PREDICTED: aminodeoxychorismate synthase/glutamine amidotransferase isoform X1 [Solanum lycopersicum] &gt;gi|723691709|ref|XP_010319691.1| PREDICTED: aminodeoxychorismate synthase/glutamine amidotransferase isoform X1 [Solanum lycopersicum] &gt;gi|723691712|ref…
LOC101255551	1157	1669.26	644.74	0.386242	-1.37242	1.12e-74	5.36e-73	Down Regulation	NC_015448.3	3068312	3076956	+	2156	LOC101255551	GO:0046872	-	virNOG02006;NOG19837	R	sp|Q9SWF9|ZFNL_PEA Zinc finger CCCH domain-containing protein ZFN-like OS=Pisum sativum PE=2 SV=1	gi|460409335|ref|XP_004250094.1| PREDICTED: zinc finger CCCH domain-containing protein ZFN-like [Solanum lycopersicum] &gt;gi|970062889|ref|XP_015058355.1| PREDICTED: zinc finger CCCH domain-containing protein ZFN-like [Solanum pennellii]
LOC101253131	7425.37	9800.64	5050.11	0.515284	-0.95656	1.5e-74	7.16e-73	Nodiff	NC_015446.3	70158935	70162381	-	1457	LOC101253131	GO:0006099;GO:0005975;GO:0030060;GO:0006108	K00025	virNOG01150	C	sp|Q9FSF0|MDH_TOBAC Malate dehydrogenase OS=Nicotiana tabacum GN=MD1 PE=1 SV=1	gi|460404529|ref|XP_004247734.1| PREDICTED: malate dehydrogenase [Solanum lycopersicum] &gt;gi|970052415|ref|XP_015087815.1| PREDICTED: malate dehydrogenase [Solanum pennellii]
LOC101267989	6442.39	8532.08	4352.69	0.510156	-0.97099	3.08e-74	1.47e-72	Nodiff	NC_015442.3	4150508	4155934	-	3465	LOC101267989	GO:0009658;GO:0009707	-	virNOG04861	R	sp|Q9LI74|CHUP1_ARATH Protein CHUP1, chloroplastic OS=Arabidopsis thaliana GN=CHUP1 PE=1 SV=1	gi|723698105|ref|XP_010320785.1| PREDICTED: protein CHUP1, chloroplastic [Solanum lycopersicum]
LOC101244751	18249.2	23885.8	12612.6	0.528037	-0.921289	5.25e-74	2.5e-72	Nodiff	NC_015449.3	60102149	60104015	-	685	LOC101244751	GO:0009538;GO:0015979	K02695	virNOG19231	R	sp|P22179|PSAH_SPIOL Photosystem I reaction center subunit VI, chloroplastic OS=Spinacia oleracea GN=PSAH PE=1 SV=1	gi|1007892820|ref|NP_001308141.1| photosystem I reaction center subunit VI, chloroplastic-like [Solanum lycopersicum] &gt;gi|970067948|ref|XP_015061090.1| PREDICTED: photosystem I reaction center subunit VI, chloroplastic-like [Solanum pennellii]
LOC101243831	193.844	39.0265	348.662	8.93397	3.1593	6.6e-74	3.13e-72	Up Regulation	NC_015438.3	92047300	92048529	+	1062	LOC101243831	-	-	virNOG17932	R	-	gi|460369212|ref|XP_004230457.1| PREDICTED: uncharacterized protein LOC101243831 [Solanum lycopersicum]
LOC101244828	629.969	964.147	295.791	0.30679	-1.70468	7.98e-74	3.78e-72	Down Regulation	NC_015439.3	46439270	46444913	+	2933	LOC101244828	GO:0005634;GO:0003677;GO:0005524;GO:0042555;GO:0006270;GO:0032508;GO:0003678	K02542	virNOG10464	L	sp|Q6F353|MCM6_ORYSJ DNA replication licensing factor MCM6 OS=Oryza sativa subsp. japonica GN=Os05g0235800 PE=3 SV=1	gi|460373595|ref|XP_004232601.1| PREDICTED: DNA replication licensing factor MCM6 [Solanum lycopersicum]
LOC101246139	2445.6	3348.68	1542.52	0.460635	-1.11831	9.17e-74	4.33e-72	Down Regulation	NC_015442.3	66502749	66508327	-	2075	LOC101246139	GO:0005737	-	virNOG04090	L	-	gi|460387975|ref|XP_004239647.1| PREDICTED: uncharacterized protein LOC101246139 [Solanum lycopersicum]
LOC101262297	1872.05	2682.3	1061.81	0.395858	-1.33694	9.32e-74	4.39e-72	Down Regulation	NC_015449.3	66164156	66166943	+	1028	LOC101262297	GO:0005840;GO:0006412;GO:0003735	K02873	virNOG05284	J	sp|P41127|RL131_ARATH 60S ribosomal protein L13-1 OS=Arabidopsis thaliana GN=RPL13B PE=1 SV=1	gi|460415468|ref|XP_004253080.1| PREDICTED: 60S ribosomal protein L13-1 [Solanum lycopersicum] &gt;gi|723753553|ref|XP_010314813.1| PREDICTED: 60S ribosomal protein L13-1 [Solanum lycopersicum]
LOC101267150	2012.39	2782.75	1242.04	0.446335	-1.1638	1.33e-73	6.27e-72	Down Regulation	NC_015438.3	1301250	1309863	-	3436	LOC101267150	GO:0005524;GO:0016021;GO:0016887	-	virNOG06757	Q	sp|Q93YS4|AB22G_ARATH ABC transporter G family member 22 OS=Arabidopsis thaliana GN=ABCG22 PE=1 SV=1	gi|460365427|ref|XP_004228604.1| PREDICTED: ABC transporter G family member 22-like [Solanum lycopersicum] &gt;gi|723655728|ref|XP_010315863.1| PREDICTED: ABC transporter G family member 22-like [Solanum lycopersicum]
LOC101258376	628.233	79.1864	1177.28	14.8672	3.89406	1.4e-73	6.59e-72	Up Regulation	NC_015443.3	36953615	36955151	-	1217	LOC101258376	GO:0047746;GO:0015996	K08099	virNOG02452;NOG34814	HI	sp|Q9M7I7|CLH2_ARATH Chlorophyllase-2, chloroplastic OS=Arabidopsis thaliana GN=CLH2 PE=1 SV=1	gi|460390857|ref|XP_004241041.1| PREDICTED: chlorophyllase-2, chloroplastic-like [Solanum lycopersicum]
LOC101249548	203.393	43.8843	362.901	8.2695	3.0478	1.67e-73	7.84e-72	Up Regulation	NC_015442.3	4486086	4495145	+	2401	LOC101249548	GO:0009814;GO:0016310;GO:0005524;GO:0016462;GO:0016301;GO:0016021	K00876	virNOG03944	ZT	sp|Q54R62|UCKC_DICDI Uridine-cytidine kinase C OS=Dictyostelium discoideum GN=udkC PE=3 SV=1	gi|460386619|ref|XP_004238995.1| PREDICTED: uridine-cytidine kinase C [Solanum lycopersicum]
RPL8	2666.27	3641.11	1691.42	0.464534	-1.10614	4.43e-73	2.07e-71	Down Regulation	NC_015447.3	1119363	1121323	-	1051	RPL8	GO:0022625;GO:0002181;GO:0003735	K02938	virNOG01390;COG0090	J	sp|P29766|RL8_SOLLC 60S ribosomal protein L8 OS=Solanum lycopersicum GN=RPL8 PE=2 SV=1	gi|930425311|ref|NP_001234115.2| 60S ribosomal protein L8 [Solanum lycopersicum] &gt;gi|697176927|ref|XP_009597412.1| PREDICTED: 60S ribosomal protein L8 [Nicotiana tomentosiformis] &gt;gi|698553585|ref|XP_009769981.1| PREDICTED: 60S ribosomal protein L8 [Nicotiana sylvestris] &gt;gi|970058430|ref|XP_015055914.1| PREDICTED: 60S ribosomal protein L8 [Solanum pennellii] &gt;gi|1025194753|ref|XP_016…
LOC101243731	123.188	233.485	12.891	0.0552114	-4.17889	1.44e-72	6.72e-71	Down Regulation	NC_015445.3	2087816	2091696	-	2557	LOC101243731	GO:0016597;GO:0008152	-	virNOG02755	R	sp|Q9LNA5|ACR8_ARATH ACT domain-containing protein ACR8 OS=Arabidopsis thaliana GN=ACR8 PE=2 SV=1	gi|460398061|ref|XP_004244583.1| PREDICTED: uncharacterized protein LOC101243731 [Solanum lycopersicum]
LOC101260218	2370.65	1485.8	3255.5	2.19107	1.13164	1.93e-72	8.99e-71	Up Regulation	NC_015440.3	68084169	68091997	+	1698	LOC101260218	-	-	virNOG08325	H	sp|Q9BRT8|CBWD1_HUMAN COBW domain-containing protein 1 OS=Homo sapiens GN=CBWD1 PE=2 SV=1	gi|460380318|ref|XP_004235904.1| PREDICTED: COBW domain-containing protein 1 [Solanum lycopersicum]
LOC101254008	5659.49	3703.22	7615.77	2.05653	1.04021	2.58e-72	1.2e-70	Up Regulation	NC_015444.3	60984625	60993086	+	3568	LOC101254008	GO:0003994;GO:0008152;GO:0051539	K01681	virNOG10099	C	sp|P49608|ACOC_CUCMA Aconitate hydratase, cytoplasmic OS=Cucurbita maxima PE=2 SV=1	gi|460395806|ref|XP_004243472.1| PREDICTED: aconitate hydratase, cytoplasmic [Solanum lycopersicum]
LOC101055518	1010.27	549.381	1471.15	2.67784	1.42107	2.78e-72	1.29e-70	Up Regulation	NC_015439.3	40687237	40695232	-	2143	LOC101055518	GO:0009508;GO:0042793;GO:0009507;GO:0045893	-	virNOG03716	S	sp|F4IHY7|PTA12_ARATH Protein PLASTID TRANSCRIPTIONALLY ACTIVE 12, chloroplastic OS=Arabidopsis thaliana GN=PTAC12 PE=1 SV=1	gi|723668637|ref|XP_010315857.1| PREDICTED: hop-interacting protein THI030 isoform X1 [Solanum lycopersicum]
LOC101260332	9669.59	12665.4	6673.77	0.526929	-0.92432	5.44e-72	2.51e-70	Nodiff	NC_015441.3	3944574	3949232	+	1145	LOC101260332	GO:0006096;GO:0004807	K01803	virNOG02293	G	sp|P48495|TPIS_PETHY Triosephosphate isomerase, cytosolic OS=Petunia hybrida GN=TPIP1 PE=2 SV=1	gi|460382036|ref|XP_004236746.1| PREDICTED: triosephosphate isomerase, cytosolic [Solanum lycopersicum]
LOC101261708	2667.7	3639.44	1695.97	0.465998	-1.1016	7.35e-72	3.39e-70	Down Regulation	NC_015442.3	1920425	1922983	-	1003	LOC101261708	GO:0022627;GO:0003735;GO:0045903;GO:0019843	K02997	virNOG13934	J	sp|Q9FLF0|RS92_ARATH 40S ribosomal protein S9-2 OS=Arabidopsis thaliana GN=RPS9C PE=1 SV=1	gi|460365003|ref|XP_004228395.1| PREDICTED: 40S ribosomal protein S9-2 [Solanum lycopersicum] &gt;gi|460365009|ref|XP_004228398.1| PREDICTED: 40S ribosomal protein S9-2-like [Solanum lycopersicum] &gt;gi|723690599|ref|XP_010319448.1| PREDICTED: 40S ribosomal protein S9-2 [Solanum lycopersicum] &gt;gi|970003800|ref|XP_015062675.1| PREDICTED: 40S ribosomal protein S9-2-like [Solanum pennellii] &gt;…
LOC101257882	438.738	176.598	700.879	3.96878	1.98869	8.17e-72	3.76e-70	Up Regulation	NC_015445.3	52734369	52736546	+	1947	LOC101257882	GO:0016021;GO:0055114;GO:0006629;GO:0016491	K13076	virNOG12714	I	sp|O04353|DES6_BOROF Acyl-lipid (9-3)-desaturase OS=Borago officinalis PE=1 SV=1	gi|460399127|ref|XP_004245093.1| PREDICTED: delta(8)-fatty-acid desaturase 2-like [Solanum lycopersicum] &gt;gi|723722346|ref|XP_010325034.1| PREDICTED: delta(8)-fatty-acid desaturase 2-like [Solanum lycopersicum]
LOC101250503	537.663	238.761	836.565	3.50378	1.80891	1.06e-71	4.85e-70	Up Regulation	NC_015442.3	25882932	25888888	-	2343	LOC101250503	GO:0005622;GO:0008270	-	virNOG09433	R	sp|Q9LUA9|COL10_ARATH Zinc finger protein CONSTANS-LIKE 10 OS=Arabidopsis thaliana GN=COL10 PE=1 SV=1	gi|460387248|ref|XP_004239294.1| PREDICTED: zinc finger protein CONSTANS-LIKE 10 [Solanum lycopersicum] &gt;gi|723699889|ref|XP_010321090.1| PREDICTED: zinc finger protein CONSTANS-LIKE 10 [Solanum lycopersicum] &gt;gi|723699892|ref|XP_010321091.1| PREDICTED: zinc finger protein CONSTANS-LIKE 10 [Solanum lycopersicum]
GLK1	2261.97	3098.86	1425.09	0.459874	-1.12069	1.52e-71	6.95e-70	Down Regulation	NC_015444.3	62189148	62193563	-	1990	GLK1	GO:0005634;GO:0003677;GO:0006355	-	virNOG02926	K	sp|Q9SIV3|GLK1_ARATH Transcription activator GLK1 OS=Arabidopsis thaliana GN=GLK1 PE=1 SV=2	gi|525314042|ref|NP_001266193.1| golden1-like protein [Solanum lycopersicum] &gt;gi|381149243|gb|AFF60404.1| golden 2-like 1 transcription factor [Solanum lycopersicum] &gt;gi|391868374|gb|AFM44934.1| golden1-like protein [Solanum lycopersicum]
LOC101249727	9302.68	6413.74	12191.6	1.90086	0.926653	2.03e-71	9.29e-70	Nodiff	NC_015442.3	5799883	5800614	-	732	LOC101249727	-	-	virNOG23173;virNOG25134	S	sp|Q9ZQ80|NDRP1_ARATH Nodulin-related protein 1 OS=Arabidopsis thaliana GN=NRP1 PE=1 SV=1	gi|460386780|ref|XP_004239074.1| PREDICTED: uncharacterized protein LOC101249727 [Solanum lycopersicum]
LOC101265586	187.38	334.231	40.5288	0.12126	-3.04383	2.54e-71	1.16e-69	Down Regulation	NC_015446.3	71633914	71638842	-	2297	LOC101265586	GO:0044212	-	virNOG04765	K	sp|Q9MAT6|HMG15_ARATH High mobility group B protein 15 OS=Arabidopsis thaliana GN=HMGB15 PE=2 SV=1	gi|460404783|ref|XP_004247860.1| PREDICTED: high mobility group B protein 15 [Solanum lycopersicum] &gt;gi|723732918|ref|XP_010326834.1| PREDICTED: high mobility group B protein 15 [Solanum lycopersicum] &gt;gi|723732921|ref|XP_010326835.1| PREDICTED: high mobility group B protein 15 [Solanum lycopersicum]
IPMS2	850.904	365.309	1336.5	3.65855	1.87127	4.89e-71	2.22e-69	Up Regulation	NC_015445.3	3830314	3840041	+	2471	IPMS2	GO:0009098;GO:0003852	K01649	virNOG02105	E	sp|O04973|LEU1A_SOLPN 2-isopropylmalate synthase A OS=Solanum pennellii GN=IPMSA PE=2 SV=1	gi|822885695|gb|AKI07309.1| isopropylmalate synthase [Solanum lycopersicum]
LOC100191110	16582.2	21624.6	11539.7	0.533635	-0.906074	5.61e-71	2.55e-69	Nodiff	NC_015438.3	97761759	97765336	+	1450	LOC100191110	GO:0016616;GO:0051287;GO:0055114	K15893	virNOG00685	E	sp|Q9C9W5|HPR1_ARATH Glycerate dehydrogenase HPR, peroxisomal OS=Arabidopsis thaliana GN=HPR PE=1 SV=1	gi|460370413|ref|XP_004231047.1| PREDICTED: glycerate dehydrogenase [Solanum lycopersicum]
LOC101267251	267.811	453.003	82.6181	0.182378	-2.45499	8.77e-71	3.97e-69	Down Regulation	NC_015444.3	56138125	56145916	+	3216	LOC101267251	GO:0007018;GO:0009555;GO:0005524;GO:0009506;GO:0005874;GO:0010245;GO:0008017;GO:0000911;GO:0007112;GO:0009558;GO:0003777	K11498	virNOG04206	Z	sp|Q8S949|KN7B_TOBAC Kinesin-like protein NACK2 OS=Nicotiana tabacum GN=NACK2 PE=1 SV=1	gi|723716655|ref|XP_010323978.1| PREDICTED: kinesin-like protein NACK2 [Solanum lycopersicum]
LOC101264135	906.777	1325.83	487.724	0.367863	-1.44276	1.15e-70	5.19e-69	Down Regulation	NC_015444.3	8110475	8117375	-	828	LOC101264135	GO:0016021	-	virNOG20601	S	-	gi|460394641|ref|XP_004242909.1| PREDICTED: uncharacterized protein LOC101264135 [Solanum lycopersicum]
LOC101267480	745.96	377.755	1114.17	2.94944	1.56044	1.27e-70	5.72e-69	Up Regulation	NC_015439.3	38125546	38130608	-	1695	LOC101267480	GO:0004252;GO:0006508	-	virNOG06647	O	sp|Q9LU10|DEGP8_ARATH Protease Do-like 8, chloroplastic OS=Arabidopsis thaliana GN=DEGP8 PE=1 SV=1	gi|460375130|ref|XP_004233360.1| PREDICTED: protease Do-like 8, chloroplastic [Solanum lycopersicum]
SlVPE5	2943.62	1311.46	4575.79	3.48909	1.80285	1.52e-70	6.86e-69	Up Regulation	NC_015449.3	65994267	65999593	+	1720	SlVPE5	GO:0006508;GO:0008233	K01369	virNOG04445	O	sp|P49043|VPE_CITSI Vacuolar-processing enzyme OS=Citrus sinensis PE=2 SV=1	gi|460415504|ref|XP_004253098.1| PREDICTED: vacuolar-processing enzyme [Solanum lycopersicum]
ER69	16383.5	24025.8	8741.13	0.363823	-1.45869	2.04e-70	9.17e-69	Down Regulation	NC_015447.3	62690206	62695030	+	2733	ER69	GO:0008270;GO:0032259;GO:0003871;GO:0009086	K00549	virNOG03217	E	sp|Q42699|METE_CATRO 5-methyltetrahydropteroyltriglutamate--homocysteine methyltransferase OS=Catharanthus roseus GN=METE PE=2 SV=1	gi|987996456|ref|NP_001306983.1| 5-methyltetrahydropteroyltriglutamate--homocysteine methyltransferase [Solanum lycopersicum] &gt;gi|723738873|ref|XP_010312196.1| PREDICTED: 5-methyltetrahydropteroyltriglutamate--homocysteine methyltransferase [Solanum lycopersicum]
LOC101268830	924.46	494.663	1354.26	2.73774	1.45298	2.05e-70	9.19e-69	Up Regulation	NC_015439.3	42941725	42943254	-	1463	LOC101268830	GO:0016787;GO:0006629	-	virNOG05413	I	sp|O49523|DSEL_ARATH Phospholipase A1-IIgamma OS=Arabidopsis thaliana GN=DSEL PE=1 SV=1	gi|723674942|ref|XP_004232942.2| PREDICTED: phospholipase A1-IIgamma-like [Solanum lycopersicum]
LOC101257821	3330.01	4472.05	2187.97	0.489254	-1.03135	2.59e-70	1.16e-68	Down Regulation	NC_015439.3	54249859	54253469	-	2128	LOC101257821	GO:0016567	-	virNOG05952	R	sp|Q66GP0|SR1P1_ARATH BTB/POZ domain-containing protein SR1IP1 OS=Arabidopsis thaliana GN=SR1IP1 PE=1 SV=2	gi|460372181|ref|XP_004231910.1| PREDICTED: BTB/POZ domain-containing protein At5g67385-like [Solanum lycopersicum]
LOC101246730	1559.67	2181.99	937.349	0.429583	-1.21899	4.06e-70	1.81e-68	Down Regulation	NC_015443.3	42891887	42896035	+	1932	LOC101246730	GO:0000234;GO:0032259;GO:0006656	K05929	COG0500;virNOG08053	QI	sp|Q9M571|PEAMT_SPIOL Phosphoethanolamine N-methyltransferase OS=Spinacia oleracea GN=PEAMT PE=1 SV=1	gi|460392073|ref|XP_004241642.1| PREDICTED: phosphoethanolamine N-methyltransferase [Solanum lycopersicum]
LOC101258061	3450.82	4630.11	2271.53	0.490599	-1.02738	4.18e-70	1.86e-68	Down Regulation	NC_015441.3	41706694	41750896	+	3092	LOC101258061	-	K08869	virNOG12214	R	sp|Q55680|Y005_SYNY3 Uncharacterized protein sll0005 OS=Synechocystis sp. (strain PCC 6803 / Kazusa) GN=sll0005 PE=3 SV=1	gi|460383672|ref|XP_004237543.1| PREDICTED: uncharacterized aarF domain-containing protein kinase At1g79600, chloroplastic [Solanum lycopersicum]
LOC544237	4034.36	5384.29	2684.43	0.498566	-1.00414	5.01e-70	2.23e-68	Down Regulation	NC_015442.3	64274841	64279657	+	1765	LOC544237	GO:0004148;GO:0005623;GO:0050660;GO:0055114;GO:0045454	K00382	virNOG00291	C	sp|Q9M5K3|DLDH1_ARATH Dihydrolipoyl dehydrogenase 1, mitochondrial OS=Arabidopsis thaliana GN=LPD1 PE=1 SV=2	gi|350536667|ref|NP_001234770.1| dihydrolipoamide dehydrogenase precursor [Solanum lycopersicum] &gt;gi|23321340|gb|AAN23154.1| dihydrolipoamide dehydrogenase precursor [Solanum lycopersicum]
LOC544187	14293.2	23032.9	5553.48	0.241111	-2.05223	6.03e-70	2.67e-68	Down Regulation	NC_015446.3	67409397	67410618	+	764	LOC544187	GO:0006950	-	virNOG24779;NOG176225	SR	sp|Q93WF6|SAG21_ARATH Protein SENESCENCE-ASSOCIATED GENE 21, mitochondrial OS=Arabidopsis thaliana GN=SAG21 PE=2 SV=1	gi|460403872|ref|XP_004247410.1| PREDICTED: indole-3-acetic acid-induced protein ARG2 [Solanum lycopersicum] &gt;gi|170507|gb|AAA34193.1| ORF [Solanum lycopersicum] &gt;gi|1172167|gb|AAA86424.1| heat shock protein [Solanum lycopersicum]
LOC101265602	2341.87	3192.97	1490.78	0.466895	-1.09883	6.95e-70	3.08e-68	Down Regulation	NC_015439.3	44898196	44901218	+	1197	LOC101265602	GO:0046983	-	virNOG19394;virNOG14780	K	sp|Q9FH37|ILR3_ARATH Transcription factor ILR3 OS=Arabidopsis thaliana GN=ILR3 PE=1 SV=1	gi|460373908|ref|XP_004232754.1| PREDICTED: transcription factor ILR3 [Solanum lycopersicum]
LOC101264148	207.902	363.874	51.9297	0.142713	-2.80881	1.2e-69	5.28e-68	Down Regulation	NC_015438.3	1359462	1360946	+	1485	LOC101264148	-	-	virNOG25080	S	-	gi|723655710|ref|XP_010315839.1| PREDICTED: uncharacterized protein LOC101264148 [Solanum lycopersicum]
LOC101263716	3466.98	4896.27	2037.69	0.416172	-1.26475	1.44e-69	6.35e-68	Down Regulation	NC_015443.3	41469945	41470668	+	724	LOC101263716	-	-	virNOG23516	R	sp|P14009|14KD_DAUCA 14 kDa proline-rich protein DC2.15 OS=Daucus carota PE=2 SV=1	gi|460392356|ref|XP_004241782.1| PREDICTED: 14 kDa proline-rich protein DC2.15-like [Solanum lycopersicum]
LOC101254504	11683.3	15182.7	8183.99	0.539034	-0.891551	3.64e-69	1.6e-67	Nodiff	NC_015444.3	64046475	64055353	-	3858	LOC101254504	GO:0003743;GO:0003924;GO:0005525	K02519	virNOG04711	J	sp|Q9SHI1|IF2C_ARATH Translation initiation factor IF-2, chloroplastic OS=Arabidopsis thaliana GN=At1g17220 PE=2 SV=2	gi|460395310|ref|XP_004243227.1| PREDICTED: translation initiation factor IF-2, chloroplastic [Solanum lycopersicum]
LOC101247706	1448.2	2034.07	862.331	0.423945	-1.23805	4.52e-69	1.98e-67	Down Regulation	NC_015440.3	71875047	71877772	+	1358	LOC101247706	-	-	virNOG16242;virNOG14504	O	sp|Q5F3Z5|DNJB6_CHICK DnaJ homolog subfamily B member 6 OS=Gallus gallus GN=DNAJB6 PE=2 SV=1	gi|723684692|ref|XP_010318459.1| PREDICTED: dnaJ homolog subfamily B member 6 [Solanum lycopersicum]
LOC101257286	2292.13	3128.3	1455.96	0.465416	-1.10341	6.39e-69	2.8e-67	Down Regulation	NC_015445.3	798908	801471	-	1143	LOC101257286	GO:0005840;GO:0006412;GO:0003735	K02991	virNOG01415	J	sp|O48549|RS61_ARATH 40S ribosomal protein S6-1 OS=Arabidopsis thaliana GN=RPS6A PE=1 SV=2	gi|460397815|ref|XP_004244462.1| PREDICTED: 40S ribosomal protein S6-like [Solanum lycopersicum]
LOC101264576	1354.85	2232.09	477.606	0.213973	-2.2245	6.91e-69	3.02e-67	Down Regulation	NC_015439.3	54830666	54838781	+	2232	LOC101264576	GO:0019358;GO:0004516;GO:0004514;GO:0009435	K00763	virNOG10659	H	sp|Q84WV8|NPRT2_ARATH Nicotinate phosphoribosyltransferase 2 OS=Arabidopsis thaliana GN=NAPRT2 PE=2 SV=1	gi|460372063|ref|XP_004231853.1| PREDICTED: nicotinate phosphoribosyltransferase [Solanum lycopersicum]
LOC101254200	981.72	1420.1	543.338	0.382605	-1.38607	1.34e-68	5.85e-67	Down Regulation	NC_015442.3	509802	510552	-	751	LOC101254200	GO:0005840;GO:0006412;GO:0003735	K02960	virNOG17639	J	sp|P46293|RS16_GOSHI 40S ribosomal protein S16 OS=Gossypium hirsutum GN=RPS16 PE=2 SV=1	gi|460385974|ref|XP_004238675.1| PREDICTED: 40S ribosomal protein S16 [Solanum lycopersicum] &gt;gi|565379094|ref|XP_006355978.1| PREDICTED: 40S ribosomal protein S16 [Solanum tuberosum] &gt;gi|970026385|ref|XP_015074502.1| PREDICTED: 40S ribosomal protein S16 [Solanum pennellii]
LOC101257969	15682.2	20285.8	11078.6	0.546128	-0.87269	1.81e-68	7.9e-67	Nodiff	NC_015443.3	759924	763846	+	1848	LOC101257969	GO:0009508;GO:0009535;GO:0009941	-	virNOG13900	G	sp|Q9STF2|PTA16_ARATH Protein plastid transcriptionally active 16, chloroplastic OS=Arabidopsis thaliana GN=PTAC16 PE=1 SV=1	gi|460389468|ref|XP_004240374.1| PREDICTED: protein TIC 62, chloroplastic [Solanum lycopersicum]
LOC101265986	816.009	1453.18	178.839	0.123067	-3.02248	2.12e-68	9.19e-67	Down Regulation	NC_015448.3	3451661	3457649	-	1795	LOC101265986	GO:0016021;GO:0015238;GO:0015297;GO:0006855	K03327	virNOG09799	S	sp|Q9FKQ1|DTX27_ARATH Protein DETOXIFICATION 27 OS=Arabidopsis thaliana GN=DTX27 PE=2 SV=1	gi|460409403|ref|XP_004250128.1| PREDICTED: protein TRANSPARENT TESTA 12-like [Solanum lycopersicum]
LOC544106	56459.7	74457.2	38462.2	0.516568	-0.95297	9.1e-68	3.94e-66	Nodiff	NC_015444.3	64461022	64465879	+	1822	LOC544106	GO:0010181;GO:0055114;GO:0016491	K11517	virNOG00280;COG1304	C	sp|Q9LRR9|GLO1_ARATH (S)-2-hydroxy-acid oxidase GLO1 OS=Arabidopsis thaliana GN=GLO1 PE=1 SV=1	gi|808154224|ref|NP_001294871.1| peroxisomal (S)-2-hydroxy-acid oxidase GLO1 [Solanum lycopersicum] &gt;gi|460395233|ref|XP_004243189.1| PREDICTED: peroxisomal (S)-2-hydroxy-acid oxidase GLO1 [Solanum lycopersicum] &gt;gi|723714564|ref|XP_010323620.1| PREDICTED: peroxisomal (S)-2-hydroxy-acid oxidase GLO1 [Solanum lycopersicum] &gt;gi|970041347|ref|XP_015082075.1| PREDICTED: peroxisomal (S)-2-hyd…
GAPC2	6960.78	9115.49	4806.06	0.527241	-0.923466	1.23e-67	5.31e-66	Nodiff	NC_015442.3	8322679	8324950	+	1305	GAPC2	GO:0006006;GO:0050661;GO:0016620;GO:0051287;GO:0055114;GO:0009507	K00134	virNOG03816	G	sp|Q9FX54|G3PC2_ARATH Glyceraldehyde-3-phosphate dehydrogenase GAPC2, cytosolic OS=Arabidopsis thaliana GN=GAPC2 PE=1 SV=1	gi|806776532|ref|NP_001266254.2| glyceraldehyde-3-phosphate dehydrogenase [Solanum lycopersicum]
LOC101266200	1687.82	2341.19	1034.45	0.441847	-1.17838	1.62e-67	6.99e-66	Down Regulation	NC_015449.3	59698254	59705232	-	3143	LOC101266200	GO:0005524	K09489	virNOG08149	O	sp|Q9S7C0|HSP7O_ARATH Heat shock 70 kDa protein 14 OS=Arabidopsis thaliana GN=HSP70-14 PE=1 SV=1	gi|460413943|ref|XP_004252334.1| PREDICTED: heat shock 70 kDa protein 15-like [Solanum lycopersicum] &gt;gi|723750922|ref|XP_010314276.1| PREDICTED: heat shock 70 kDa protein 15-like [Solanum lycopersicum]
LOC101255336	1739.3	1068.93	2409.67	2.25428	1.17267	1.66e-67	7.14e-66	Up Regulation	NC_015438.3	87055485	87060317	+	2966	LOC101255336	GO:0003677;GO:0005634;GO:0006355;GO:0009734	K14486	virNOG17245;virNOG01554	K	sp|Q9XED8|ARFI_ARATH Auxin response factor 9 OS=Arabidopsis thaliana GN=ARF9 PE=1 SV=1	gi|723661609|ref|XP_010327130.1| PREDICTED: auxin response factor 18 [Solanum lycopersicum] &gt;gi|723661613|ref|XP_010327133.1| PREDICTED: auxin response factor 18 [Solanum lycopersicum] &gt;gi|723661616|ref|XP_010327135.1| PREDICTED: auxin response factor 18 [Solanum lycopersicum] &gt;gi|723661619|ref|XP_010327139.1| PREDICTED: auxin response factor 18 [Solanum lycopersicum]
LOC101255322	63568.6	81423.5	45713.7	0.561431	-0.832819	1.75e-67	7.52e-66	Nodiff	NC_015445.3	60360349	60365371	+	1587	LOC101255322	GO:0016310;GO:0005524;GO:0005975;GO:0008974	K00855	virNOG05206	ZT	sp|P26302|KPPR_WHEAT Phosphoribulokinase, chloroplastic OS=Triticum aestivum PE=2 SV=1	gi|460400830|ref|XP_004245935.1| PREDICTED: phosphoribulokinase, chloroplastic [Solanum lycopersicum]
LOC101245854	652.738	980.814	324.662	0.331013	-1.59504	1.98e-67	8.5e-66	Down Regulation	NC_015443.3	42906668	42917209	-	5000	LOC101245854	-	-	virNOG01707;COG0515	T	sp|Q9C9U5|SIS8_ARATH Probable serine/threonine-protein kinase SIS8 OS=Arabidopsis thaliana GN=SIS8 PE=1 SV=1	gi|723708891|ref|XP_010322622.1| PREDICTED: serine/threonine-protein kinase EDR1-like isoform X2 [Solanum lycopersicum]
LOC101259007	514.631	232.323	796.939	3.4303	1.77833	2.8e-67	1.2e-65	Up Regulation	NC_015447.3	63330689	63335547	+	4249	LOC101259007	-	-	virNOG17706	S	-	gi|460408014|ref|XP_004249443.1| PREDICTED: uncharacterized protein LOC101259007 isoform X1 [Solanum lycopersicum] &gt;gi|723739110|ref|XP_010312234.1| PREDICTED: uncharacterized protein LOC101259007 isoform X1 [Solanum lycopersicum] &gt;gi|723739113|ref|XP_010312235.1| PREDICTED: uncharacterized protein LOC101259007 isoform X1 [Solanum lycopersicum]
LOC101256889	503.074	69.9699	936.178	13.3797	3.74198	3.15e-67	1.34e-65	Up Regulation	NC_015443.3	42571668	42573837	-	1187	LOC101256889	-	-	virNOG20324	O	sp|Q9SAG8|DNAJ8_ARATH Chaperone protein dnaJ 8, chloroplastic OS=Arabidopsis thaliana GN=ATJ8 PE=2 SV=1	gi|460392142|ref|XP_004241676.1| PREDICTED: chaperone protein dnaJ 8, chloroplastic-like [Solanum lycopersicum]
LOC101264752	3282.04	4385.64	2178.44	0.49672	-1.0095	6.47e-67	2.76e-65	Down Regulation	NC_015446.3	3809933	3813091	+	913	LOC101264752	GO:0003779;GO:0015629;GO:0030042	K05765	virNOG17258	Z	sp|Q9FVI2|ADF1_PETHY Actin-depolymerizing factor 1 OS=Petunia hybrida GN=ADF1 PE=2 SV=1	gi|460401918|ref|XP_004246462.1| PREDICTED: actin-depolymerizing factor 1 [Solanum lycopersicum] &gt;gi|970053495|ref|XP_015088386.1| PREDICTED: actin-depolymerizing factor 1 [Solanum pennellii]
LOC101262533	75.3498	149.773	0.926545	0.00618632	-7.3367	6.94e-67	2.95e-65	Down Regulation	NC_015444.3	63677568	63682832	+	1757	LOC101262533	GO:0016705;GO:0020037;GO:0005506;GO:0016021;GO:0004497;GO:0055114	-	virNOG01211	Q	sp|H2DH21|C7A29_PANGI Cytochrome P450 CYP72A219 OS=Panax ginseng PE=2 SV=1	gi|460395362|ref|XP_004243253.1| PREDICTED: cytochrome P450 CYP72A219 [Solanum lycopersicum]
LOC101247015	3842.1	5101.79	2582.4	0.506176	-0.982289	7.8e-67	3.31e-65	Nodiff	NC_015442.3	164769	168583	+	1518	LOC101247015	GO:0009234;GO:0008935;GO:0005777	K01661	virNOG06850	H	sp|Q8GYN9|MENB_ARATH 1,4-dihydroxy-2-naphthoyl-CoA synthase, peroxisomal OS=Arabidopsis thaliana GN=MENB PE=1 SV=2	gi|460385924|ref|XP_004238650.1| PREDICTED: 1,4-Dihydroxy-2-naphthoyl-CoA synthase, peroxisomal [Solanum lycopersicum]
XTH5	1290.77	2136.86	444.687	0.208103	-2.26463	8.62e-67	3.65e-65	Down Regulation	NC_015438.3	80242778	80245961	+	1317	XTH5	GO:0048046;GO:0004553;GO:0016762;GO:0005618;GO:0010411;GO:0042546;GO:0071555	K08235	virNOG10487	R	sp|Q38908|XTH30_ARATH Probable xyloglucan endotransglucosylase/hydrolase protein 30 OS=Arabidopsis thaliana GN=XTH30 PE=2 SV=2	gi|806638509|ref|NP_001234470.2| xyloglucan endotransglucosylase-hydrolase XTH5 precursor [Solanum lycopersicum]
LOC101265484	2899.43	3889.62	1909.24	0.490856	-1.02663	1.53e-66	6.47e-65	Down Regulation	NC_015447.3	735800	737371	-	1572	LOC101265484	GO:0016021	-	virNOG13689	R	sp|Q9FM65|FLA1_ARATH Fasciclin-like arabinogalactan protein 1 OS=Arabidopsis thaliana GN=FLA1 PE=1 SV=1	gi|460405759|ref|XP_004248342.1| PREDICTED: fasciclin-like arabinogalactan protein 1 [Solanum lycopersicum]
LOC100191137	3177.12	4247.76	2106.48	0.495903	-1.01187	1.54e-66	6.51e-65	Down Regulation	NC_015444.3	1494896	1496747	-	1321	LOC100191137	GO:0005634;GO:0009416;GO:0008270;GO:0009909	-	virNOG11011	K	sp|Q9FHH8|COL5_ARATH Zinc finger protein CONSTANS-LIKE 5 OS=Arabidopsis thaliana GN=COL5 PE=2 SV=2	gi|350535390|ref|NP_001234448.1| CONSTANS-like protein [Solanum lycopersicum] &gt;gi|186915025|gb|ACC95379.1| CONSTANS-like protein [Solanum lycopersicum] &gt;gi|365222864|gb|AEW69784.1| Hop-interacting protein THI010 [Solanum lycopersicum]
RdRP	375.962	148.351	603.572	4.06853	2.02451	2.09e-66	8.8e-65	Up Regulation	NC_015442.3	2062356	2071177	-	3731	RdRP	GO:0060148;GO:0000166;GO:0010025;GO:0003968;GO:0009615;GO:0030422;GO:0001172	K11699	virNOG00315	A	sp|Q9LQV2|RDR1_ARATH RNA-dependent RNA polymerase 1 OS=Arabidopsis thaliana GN=RDR1 PE=2 SV=1	gi|350537951|ref|NP_001234319.1| RNA-directed RNA polymerase [Solanum lycopersicum] &gt;gi|4038592|emb|CAA71421.1| RNA-directed RNA polymerase [Solanum lycopersicum]
LOC101264022	2789.08	3753.78	1824.39	0.486014	-1.04093	2.2e-66	9.24e-65	Down Regulation	NC_015443.3	48452725	48455199	+	1037	LOC101264022	GO:0005840;GO:0006412;GO:0003735	K02866	virNOG06806	J	sp|P93847|RL10_SOLME 60S ribosomal protein L10 OS=Solanum melongena GN=RPL10 PE=2 SV=1	gi|460393726|ref|XP_004242460.1| PREDICTED: 60S ribosomal protein L10 [Solanum lycopersicum] &gt;gi|970036814|ref|XP_015079750.1| PREDICTED: 60S ribosomal protein L10 [Solanum pennellii]
LOC101262376	295.949	65.3976	526.5	8.05076	3.00912	2.43e-66	1.02e-64	Up Regulation	NC_015439.3	41650803	41653854	+	1461	LOC101262376	-	-	virNOG29194	R	sp|Q9C7N4|GDL15_ARATH GDSL esterase/lipase At1g29670 OS=Arabidopsis thaliana GN=At1g29670 PE=2 SV=1	gi|460374417|ref|XP_004233007.1| PREDICTED: GDSL esterase/lipase At1g29670-like [Solanum lycopersicum]
LOC100301921	2156.46	1350.43	2962.48	2.19374	1.13339	2.66e-66	1.12e-64	Up Regulation	NC_015442.3	63804561	63809545	+	2082	LOC100301921	GO:0016042;GO:0004435;GO:0005622;GO:0004871;GO:0035556	K05857	virNOG00340	I	sp|Q39033|PLCD2_ARATH Phosphoinositide phospholipase C 2 OS=Arabidopsis thaliana GN=PLC2 PE=1 SV=1	gi|350535350|ref|NP_001234190.1| PI-phospholipase C PLC3 [Solanum lycopersicum] &gt;gi|158827648|gb|ABW81001.1| PI-phospholipase C PLC3 [Solanum lycopersicum]
ACO4-like	1731.33	2411.65	1051.02	0.43581	-1.19823	3.86e-66	1.62e-64	Down Regulation	NC_015439.3	45806081	45807774	+	1285	ACO4-like	GO:0009693;GO:0009835;GO:0046872;GO:0009815;GO:0055114;GO:0051213;GO:0031418	K05933	virNOG00095	Q	sp|P31237|ACCO_ACTDE 1-aminocyclopropane-1-carboxylate oxidase OS=Actinidia deliciosa GN=ACO PE=2 SV=1	gi|922960051|ref|NP_001233867.2| 1-aminocyclopropane-1-carboxylate oxidase [Solanum lycopersicum]
LOC101256944	207.936	52.7612	363.111	6.88216	2.78286	4.16e-66	1.74e-64	Up Regulation	NC_015449.3	10449	12072	-	1086	LOC101256944	GO:0016021	-	virNOG19070	O	sp|Q8GT75|NIP1_ARATH NEP1-interacting protein 1 OS=Arabidopsis thaliana GN=NIP1 PE=1 SV=2	gi|460412141|ref|XP_004251461.1| PREDICTED: NEP1-interacting protein-like 1 [Solanum lycopersicum]
LOC101249170	3801.85	5055	2548.71	0.504197	-0.987941	5.36e-66	2.23e-64	Nodiff	NC_015441.3	1237577	1241650	+	2113	LOC101249170	-	K02133	virNOG09296	C	sp|P17614|ATPBM_NICPL ATP synthase subunit beta, mitochondrial OS=Nicotiana plumbaginifolia GN=ATPB PE=1 SV=1	gi|460382474|ref|XP_004236964.1| PREDICTED: ATP synthase subunit beta, mitochondrial [Solanum lycopersicum]
LOC101254516	2644.58	3876.38	1412.77	0.364456	-1.45618	7.81e-66	3.25e-64	Down Regulation	NC_015446.3	4500058	4502893	+	1056	LOC101254516	GO:0055114;GO:0016491	K08081	NOG03880;virNOG11038;KOG0725	QR	sp|P50165|TRNH_DATST Tropinone reductase homolog OS=Datura stramonium PE=2 SV=1	gi|460401849|ref|XP_004246428.1| PREDICTED: tropinone reductase homolog isoform X1 [Solanum lycopersicum]
LOC101250247	213.567	52.778	374.356	7.09303	2.8264	1.15e-65	4.77e-64	Up Regulation	NC_015438.3	322628	324969	-	787	LOC101250247	GO:0016021	-	virNOG22620	S	sp|Q9LQU4|PCR2_ARATH Protein PLANT CADMIUM RESISTANCE 2 OS=Arabidopsis thaliana GN=PCR2 PE=1 SV=1	gi|460365665|ref|XP_004228721.1| PREDICTED: protein PLANT CADMIUM RESISTANCE 2-like [Solanum lycopersicum]
LOC101260579	499.302	227.434	771.171	3.39075	1.76161	4.72e-65	1.95e-63	Up Regulation	NC_015447.3	610009	614073	-	2503	LOC101260579	GO:0005524;GO:0004672;GO:0006468	K08286	virNOG01515	T	sp|Q39183|D6KL2_ARATH Serine/threonine-protein kinase D6PKL2 OS=Arabidopsis thaliana GN=D6PKL2 PE=1 SV=1	gi|460405726|ref|XP_004248326.1| PREDICTED: serine/threonine-protein kinase D6PKL2 [Solanum lycopersicum] &gt;gi|723734936|ref|XP_010327213.1| PREDICTED: serine/threonine-protein kinase D6PKL2 [Solanum lycopersicum]
LOC101256971	7222	5045.93	9398.08	1.86251	0.897245	4.89e-65	2.02e-63	Nodiff	NC_015442.3	3636162	3644063	-	3180	LOC101256971	GO:0030246;GO:0032450;GO:0000023;GO:0004558	K15925	virNOG00843	G	sp|Q9S7Y7|XYL1_ARATH Alpha-xylosidase 1 OS=Arabidopsis thaliana GN=XYL1 PE=1 SV=1	gi|460386502|ref|XP_004238937.1| PREDICTED: alpha-xylosidase 1 [Solanum lycopersicum]
LOC101268227	6502.47	1622.97	11382	7.01308	2.81005	6.02e-65	2.48e-63	Up Regulation	NC_015446.3	71737250	71738075	+	568	LOC101268227	GO:0009507	-	virNOG23051	S	sp|Q96500|LIRP1_ARATH Light-regulated protein 1, chloroplastic OS=Arabidopsis thaliana GN=LIR1 PE=1 SV=1	gi|460404800|ref|XP_004247868.1| PREDICTED: light-regulated protein [Solanum lycopersicum]
LOC101257079	1657.17	2474.88	839.454	0.33919	-1.55983	6.7e-65	2.76e-63	Down Regulation	NC_015442.3	66221305	66227354	+	1897	LOC101257079	GO:0005634;GO:0003677;GO:0006355	-	virNOG28490;virNOG10118	SK	sp|Q8GUN5|PHL1_ARATH Protein PHR1-LIKE 1 OS=Arabidopsis thaliana GN=PHL1 PE=1 SV=1	gi|460388053|ref|XP_004239686.1| PREDICTED: protein PHR1-LIKE 1 [Solanum lycopersicum] &gt;gi|723701085|ref|XP_010321327.1| PREDICTED: protein PHR1-LIKE 1 [Solanum lycopersicum]
LOC101257792	204.565	51.7426	357.387	6.907	2.78806	7.9e-65	3.24e-63	Up Regulation	NC_015445.3	61370504	61372322	-	1603	LOC101257792	-	-	virNOG03972	S	sp|Q9LPF6|PUP11_ARATH Probable purine permease 11 OS=Arabidopsis thaliana GN=PUP11 PE=1 SV=1	gi|460400673|ref|XP_004245857.1| PREDICTED: probable purine permease 11 [Solanum lycopersicum]
LOC101262001	2580.01	3468.29	1691.73	0.487771	-1.03573	8.48e-65	3.48e-63	Down Regulation	NC_015440.3	66997834	67000642	-	2174	LOC101262001	GO:0003677;GO:0006355	-	virNOG16444;virNOG07685	KR	sp|Q8LFV3|CDF3_ARATH Cyclic dof factor 3 OS=Arabidopsis thaliana GN=CDF3 PE=1 SV=2	gi|460380496|ref|XP_004235992.1| PREDICTED: cyclic dof factor 1-like [Solanum lycopersicum]
LOC101262042	1520.54	930.327	2110.74	2.26882	1.18194	8.84e-65	3.62e-63	Up Regulation	NC_015446.3	49157368	49158295	-	928	LOC101262042	-	-	virNOG02806;virNOG17266	T	sp|Q9LSE7|B561C_ARATH Cytochrome b561 and DOMON domain-containing protein At3g25290 OS=Arabidopsis thaliana GN=At3g25290 PE=2 SV=1	gi|460403095|ref|XP_004247036.1| PREDICTED: auxin-induced in root cultures protein 12 [Solanum lycopersicum]
XET2	2682.86	4309.34	1056.37	0.245136	-2.02835	1.47e-64	6e-63	Down Regulation	NC_015444.3	4435681	4438005	+	1267	XET2	GO:0048046;GO:0004553;GO:0016762;GO:0005618;GO:0010411;GO:0042546;GO:0071555	K08235	virNOG07037;COG2273;virNOG06281	RG	sp|Q38907|XTH25_ARATH Probable xyloglucan endotransglucosylase/hydrolase protein 25 OS=Arabidopsis thaliana GN=XTH25 PE=2 SV=2	gi|350538423|ref|NP_001234342.1| xyloglucan endotransglycosylase LeXET2 precursor [Solanum lycopersicum] &gt;gi|9857712|gb|AAG00902.1|AF176776_1 xyloglucan endotransglycosylase LeXET2 [Solanum lycopersicum]
LOC101248646	2921.79	4057.94	1785.65	0.440037	-1.1843	1.8e-64	7.33e-63	Down Regulation	NC_015440.3	771548	775287	+	3001	LOC101248646	-	-	virNOG05344;COG0515	T	sp|Q1MX30|XA21_ORYSI Receptor kinase-like protein Xa21 OS=Oryza sativa subsp. indica GN=XA21 PE=1 SV=1	gi|723678782|ref|XP_010317427.1| PREDICTED: probable LRR receptor-like serine/threonine-protein kinase At3g47570 [Solanum lycopersicum]
LOC101254816	294.939	485.263	104.616	0.215586	-2.21366	4.12e-64	1.68e-62	Down Regulation	NC_015445.3	1562835	1567352	+	1803	LOC101254816	GO:0016021;GO:0015743	-	virNOG02705	P	sp|O49696|ALMTC_ARATH Aluminum-activated malate transporter 12 OS=Arabidopsis thaliana GN=ALMT12 PE=2 SV=1	gi|460398302|ref|XP_004244701.1| PREDICTED: aluminum-activated malate transporter 12-like [Solanum lycopersicum]
TCP24	1300.13	697.165	1903.09	2.72975	1.44877	4.14e-64	1.68e-62	Up Regulation	NC_015445.3	13152905	13160082	-	1691	TCP24	GO:0003700;GO:0005634;GO:0007275	-	virNOG11276	K	sp|Q93V43|TCP2_ARATH Transcription factor TCP2 OS=Arabidopsis thaliana GN=TCP2 PE=1 SV=1	gi|350539980|ref|NP_001233831.1| TCP transcription factor 24 [Solanum lycopersicum] &gt;gi|306416857|gb|ADM87272.1| TCP transcription factor 24 [Solanum lycopersicum]
LOC101243864	27307.6	34871.9	19743.3	0.566168	-0.820698	4.56e-64	1.85e-62	Nodiff	NC_015449.3	333861	336582	-	1053	LOC101243864	GO:0009535;GO:0051537;GO:0055114;GO:0009496;GO:0046872;GO:0045158;GO:0016021;GO:0015979	K02636	virNOG05349	C	sp|Q69GY7|UCRIA_SOLTU Cytochrome b6-f complex iron-sulfur subunit, chloroplastic OS=Solanum tuberosum GN=petC PE=2 SV=1	gi|964749655|ref|NP_001304899.1| cytochrome b6-f complex iron-sulfur subunit, chloroplastic [Solanum lycopersicum]
LOC101244293	949.83	1448.72	450.939	0.311267	-1.68378	6.2e-64	2.51e-62	Down Regulation	NC_015443.3	17989996	17999139	-	2708	LOC101244293	GO:0006561;GO:0016310;GO:0004350;GO:0004349;GO:0055114;GO:0005737	K12657	virNOG08000;COG0014	E	sp|Q96480|P5CS_SOLLC Delta-1-pyrroline-5-carboxylate synthase OS=Solanum lycopersicum GN=PRO2 PE=2 SV=1	gi|460390115|ref|XP_004240687.1| PREDICTED: delta-1-pyrroline-5-carboxylate synthase-like isoform X2 [Solanum lycopersicum] &gt;gi|970037070|ref|XP_015079887.1| PREDICTED: delta-1-pyrroline-5-carboxylate synthase-like isoform X2 [Solanum pennellii]
LOC101245860	3512.4	4657.23	2367.58	0.508366	-0.976062	7.9e-64	3.19e-62	Nodiff	NC_015444.3	45676074	45680216	-	2605	LOC101245860	-	-	virNOG13057	S	-	gi|723717246|ref|XP_010324069.1| PREDICTED: uncharacterized protein LOC101245860 isoform X2 [Solanum lycopersicum]
LOC101245251	150.861	26.7741	274.948	10.2692	3.36025	8.28e-64	3.33e-62	Up Regulation	NC_015441.3	60907980	60910041	+	1943	LOC101245251	GO:0016757;GO:0016021	-	virNOG09168	S	-	gi|723694496|ref|XP_004238535.2| PREDICTED: uncharacterized protein LOC101245251 [Solanum lycopersicum]
TomloxC	745.842	126.327	1365.36	10.8081	3.43404	9.14e-64	3.68e-62	Up Regulation	NC_015438.3	1113511	1123402	+	2815	TomloxC	GO:0046872;GO:0055114;GO:0009534;GO:0031408;GO:0009570;GO:0016165	K00454	virNOG02698	E	sp|O24370|LOX21_SOLTU Linoleate 13S-lipoxygenase 2-1, chloroplastic OS=Solanum tuberosum GN=LOX2.1 PE=1 SV=1	gi|795881064|ref|NP_001233812.2| lipoxygenase [Solanum lycopersicum]
LOC101247340	817.261	1200.7	433.819	0.361304	-1.46872	1.08e-63	4.33e-62	Down Regulation	NC_015444.3	61271375	61275594	+	2205	LOC101247340	-	K01177	virNOG01819	R	sp|O65015|AMYB_TRIRP Beta-amylase OS=Trifolium repens GN=BMY1 PE=2 SV=1	gi|460395758|ref|XP_004243448.1| PREDICTED: beta-amylase [Solanum lycopersicum]
LOC101248196	670.481	995.285	345.676	0.347314	-1.52569	1.1e-63	4.39e-62	Down Regulation	NC_015442.3	3216260	3220561	+	2306	LOC101248196	GO:0006470;GO:0004722	-	virNOG03881	T	sp|O80492|P2C05_ARATH Probable protein phosphatase 2C 5 OS=Arabidopsis thaliana GN=At1g09160 PE=2 SV=1	gi|723697858|ref|XP_010320753.1| PREDICTED: probable protein phosphatase 2C 15 [Solanum lycopersicum] &gt;gi|723697861|ref|XP_010320754.1| PREDICTED: probable protein phosphatase 2C 15 [Solanum lycopersicum]
LOC101255215	2103.31	2850.51	1356.11	0.475742	-1.07175	1.26e-63	5.06e-62	Down Regulation	NC_015444.3	60908732	60910855	+	2124	LOC101255215	GO:0006508;GO:0004222;GO:0016021	-	virNOG12152	R	sp|O80885|ARASP_ARATH Membrane metalloprotease ARASP, chloroplastic OS=Arabidopsis thaliana GN=ARASP PE=2 SV=1	gi|460395813|ref|XP_004243475.1| PREDICTED: uncharacterized protein LOC101255215 [Solanum lycopersicum]
LOC101250535	3935.4	6103.97	1766.83	0.289457	-1.78858	1.44e-63	5.73e-62	Down Regulation	NC_015445.3	59764516	59767096	-	2015	LOC101250535	GO:0016702;GO:0055114	K09840	virNOG06560	Q	sp|O49675|CCD4_ARATH Probable carotenoid cleavage dioxygenase 4, chloroplastic OS=Arabidopsis thaliana GN=CCD4 PE=1 SV=1	gi|460400973|ref|XP_004246004.1| PREDICTED: probable carotenoid cleavage dioxygenase 4, chloroplastic [Solanum lycopersicum]
LOC101245554	2293.65	1440.85	3146.46	2.18375	1.12681	1.46e-63	5.82e-62	Up Regulation	NC_015443.3	44764941	44766292	+	839	LOC101245554	GO:0016021;GO:0005886	-	virNOG23630;virNOG25629;euNOG19300	S	sp|B9SXY8|CSPLE_RICCO CASP-like protein 4D1 OS=Ricinus communis GN=RCOM_1206790 PE=3 SV=1	gi|460391726|ref|XP_004241470.1| PREDICTED: CASP-like protein 4D1 [Solanum lycopersicum] &gt;gi|970037866|ref|XP_015080266.1| PREDICTED: CASP-like protein 4D1 [Solanum pennellii]
GRP1	2170.08	1399.74	2940.42	2.10069	1.07087	2.1e-63	8.34e-62	Up Regulation	NC_015447.3	51997959	51998964	+	728	GRP1	GO:0000166;GO:0003676	K13195	NOG108408;virNOG23177	AR	sp|Q03878|GRP1_DAUCA Glycine-rich RNA-binding protein OS=Daucus carota PE=2 SV=1	gi|927928748|ref|NP_001266231.2| glycine-rich RNA-binding protein-like [Solanum lycopersicum]
LOC101266949	279.805	95.1587	464.45	4.8808	2.28712	3.15e-63	1.25e-61	Up Regulation	NC_015443.3	43074579	43079466	-	1948	LOC101266949	GO:0006508;GO:0016021;GO:0004190	-	virNOG14180	O	sp|Q9M9A8|APCB1_ARATH Aspartyl protease APCB1 OS=Arabidopsis thaliana GN=APCB1 PE=1 SV=1	gi|460392037|ref|XP_004241624.1| PREDICTED: aspartic proteinase Asp1 [Solanum lycopersicum]
LOC101252363	527.473	804.087	250.86	0.311981	-1.68047	3.77e-63	1.49e-61	Down Regulation	NC_015440.3	5733999	5737085	-	1148	LOC101252363	GO:0003700;GO:0005634;GO:0046983	-	virNOG34789	K	sp|Q93VJ4|BEE2_ARATH Transcription factor BEE 2 OS=Arabidopsis thaliana GN=BEE2 PE=1 SV=1	gi|460377552|ref|XP_004234555.1| PREDICTED: transcription factor BEE 2 [Solanum lycopersicum]
LOC101259710	9393.53	6647.28	12139.8	1.82628	0.868907	3.79e-63	1.5e-61	Nodiff	NC_015449.3	840907	847684	-	2531	LOC101259710	GO:0003723;GO:0003724;GO:0005524;GO:0005730	K16911	virNOG10182	A	sp|Q0D8N0|RH53_ORYSJ DEAD-box ATP-dependent RNA helicase 53 OS=Oryza sativa subsp. japonica GN=Os07g0143700 PE=2 SV=2	gi|460412331|ref|XP_004251555.1| PREDICTED: DEAD-box ATP-dependent RNA helicase 53 [Solanum lycopersicum]
LOC101249700	1068.38	1514.22	622.539	0.411128	-1.28234	4.23e-63	1.67e-61	Down Regulation	NC_015439.3	45465086	45468828	-	1534	LOC101249700	-	-	virNOG02783	S	-	gi|460373797|ref|XP_004232700.1| PREDICTED: uncharacterized protein LOC101249700 [Solanum lycopersicum] &gt;gi|723673825|ref|XP_010316581.1| PREDICTED: uncharacterized protein LOC101249700 [Solanum lycopersicum]
LOC101243656	1610.34	2314.18	906.5	0.391716	-1.35212	4.75e-63	1.87e-61	Down Regulation	NC_015447.3	65221121	65224832	+	2611	LOC101243656	GO:0045548;GO:0009800;GO:0005737;GO:0006559	K10775	virNOG03421	Q	sp|P35513|PAL2_TOBAC Phenylalanine ammonia-lyase OS=Nicotiana tabacum GN=PALA PE=2 SV=2	gi|460408248|ref|XP_004249558.1| PREDICTED: phenylalanine ammonia-lyase [Solanum lycopersicum]
LOC101264093	344.232	123.691	564.773	4.566	2.19093	5.48e-63	2.15e-61	Up Regulation	NC_015439.3	44629371	44652126	+	5855	LOC101264093	GO:0004674;GO:0005524;GO:0005886;GO:0016021;GO:0046777;GO:0048544	-	virNOG04742;COG0515	T	sp|O81906|B120_ARATH G-type lectin S-receptor-like serine/threonine-protein kinase B120 OS=Arabidopsis thaliana GN=B120 PE=2 SV=1	gi|723678216|ref|XP_010317324.1| PREDICTED: uncharacterized protein LOC101264093 [Solanum lycopersicum]
LOC101251486	2479.57	3331.82	1627.32	0.488418	-1.03381	6.14e-63	2.41e-61	Down Regulation	NC_015444.3	3147000	3149591	+	992	LOC101251486	GO:0005840	K02937	virNOG11258;virNOG11157	JR	sp|P60039|RL73_ARATH 60S ribosomal protein L7-3 OS=Arabidopsis thaliana GN=RPL7C PE=2 SV=1	gi|460394400|ref|XP_004242791.1| PREDICTED: 60S ribosomal protein L7-3 [Solanum lycopersicum] &gt;gi|565402998|ref|XP_006366954.1| PREDICTED: 60S ribosomal protein L7-3 [Solanum tuberosum] &gt;gi|445613|prf||1909359B ribosomal protein L7
LOC101253663	337.785	543.46	132.111	0.243091	-2.04043	6.52e-63	2.55e-61	Down Regulation	NC_015440.3	1969747	1977975	-	1881	LOC101253663	GO:0006810;GO:0016530;GO:0016021;GO:0005739	K15119	virNOG04278	C	sp|Q944H5|MTM1_ARATH Mitochondrial carrier protein MTM1 OS=Arabidopsis thaliana GN=MTM1 PE=2 SV=1	gi|460376796|ref|XP_004234182.1| PREDICTED: mitochondrial carrier protein MTM1 [Solanum lycopersicum] &gt;gi|723679179|ref|XP_010317482.1| PREDICTED: mitochondrial carrier protein MTM1 [Solanum lycopersicum]
LOC101243818	461.176	205.859	716.493	3.4805	1.79929	7.87e-63	3.08e-61	Up Regulation	NC_015446.3	27445032	27446738	-	1707	LOC101243818	GO:0016021	-	virNOG06312	S	sp|Q9C9Z2|RER3_ARATH Protein RETICULATA-RELATED 3, chloroplastic OS=Arabidopsis thaliana GN=RER3 PE=1 SV=1	gi|460402952|ref|XP_004246971.1| PREDICTED: uncharacterized protein LOC101243818 [Solanum lycopersicum]
LOC101263505	570.665	858.714	282.616	0.329115	-1.60334	1.27e-62	4.96e-61	Down Regulation	NC_015440.3	66696011	66698596	+	1670	LOC101263505	GO:0046983	-	virNOG17398	K	sp|Q570R7|PIF7_ARATH Transcription factor PIF7 OS=Arabidopsis thaliana GN=BHLH72 PE=1 SV=2	gi|460381496|ref|XP_004236485.1| PREDICTED: transcription factor UNE10 [Solanum lycopersicum]
ABC1K1	2270.13	3057.17	1483.08	0.485114	-1.04361	1.28e-62	4.97e-61	Down Regulation	NC_015445.3	58784190	58799639	-	2878	ABC1K1	GO:0004672;GO:0005524	-	virNOG00676	R	sp|Q8RWG1|AB1K1_ARATH Protein ACTIVITY OF BC1 COMPLEX KINASE 1, chloroplastic OS=Arabidopsis thaliana GN=ABC1K1 PE=1 SV=1	gi|970414563|ref|NP_001305094.1| ABC1-like kinase 1 [Solanum lycopersicum]
LOC101257097	1262.1	1762.72	761.485	0.431994	-1.21092	1.68e-62	6.53e-61	Down Regulation	NC_015445.3	65234796	65244544	-	2331	LOC101257097	-	K01897	virNOG01655	I	sp|Q9T0A0|LACS4_ARATH Long chain acyl-CoA synthetase 4 OS=Arabidopsis thaliana GN=LACS4 PE=2 SV=1	gi|460399986|ref|XP_004245517.1| PREDICTED: long chain acyl-CoA synthetase 4 [Solanum lycopersicum]
LOC101261284	44274.2	56313.4	32235	0.572421	-0.804851	1.7e-62	6.59e-61	Nodiff	NC_015439.3	47624125	47627398	-	1603	LOC101261284	GO:0009535;GO:0048046;GO:0045157;GO:0045156;GO:0031977;GO:0008266;GO:0009767;GO:0004324;GO:0009941;GO:0009570	K02641	virNOG05776;COG0369	CP	sp|O04977|FENR1_TOBAC Ferredoxin--NADP reductase, leaf-type isozyme, chloroplastic OS=Nicotiana tabacum GN=PETH PE=2 SV=1	gi|460373374|ref|XP_004232495.1| PREDICTED: ferredoxin--NADP reductase, leaf-type isozyme, chloroplastic [Solanum lycopersicum]
LOC101267273	1637.37	2250.25	1024.5	0.455284	-1.13516	1.71e-62	6.63e-61	Down Regulation	NC_015438.3	94051771	94055693	+	2492	LOC101267273	GO:0006457;GO:0005524;GO:0051082;GO:0005739	K04043	virNOG10482	O	sp|Q08276|HSP7M_SOLTU Heat shock 70 kDa protein, mitochondrial OS=Solanum tuberosum GN=HSP68 PE=2 SV=1	gi|460369371|ref|XP_004230536.1| PREDICTED: heat shock 70 kDa protein, mitochondrial [Solanum lycopersicum]
LOC101254719	613.68	917.736	309.624	0.337378	-1.56756	2.47e-62	9.57e-61	Down Regulation	NC_015445.3	64400472	64403109	-	2116	LOC101254719	GO:0020037;GO:0006631;GO:0005506;GO:0055114;GO:0018685	K15398	virNOG00226	Q	sp|B3RFJ6|86A22_PETHY Cytochrome P450 86A22 OS=Petunia hybrida GN=CYP86A22 PE=1 SV=1	gi|460400139|ref|XP_004245593.1| PREDICTED: cytochrome P450 86A7 [Solanum lycopersicum]
LOC101258355	448.852	693.871	203.833	0.293762	-1.76728	6.85e-62	2.64e-60	Down Regulation	NC_015440.3	63633272	63635856	-	1448	LOC101258355	GO:0016788	-	virNOG08785	I	sp|Q9STM6|GDL57_ARATH GDSL esterase/lipase At3g48460 OS=Arabidopsis thaliana GN=At3g48460 PE=2 SV=1	gi|460381151|ref|XP_004236316.1| PREDICTED: GDSL esterase/lipase At3g48460 [Solanum lycopersicum]
LOC101264334	920.565	1318.45	522.684	0.39644	-1.33483	7.19e-62	2.77e-60	Down Regulation	NC_015443.3	38196037	38220850	-	4195	LOC101264334	GO:0003777;GO:0005524;GO:0007018;GO:0008017	K11498	virNOG07995	Z	sp|B9FFA3|KN7E_ORYSJ Kinesin-like protein KIN-7E, chloroplastic OS=Oryza sativa subsp. japonica GN=KIN7E PE=3 SV=2	gi|723710692|ref|XP_010322935.1| PREDICTED: kinesin heavy chain isoform X2 [Solanum lycopersicum]
LOC101268602	7457.9	9636.93	5278.87	0.547775	-0.868345	8.97e-62	3.45e-60	Nodiff	NC_015438.3	394378	399267	+	1631	LOC101268602	GO:0006099;GO:0000287;GO:0004450;GO:0006097;GO:0006102;GO:0051287;GO:0005737	K00031	virNOG10835;COG0538	C	sp|P50217|IDHC_SOLTU Isocitrate dehydrogenase [NADP] OS=Solanum tuberosum GN=ICDH-1 PE=2 SV=1	gi|460365435|ref|XP_004228607.1| PREDICTED: isocitrate dehydrogenase [NADP] [Solanum lycopersicum]
LOC101252946	3102.7	4122.1	2083.31	0.505401	-0.984499	9.92e-62	3.81e-60	Nodiff	NC_015448.3	5037556	5039181	+	898	LOC101252946	GO:0005840;GO:0006412;GO:0003735	K02934	virNOG01412	J	sp|P34091|RL6_MESCR 60S ribosomal protein L6 OS=Mesembryanthemum crystallinum GN=RPL6 PE=2 SV=1	gi|460409656|ref|XP_004250254.1| PREDICTED: 60S ribosomal protein L6-like [Solanum lycopersicum]
LOC101263137	4303.97	6699.91	1908.03	0.284784	-1.81206	1.22e-61	4.69e-60	Down Regulation	NC_015445.3	6685439	6692510	+	2139	LOC101263137	-	-	virNOG01148	G	sp|Q94EG6|Y5224_ARATH Uncharacterized protein At5g02240 OS=Arabidopsis thaliana GN=At5g02240 PE=1 SV=1	gi|460398492|ref|XP_004244793.1| PREDICTED: uncharacterized protein LOC101263137 [Solanum lycopersicum]
LOC101266875	678.797	354.534	1003.06	2.82924	1.50041	1.69e-61	6.46e-60	Up Regulation	NC_015438.3	97730068	97732970	-	850	LOC101266875	GO:0046872;GO:0030001	-	virNOG03731	P	sp|Q9SZN7|HIP26_ARATH Heavy metal-associated isoprenylated plant protein 26 OS=Arabidopsis thaliana GN=HIPP26 PE=1 SV=1	gi|460370407|ref|XP_004231044.1| PREDICTED: heavy metal-associated isoprenylated plant protein 26-like [Solanum lycopersicum]
LOC101262461	405.6	173.21	637.99	3.68334	1.88102	1.77e-61	6.74e-60	Up Regulation	NC_015447.3	54038554	54040249	+	1696	LOC101262461	GO:0005886	-	virNOG14887	R	sp|Q9ZVR7|PSKR1_ARATH Phytosulfokine receptor 1 OS=Arabidopsis thaliana GN=PSKR1 PE=1 SV=4	gi|460406504|ref|XP_004248703.1| PREDICTED: probably inactive leucine-rich repeat receptor-like protein kinase At2g25790 [Solanum lycopersicum]
LOC101248786	514.028	779.774	248.281	0.318401	-1.65108	2.1e-61	8.01e-60	Down Regulation	NC_015443.3	39009192	39012979	-	2013	LOC101248786	-	-	virNOG09777	C	sp|O81816|MO2_ARATH Monooxygenase 2 OS=Arabidopsis thaliana GN=MO2 PE=2 SV=1	gi|460392771|ref|XP_004241987.1| PREDICTED: zeaxanthin epoxidase, chloroplastic-like [Solanum lycopersicum]
LOC101243774	1503.41	932.351	2074.46	2.22498	1.15379	2.34e-61	8.9e-60	Up Regulation	NC_015449.3	31646806	31656059	+	2502	LOC101243774	GO:0019203;GO:0009569;GO:0008138;GO:0006470;GO:0005983;GO:0009570	-	virNOG01454	V	sp|F4J117|LSF1_ARATH Phosphoglucan phosphatase LSF1, chloroplastic OS=Arabidopsis thaliana GN=LSF1 PE=1 SV=1	gi|460414623|ref|XP_004252666.1| PREDICTED: phosphoglucan phosphatase LSF1, chloroplastic-like isoform X2 [Solanum lycopersicum]
LOC101243636	479.005	735.53	222.479	0.302475	-1.72511	3e-61	1.14e-59	Down Regulation	NC_015438.3	78409498	78415538	+	2479	LOC101243636	GO:0003677;GO:0005524;GO:0006270;GO:0005737;GO:0032508;GO:0000347;GO:0042555;GO:0003678	K02210	virNOG06938	L	sp|B8BMI1|MCM7_ORYSI DNA replication licensing factor MCM7 OS=Oryza sativa subsp. indica GN=MCM7 PE=3 SV=1	gi|1015172275|ref|NP_001308946.1| DNA replication licensing factor MCM7-like protein [Solanum lycopersicum]
DXR	4065.55	5331.63	2799.46	0.525066	-0.929428	3.67e-61	1.39e-59	Nodiff	NC_015440.3	65831903	65837267	+	1724	DXR	GO:0008299;GO:0046872;GO:0016853;GO:0055114;GO:0070402;GO:0030604	K00099	virNOG04144	H	sp|Q9XES0|DXR_MENPI 1-deoxy-D-xylulose 5-phosphate reductoisomerase, chloroplastic OS=Mentha piperita GN=DXR PE=2 SV=2	gi|920500046|ref|NP_001234553.2| 1-deoxy-D-xylulose-5-phosphate reductoisomerase [Solanum lycopersicum]
LOC101257564	392.8	641.373	144.227	0.224872	-2.15282	4.61e-61	1.74e-59	Down Regulation	NC_015442.3	64636854	64639377	+	901	LOC101257564	GO:0009507;GO:0061077	-	virNOG13588	O	sp|Q9SDN0|DNJ20_ARATH Chaperone protein dnaJ 20, chloroplastic OS=Arabidopsis thaliana GN=ATJ20 PE=1 SV=2	gi|460388398|ref|XP_004239854.1| PREDICTED: chaperone protein dnaJ 20, chloroplastic-like [Solanum lycopersicum]
LOC101265681	12938.6	16570.8	9306.49	0.56162	-0.832334	7.13e-61	2.69e-59	Nodiff	NC_015438.3	91939768	91944269	+	2605	LOC101265681	GO:0006457;GO:0005524;GO:0051082	K03283	virNOG05874	O	sp|Q02028|HSP7S_PEA Stromal 70 kDa heat shock-related protein, chloroplastic OS=Pisum sativum GN=HSP70 PE=2 SV=1	gi|460369188|ref|XP_004230445.1| PREDICTED: stromal 70 kDa heat shock-related protein, chloroplastic [Solanum lycopersicum]
LOC101244896	437.615	679.466	195.764	0.288114	-1.79529	7.4e-61	2.79e-59	Down Regulation	NC_015446.3	2358621	2365394	+	2506	LOC101244896	GO:0016021	K13680	virNOG06825	R	sp|Q9LZR3|CSLA9_ARATH Glucomannan 4-beta-mannosyltransferase 9 OS=Arabidopsis thaliana GN=CSLA9 PE=2 SV=1	gi|723727990|ref|XP_010325939.1| PREDICTED: glucomannan 4-beta-mannosyltransferase 9-like isoform X1 [Solanum lycopersicum]
LOC101265084	171.409	301.07	41.7466	0.138661	-2.85037	7.42e-61	2.79e-59	Down Regulation	NC_015447.3	64777990	64780298	+	1722	LOC101265084	GO:0016705;GO:0020037;GO:0005506;GO:0004497;GO:0055114	K22983	virNOG16714	Q	sp|P37122|C76A2_SOLME Cytochrome P450 76A2 OS=Solanum melongena GN=CYP76A2 PE=2 SV=1	gi|460408398|ref|XP_004249632.1| PREDICTED: cytochrome P450 76A2-like [Solanum lycopersicum]
LOC101252276	911.028	483.502	1338.55	2.76846	1.46908	8.08e-61	3.04e-59	Up Regulation	NC_015441.3	546849	552333	-	1960	LOC101252276	-	-	virNOG06049	S	-	gi|460382496|ref|XP_004236975.1| PREDICTED: uncharacterized protein LOC101252276 [Solanum lycopersicum]
LOC101250219	212.548	60.3184	364.777	6.04752	2.59634	1.65e-60	6.2e-59	Up Regulation	NC_015442.3	61337589	61343240	+	2649	LOC101250219	GO:0005216;GO:0034220;GO:0016021	K05391	virNOG15164;KOG0498	P	sp|Q9LD40|CNG13_ARATH Putative cyclic nucleotide-gated ion channel 13 OS=Arabidopsis thaliana GN=CNGC13 PE=3 SV=2	gi|460388855|ref|XP_004240079.1| PREDICTED: cyclic nucleotide-gated ion channel 1 isoform X1 [Solanum lycopersicum]
LOC101256384	1283.47	1787.26	779.684	0.436245	-1.19679	1.7e-60	6.35e-59	Down Regulation	NC_015443.3	2964316	2966225	+	1096	LOC101256384	GO:0016740	K00799	virNOG08826;COG0625	O	sp|P46423|GSTF_HYOMU Glutathione S-transferase OS=Hyoscyamus muticus PE=1 SV=1	gi|460389800|ref|XP_004240536.1| PREDICTED: glutathione S-transferase [Solanum lycopersicum]
LOC101247766	845.412	1263.73	427.092	0.337961	-1.56507	1.96e-60	7.34e-59	Down Regulation	NC_015439.3	7348739	7354685	+	1893	LOC101247766	GO:0055085;GO:0016021;GO:0022891	K08145	KOG0254	R	sp|Q3ECP7|ERDL5_ARATH Sugar transporter ERD6-like 5 OS=Arabidopsis thaliana GN=At1g54730 PE=2 SV=2	gi|460371267|ref|XP_004231463.1| PREDICTED: sugar transporter ERD6-like 5 isoform X1 [Solanum lycopersicum] &gt;gi|723667221|ref|XP_010315525.1| PREDICTED: sugar transporter ERD6-like 5 isoform X1 [Solanum lycopersicum] &gt;gi|723667224|ref|XP_010315526.1| PREDICTED: sugar transporter ERD6-like 5 isoform X1 [Solanum lycopersicum] &gt;gi|723667227|ref|XP_010315527.1| PREDICTED: sugar transporter E…
LOC101249741	442.605	132.327	752.882	5.68956	2.50832	2.2e-60	8.19e-59	Up Regulation	NC_015444.3	4925816	4941202	-	2892	LOC101249741	GO:0004553;GO:0005975	K01214	virNOG11483	G	sp|O04196|ISOA1_ARATH Isoamylase 1, chloroplastic OS=Arabidopsis thaliana GN=ISA1 PE=1 SV=1	gi|460394557|ref|XP_004242868.1| PREDICTED: isoamylase 1, chloroplastic isoform X2 [Solanum lycopersicum]
LOC101252546	290.985	105.759	476.211	4.50282	2.17083	2.59e-60	9.66e-59	Up Regulation	NC_015439.3	49048715	49051798	+	2446	LOC101252546	GO:0046872;GO:0003676	-	KOG1721;virNOG06082	KR	sp|Q9LVQ7|IDD1_ARATH Protein indeterminate-domain 1 OS=Arabidopsis thaliana GN=IDD1 PE=1 SV=1	gi|460373151|ref|XP_004232386.1| PREDICTED: zinc finger protein NUTCRACKER isoform X1 [Solanum lycopersicum]
LOC101260288	800.349	1349.84	250.86	0.185844	-2.42784	2.87e-60	1.07e-58	Down Regulation	NC_015447.3	65022101	65024734	+	1339	LOC101260288	GO:0008171;GO:0032259;GO:0046983	-	virNOG10804	R	sp|Q9XGW0|COMT1_OCIBA Caffeic acid 3-O-methyltransferase 1 OS=Ocimum basilicum GN=COMT1 PE=2 SV=1	gi|723739774|ref|XP_010312333.1| PREDICTED: caffeic acid 3-O-methyltransferase 1 [Solanum lycopersicum]
LOC101245299	27706.6	35939.4	19473.9	0.541853	-0.884027	4.48e-60	1.66e-58	Nodiff	NC_015447.3	7329735	7333114	-	2574	LOC101245299	GO:0009535;GO:0046872;GO:0019253;GO:0004802	K00615	virNOG00884	G	sp|Q43848|TKTC_SOLTU Transketolase, chloroplastic OS=Solanum tuberosum PE=2 SV=1	gi|460406209|ref|XP_004248560.1| PREDICTED: transketolase, chloroplastic [Solanum lycopersicum]
LOC101258138	1568.7	921.913	2215.49	2.40314	1.26492	4.8e-60	1.78e-58	Up Regulation	NC_015440.3	54526651	54535170	+	2320	LOC101258138	GO:0006457;GO:0005524;GO:0051082;GO:0005739	K03544	virNOG07651	O	sp|Q9FK07|CLPX1_ARATH CLP protease regulatory subunit CLPX1, mitochondrial OS=Arabidopsis thaliana GN=CLPX1 PE=2 SV=1	gi|460378415|ref|XP_004234968.1| PREDICTED: ATP-dependent Clp protease ATP-binding subunit clpX-like, mitochondrial [Solanum lycopersicum]
LOC101267973	96.0385	7.52114	184.556	24.5383	4.61696	5.67e-60	2.1e-58	Up Regulation	NC_015449.3	63535934	63537228	+	1215	LOC101267973	-	-	COG1028;NOG07759	QIR	sp|Q94KL8|SILD_PODPE Secoisolariciresinol dehydrogenase (Fragment) OS=Podophyllum peltatum PE=1 SV=1	gi|460414479|ref|XP_004252598.1| PREDICTED: secoisolariciresinol dehydrogenase-like [Solanum lycopersicum]
LOC101247280	1225.56	680.124	1771	2.60393	1.38069	6.22e-60	2.3e-58	Up Regulation	NC_015439.3	47318540	47323162	-	1934	LOC101247280	GO:0090305;GO:0004518	K08999	virNOG04159	S	sp|Q6YZM6|BBD2_ORYSJ Bifunctional nuclease 2 OS=Oryza sativa subsp. japonica GN=BBD2 PE=2 SV=1	gi|460373448|ref|XP_004232531.1| PREDICTED: bifunctional nuclease 2 [Solanum lycopersicum]
LOC101257010	2344.64	3144.04	1545.24	0.491482	-1.02479	7.27e-60	2.68e-58	Down Regulation	NC_015438.3	85024129	85025776	-	1648	LOC101257010	-	-	virNOG12804	R	sp|Q9LZX4|FLA10_ARATH Fasciclin-like arabinogalactan protein 10 OS=Arabidopsis thaliana GN=FLA10 PE=1 SV=1	gi|460367940|ref|XP_004229828.1| PREDICTED: fasciclin-like arabinogalactan protein 10 [Solanum lycopersicum]
LOC101255463	1063.18	626.648	1499.71	2.39323	1.25896	7.82e-60	2.87e-58	Up Regulation	NC_015448.3	56304792	56311711	-	3705	LOC101255463	GO:0007018;GO:0005524;GO:0003777;GO:0008017	K10398	virNOG03122	Z	sp|Q9LZU5|KN5D_ARATH Kinesin-like protein KIN-5D OS=Arabidopsis thaliana GN=KIN5D PE=2 SV=1	gi|723746530|ref|XP_010313536.1| PREDICTED: 125 kDa kinesin-related protein-like [Solanum lycopersicum] &gt;gi|723746533|ref|XP_010313537.1| PREDICTED: 125 kDa kinesin-related protein-like [Solanum lycopersicum]
LOC101261126	99.2762	8.59824	189.954	22.0922	4.46547	9.1e-60	3.34e-58	Up Regulation	NC_015443.3	42422481	42424667	-	1414	LOC101261126	GO:0016491;GO:0031418;GO:0046872	-	virNOG15421	Q	sp|Q39224|SRG1_ARATH Protein SRG1 OS=Arabidopsis thaliana GN=SRG1 PE=2 SV=1	gi|460392168|ref|XP_004241689.1| PREDICTED: protein SRG1-like [Solanum lycopersicum]
SlSSR1	7143.92	5079.6	9208.25	1.81279	0.858213	1.01e-59	3.7e-58	Nodiff	NC_015439.3	25733281	25736213	-	1940	SlSSR1	GO:0008202;GO:0016614;GO:0016021;GO:0050660;GO:0055114	K09828	virNOG05540	R	sp|P93472|DIM_PEA Delta(24)-sterol reductase OS=Pisum sativum GN=DIM PE=1 SV=1	gi|350537457|ref|NP_001234550.1| DWARF1/DIMINUTO [Solanum lycopersicum] &gt;gi|50952901|gb|AAT90376.1| DWARF1/DIMINUTO [Solanum lycopersicum]
LOC101256134	130.166	20.6699	239.663	11.5948	3.5354	1.49e-59	5.43e-58	Up Regulation	NC_015447.3	2765055	2769107	-	1766	LOC101256134	GO:0006629;GO:0016021;GO:0016298	-	virNOG11253	I	sp|Q8RXT9|GDL8_ARATH GDSL esterase/lipase At1g28590 OS=Arabidopsis thaliana GN=At1g28590 PE=2 SV=2	gi|723734046|ref|XP_010327054.1| PREDICTED: GDSL esterase/lipase At2g27360-like isoform X2 [Solanum lycopersicum]
LOC101255506	2104.33	1373.38	2835.28	2.06446	1.04576	1.74e-59	6.37e-58	Up Regulation	NC_015444.3	3466015	3470297	-	2173	LOC101255506	GO:0005634;GO:0006355	-	virNOG14303	K	sp|Q9LU68|CIA2_ARATH Protein CHLOROPLAST IMPORT APPARATUS 2 OS=Arabidopsis thaliana GN=CIA2 PE=1 SV=1	gi|460394426|ref|XP_004242804.1| PREDICTED: protein CHLOROPLAST IMPORT APPARATUS 2 isoform X1 [Solanum lycopersicum]
LOC101253805	31881.6	40418.7	23344.6	0.57757	-0.791933	1.83e-59	6.69e-58	Nodiff	NC_015444.3	68116895	68119258	-	1837	LOC101253805	GO:0005524;GO:0006096;GO:0004618	K00927	virNOG02588	G	sp|Q42961|PGKH_TOBAC Phosphoglycerate kinase, chloroplastic OS=Nicotiana tabacum PE=2 SV=1	gi|460396820|ref|XP_004243968.1| PREDICTED: phosphoglycerate kinase, chloroplastic [Solanum lycopersicum]
LOC101267671	3657.13	2510.96	4803.31	1.91294	0.935789	1.87e-59	6.81e-58	Nodiff	NC_015439.3	44782899	44784914	+	1064	LOC101267671	GO:1900865;GO:0009941;GO:0009570	-	virNOG13350	S	sp|Q38732|DAG_ANTMA DAG protein, chloroplastic OS=Antirrhinum majus GN=DAG PE=2 SV=1	gi|460373922|ref|XP_004232761.1| PREDICTED: DAG protein, chloroplastic [Solanum lycopersicum]
LOC101259884	1294.32	789.52	1799.12	2.27875	1.18824	1.99e-59	7.22e-58	Up Regulation	NC_015446.3	71382958	71391315	+	4521	LOC101259884	GO:0006810;GO:0005524;GO:0016021;GO:0016887	-	virNOG02670	Q	sp|Q76CU2|PDR1_TOBAC Pleiotropic drug resistance protein 1 OS=Nicotiana tabacum GN=PDR1 PE=2 SV=1	gi|460404745|ref|XP_004247841.1| PREDICTED: pleiotropic drug resistance protein 1 [Solanum lycopersicum]
LOC101260537	238.848	415.23	62.4658	0.150437	-2.73277	2.22e-59	8.07e-58	Down Regulation	NC_015442.3	66112215	66115927	-	2105	LOC101260537	GO:0003700;GO:0005634;GO:0043565	K18835	virNOG01650;euNOG23823;virNOG00189	K	sp|O65590|WRK34_ARATH Probable WRKY transcription factor 34 OS=Arabidopsis thaliana GN=WRKY34 PE=2 SV=1	gi|1026058886|ref|XP_016573837.1| PREDICTED: probable WRKY transcription factor 26 [Capsicum annuum]
LOC101254111	7008.38	9039.6	4977.15	0.550595	-0.860938	2.52e-59	9.13e-58	Nodiff	NC_015444.3	68112837	68115714	-	1584	LOC101254111	GO:0005524;GO:0006096;GO:0005737;GO:0004618	K00927	virNOG02588	G	sp|Q42962|PGKY_TOBAC Phosphoglycerate kinase, cytosolic OS=Nicotiana tabacum PE=2 SV=1	gi|723717714|ref|XP_010324204.1| PREDICTED: phosphoglycerate kinase, cytosolic [Solanum lycopersicum] &gt;gi|723717717|ref|XP_010324205.1| PREDICTED: phosphoglycerate kinase, cytosolic [Solanum lycopersicum] &gt;gi|970040434|ref|XP_015081603.1| PREDICTED: phosphoglycerate kinase, cytosolic [Solanum pennellii]
LOC101264559	1737.27	1109.31	2365.24	2.13217	1.09232	2.56e-59	9.24e-58	Up Regulation	NC_015447.3	1514449	1517908	+	1447	LOC101264559	GO:0009535;GO:0016021	-	COG1100;virNOG03106	SR	-	gi|460405581|ref|XP_004248254.1| PREDICTED: uncharacterized protein LOC101264559 [Solanum lycopersicum]
LOC101243835	1185.91	2055.45	316.375	0.15392	-2.69975	2.81e-59	1.01e-57	Down Regulation	NC_015447.3	57141233	57142820	-	1588	LOC101243835	GO:0006694;GO:0008168;GO:0032259	K08242	virNOG07487	I	sp|Q39227|SMT2_ARATH 24-methylenesterol C-methyltransferase 2 OS=Arabidopsis thaliana GN=SMT2 PE=1 SV=2	gi|460406379|ref|XP_004248642.1| PREDICTED: 24-methylenesterol C-methyltransferase 2-like [Solanum lycopersicum]
LOC101254945	355.71	562.207	149.214	0.265408	-1.91372	2.91e-59	1.05e-57	Down Regulation	NC_015438.3	90591420	90592176	+	757	LOC101254945	-	-	virNOG20715	S	-	gi|460368947|ref|XP_004230326.1| PREDICTED: uncharacterized protein LOC101254945 [Solanum lycopersicum]
LOC101260479	1790.66	1149.15	2432.16	2.11648	1.08167	4.34e-59	1.56e-57	Up Regulation	NC_015438.3	89077955	89079994	+	1732	LOC101260479	-	-	virNOG21681;virNOG24083	P	sp|Q9M8K5|HIP32_ARATH Heavy metal-associated isoprenylated plant protein 32 OS=Arabidopsis thaliana GN=HIPP32 PE=2 SV=1	gi|460368646|ref|XP_004230176.1| PREDICTED: neurogenic protein mastermind [Solanum lycopersicum]
LOC101262450	2406.66	3212.4	1600.92	0.498355	-1.00475	4.37e-59	1.57e-57	Down Regulation	NC_015438.3	43196301	43208053	+	3908	LOC101262450	GO:0006886;GO:0008536;GO:0005622	K20222	virNOG02754	YU	sp|Q8BKC5|IPO5_MOUSE Importin-5 OS=Mus musculus GN=Ipo5 PE=1 SV=3	gi|460366167|ref|XP_004228963.1| PREDICTED: importin-5 [Solanum lycopersicum]
LOC101260169	403.293	176.211	630.375	3.57739	1.83891	4.62e-59	1.66e-57	Up Regulation	NC_015446.3	65308201	65311411	+	1396	LOC101260169	GO:0006353	-	virNOG05945	S	sp|Q94K75|RHON1_ARATH Rho-N domain-containing protein 1, chloroplastic OS=Arabidopsis thaliana GN=RHON1 PE=1 SV=1	gi|460402900|ref|XP_004246948.1| PREDICTED: rho-N domain-containing protein 1, chloroplastic [Solanum lycopersicum]
LOC101263239	1672.81	2272.08	1073.54	0.472491	-1.08164	5.47e-59	1.96e-57	Down Regulation	NC_015446.3	4976794	4978222	-	944	LOC101263239	-	K13993	COG0071;KOG0710	O	sp|P05478|HSP16_SOYBN 18.5 kDa class I heat shock protein OS=Glycine max GN=HSP18.5-C PE=3 SV=1	gi|460401736|ref|XP_004246373.1| PREDICTED: 18.1 kDa class I heat shock protein [Solanum lycopersicum]
LOC101245400	235.963	23.7994	448.126	18.8293	4.23491	6.13e-59	2.19e-57	Up Regulation	NC_015446.3	71874199	71875733	+	719	LOC101245400	GO:0009507;GO:0061077	-	virNOG13588	O	sp|Q9SDN0|DNJ20_ARATH Chaperone protein dnaJ 20, chloroplastic OS=Arabidopsis thaliana GN=ATJ20 PE=1 SV=2	gi|460404818|ref|XP_004247877.1| PREDICTED: chaperone protein dnaJ 20, chloroplastic [Solanum lycopersicum]
LOC101267611	6753.23	4797.32	8709.15	1.81542	0.860304	6.79e-59	2.42e-57	Nodiff	NC_015443.3	3582762	3583371	+	610	LOC101267611	GO:0009507;GO:0080153	-	virNOG23430	R	sp|Q9LZP9|CP122_ARATH Calvin cycle protein CP12-2, chloroplastic OS=Arabidopsis thaliana GN=CP12-2 PE=1 SV=1	gi|723704492|ref|XP_010321871.1| PREDICTED: calvin cycle protein CP12-1, chloroplastic [Solanum lycopersicum]
SppS	1164.56	1681.77	647.345	0.384919	-1.37737	8.14e-59	2.9e-57	Down Regulation	NC_015444.3	64987855	64992444	-	1837	SppS	GO:0016765;GO:0008299;GO:0015979	K05356	virNOG00096	H	sp|Q8S948|SPS1_ARATH Solanesyl diphosphate synthase 1 OS=Arabidopsis thaliana GN=SPS1 PE=1 SV=1	gi|998070225|ref|NP_001307204.1| solanesyl diphosphate synthase [Solanum lycopersicum] &gt;gi|114324644|gb|ABI63627.1| solanesyl diphosphate synthase [Solanum lycopersicum]
LOC101267675	2068.34	1352.44	2784.23	2.05867	1.04171	9.28e-59	3.3e-57	Up Regulation	NC_015439.3	36619222	36625674	-	1300	LOC101267675	-	-	virNOG00219	S	sp|O23193|CBSX1_ARATH CBS domain-containing protein CBSX1, chloroplastic OS=Arabidopsis thaliana GN=CBSX1 PE=1 SV=2	gi|460375297|ref|XP_004233443.1| PREDICTED: CBS domain-containing protein CBSX1, chloroplastic-like [Solanum lycopersicum]
LOC101265853	1256.93	766.743	1747.12	2.27863	1.18817	9.97e-59	3.54e-57	Up Regulation	NC_015446.3	4859640	4860876	+	862	LOC101265853	GO:0016740	K00799	NOG02048;COG0625	O	sp|P32111|GSTX1_SOLTU Probable glutathione S-transferase OS=Solanum tuberosum GN=PRP1 PE=2 SV=1	gi|460401754|ref|XP_004246382.1| PREDICTED: probable glutathione S-transferase [Solanum lycopersicum]
LOC101257958	2206.43	2957.57	1455.29	0.492057	-1.0231	1.13e-58	4.01e-57	Down Regulation	NC_015441.3	65365569	65373535	+	4321	LOC101257958	-	-	virNOG09680	S	sp|Q0WSY2|FPP4_ARATH Filament-like plant protein 4 OS=Arabidopsis thaliana GN=FPP4 PE=1 SV=1	gi|723696001|ref|XP_010320419.1| PREDICTED: filament-like plant protein 6 [Solanum lycopersicum] &gt;gi|723696004|ref|XP_010320420.1| PREDICTED: filament-like plant protein 6 [Solanum lycopersicum] &gt;gi|723696007|ref|XP_010320421.1| PREDICTED: filament-like plant protein 6 [Solanum lycopersicum]
LOC101267559	550.817	827.155	274.479	0.331836	-1.59146	1.53e-58	5.39e-57	Down Regulation	NC_015438.3	86311282	86314067	+	1214	LOC101267559	GO:0046872;GO:0030001	-	KOG1603;virNOG22573	P	sp|O03982|HIP39_ARATH Heavy metal-associated isoprenylated plant protein 39 OS=Arabidopsis thaliana GN=HIPP39 PE=2 SV=1	gi|460368189|ref|XP_004229951.1| PREDICTED: pollen-specific leucine-rich repeat extensin-like protein 1 [Solanum lycopersicum]
LOC101251666	830.299	1192.06	468.536	0.393047	-1.34723	1.76e-58	6.22e-57	Down Regulation	NC_015440.3	69124014	69127472	+	1774	LOC101251666	GO:0061630	-	virNOG12603	O	sp|Q7XTV7|HIP1_ORYSJ Probable E3 ubiquitin-protein ligase HIP1 OS=Oryza sativa subsp. japonica GN=HIP1 PE=1 SV=2	gi|460380100|ref|XP_004235796.1| PREDICTED: uncharacterized protein LOC101251666 [Solanum lycopersicum]
BI-GST/GPX	339.365	132.402	546.328	4.12628	2.04484	1.88e-58	6.63e-57	Up Regulation	NC_015444.3	64430268	64431214	+	874	BI-GST/GPX	GO:0004601;GO:0098869;GO:0016740	K00799	virNOG16492	O	sp|Q03666|GSTX4_TOBAC Probable glutathione S-transferase OS=Nicotiana tabacum PE=2 SV=1	gi|908212425|ref|NP_001234379.2| glutathione S-transferase/peroxidase [Solanum lycopersicum]
LOC101252496	5258.78	7118.86	3398.69	0.477421	-1.06667	2.28e-58	8.01e-57	Down Regulation	NC_015443.3	45297742	45298720	+	979	LOC101252496	GO:0046906;GO:0019899;GO:0010019;GO:0009507	-	virNOG17482	S	sp|Q9LX31|GUN4C_ARATH Tetrapyrrole-binding protein, chloroplastic OS=Arabidopsis thaliana GN=GUN4 PE=1 SV=1	gi|460391603|ref|XP_004241410.1| PREDICTED: tetrapyrrole-binding protein, chloroplastic [Solanum lycopersicum]
LOC101260268	141.278	255.828	26.7282	0.104477	-3.25874	2.65e-58	9.3e-57	Down Regulation	NC_015446.3	67741264	67742545	-	1282	LOC101260268	GO:0016787;GO:0008152	-	virNOG06143;virNOG14466;virNOG00389	V	sp|Q5NUF4|HIDM_GLYEC 2-hydroxyisoflavanone dehydratase OS=Glycyrrhiza echinata GN=HIDM PE=1 SV=1	gi|460403808|ref|XP_004247378.1| PREDICTED: 2-hydroxyisoflavanone dehydratase-like [Solanum lycopersicum]
RAN2A	2748.05	3645.78	1850.33	0.507526	-0.978448	3.01e-58	1.06e-56	Nodiff	NC_015438.3	92993757	92997144	-	1007	RAN2A	GO:0048046;GO:0005634;GO:0000054;GO:0003924;GO:0005618;GO:0005829;GO:0007264;GO:0005794;GO:0006606;GO:0005525;GO:0005886	K07936	virNOG00738	U	sp|P38547|RAN2_SOLLC GTP-binding nuclear protein Ran2 OS=Solanum lycopersicum GN=RAN2 PE=2 SV=1	gi|350537019|ref|NP_001234020.1| GTP-binding nuclear protein Ran2 [Solanum lycopersicum] &gt;gi|350537083|ref|NP_001234023.1| GTP-binding nuclear protein Ran2 [Solanum lycopersicum] &gt;gi|970001312|ref|XP_015057526.1| PREDICTED: GTP-binding nuclear protein Ran2 [Solanum pennellii] &gt;gi|970001314|ref|XP_015057529.1| PREDICTED: GTP-binding nuclear protein Ran2 [Solanum pennellii] &gt;gi|585778|s…
LOC101247389	446.591	685.336	207.846	0.303276	-1.7213	3.09e-58	1.08e-56	Down Regulation	NC_015439.3	42750248	42751835	-	1527	LOC101247389	-	-	KOG4569	I	sp|O49523|DSEL_ARATH Phospholipase A1-IIgamma OS=Arabidopsis thaliana GN=DSEL PE=1 SV=1	gi|460374312|ref|XP_004232955.1| PREDICTED: phospholipase A1-II 1-like isoform X2 [Solanum lycopersicum]
LOC101259631	2347.16	1533.97	3160.35	2.06024	1.04281	3.17e-58	1.11e-56	Up Regulation	NC_015442.3	2707890	2717589	+	2681	LOC101259631	GO:0005524;GO:0016021;GO:0016887	-	virNOG07758	Q	sp|Q9ZU35|AB7G_ARATH ABC transporter G family member 7 OS=Arabidopsis thaliana GN=ABCG7 PE=2 SV=1	gi|460386348|ref|XP_004238860.1| PREDICTED: ABC transporter G family member 7 isoform X2 [Solanum lycopersicum]
LOC101247496	631.261	286.518	976.005	3.40644	1.76826	3.96e-58	1.38e-56	Up Regulation	NC_015440.3	62944263	62948127	+	3595	LOC101247496	GO:0016021	-	virNOG10053;virNOG07428	S	sp|F4I9E1|NFD4_ARATH Protein NUCLEAR FUSION DEFECTIVE 4 OS=Arabidopsis thaliana GN=NFD4 PE=3 SV=1	gi|460377042|ref|XP_004234304.1| PREDICTED: probable transporter mch1 isoform X1 [Solanum lycopersicum]
LOC101254776	499.588	764.457	234.718	0.307039	-1.70351	4.41e-58	1.53e-56	Down Regulation	NC_015440.3	65525562	65528096	-	966	LOC101254776	-	-	virNOG09440	S	sp|Q8W485|Y5010_ARATH Uncharacterized protein At5g50100, chloroplastic OS=Arabidopsis thaliana GN=At5g50100 PE=2 SV=1	gi|460380788|ref|XP_004236136.1| PREDICTED: uncharacterized protein At5g50100, mitochondrial [Solanum lycopersicum]
LOC101258840	2941.11	3887.98	1994.25	0.512928	-0.963173	4.44e-58	1.54e-56	Nodiff	NC_015449.3	66261446	66264157	-	1012	LOC101258840	GO:0005840;GO:0006412;GO:0003735	K02991	virNOG01415	J	sp|P51430|RS62_ARATH 40S ribosomal protein S6-2 OS=Arabidopsis thaliana GN=RPS6B PE=1 SV=3	gi|460415445|ref|XP_004253069.1| PREDICTED: 40S ribosomal protein S6 [Solanum lycopersicum] &gt;gi|970068714|ref|XP_015061494.1| PREDICTED: 40S ribosomal protein S6 [Solanum pennellii]
LOC101246143	129.529	235.462	23.595	0.100207	-3.31894	4.45e-58	1.54e-56	Down Regulation	NC_015442.3	58269637	58273262	+	1819	LOC101246143	GO:0006810;GO:0016021;GO:0005215	K15283	virNOG09442	G	sp|Q94B38|GPT2_ARATH Glucose-6-phosphate/phosphate translocator 2, chloroplastic OS=Arabidopsis thaliana GN=GPT2 PE=2 SV=2	gi|460388988|ref|XP_004240145.1| PREDICTED: glucose-6-phosphate/phosphate translocator 2, chloroplastic [Solanum lycopersicum]
LOC101250679	379.348	162.442	596.255	3.67058	1.87601	5.22e-58	1.81e-56	Up Regulation	NC_015440.3	65634083	65634902	+	820	LOC101250679	-	-	virNOG23985;virNOG18589;virNOG36477	S	-	gi|460380758|ref|XP_004236121.1| PREDICTED: uncharacterized protein LOC101250679 [Solanum lycopersicum]
LOC101257739	930.046	537.849	1322.24	2.45839	1.29771	6.14e-58	2.12e-56	Up Regulation	NC_015440.3	2842553	2846254	-	1390	LOC101257739	-	-	NOG17960;COG1028;virNOG00303	QRI	sp|Q6RVV4|TIC32_PEA Short-chain dehydrogenase TIC 32, chloroplastic OS=Pisum sativum GN=TIC32 PE=1 SV=1	gi|460377272|ref|XP_004234417.1| PREDICTED: short-chain dehydrogenase TIC 32, chloroplastic [Solanum lycopersicum]
LOC101267647	173.378	42.6619	304.094	7.12801	2.8335	6.64e-58	2.29e-56	Up Regulation	NC_015438.3	83106566	83109955	+	2247	LOC101267647	-	K15404	virNOG00106	I	sp|F4HVY0|CER1_ARATH Protein ECERIFERUM 1 OS=Arabidopsis thaliana GN=CER1 PE=1 SV=1	gi|723660152|ref|XP_010324966.1| PREDICTED: protein ECERIFERUM 1-like isoform X1 [Solanum lycopersicum]
LOC101248107	3798.54	4967.04	2630.03	0.529497	-0.917307	6.84e-58	2.36e-56	Nodiff	NC_015443.3	6256679	6259624	-	1647	LOC101248107	GO:0003746	K03233	virNOG07515	J	sp|Q9ZRI7|EF1G1_ORYSJ Elongation factor 1-gamma 1 OS=Oryza sativa subsp. japonica GN=Os02g0220600 PE=2 SV=1	gi|460389912|ref|XP_004240589.1| PREDICTED: elongation factor 1-gamma 2-like [Solanum lycopersicum]
LOC101247387	230.903	63.4758	398.33	6.2753	2.64969	9.09e-58	3.13e-56	Up Regulation	NC_015448.3	4818948	4822500	-	2273	LOC101247387	GO:0004672;GO:0005524;GO:0016021	-	virNOG05472	T	sp|Q9CAL3|CRK2_ARATH Cysteine-rich receptor-like protein kinase 2 OS=Arabidopsis thaliana GN=CRK2 PE=2 SV=1	gi|460409616|ref|XP_004250234.1| PREDICTED: putative receptor-like protein kinase At4g00960 [Solanum lycopersicum]
eIF(iso)4G	3465.25	4537.6	2392.9	0.52735	-0.923167	1.95e-57	6.71e-56	Nodiff	NC_015444.3	648558	654218	-	2995	eIF(iso)4G	GO:0006413;GO:0003743	K03260	virNOG06429	J	sp|Q93ZT6|IF4G1_ARATH Eukaryotic translation initiation factor isoform 4G-1 OS=Arabidopsis thaliana GN=EIF(ISO)4G1 PE=1 SV=1	gi|723711921|ref|XP_010323154.1| PREDICTED: eukaryotic translation initiation factor isoform 4G-1-like isoform X1 [Solanum lycopersicum]
LOC101249417	9773.93	12476.5	7071.3	0.566768	-0.81917	2.02e-57	6.93e-56	Nodiff	NC_015448.3	2806963	2813926	-	1544	LOC101249417	GO:0016311;GO:0016791	K19269	virNOG08312	P	sp|P0DKC3|PGP1A_ARATH Phosphoglycolate phosphatase 1A, chloroplastic OS=Arabidopsis thaliana GN=PGLP1A PE=1 SV=1	gi|460409293|ref|XP_004250073.1| PREDICTED: phosphoglycolate phosphatase 1B, chloroplastic [Solanum lycopersicum]
ADC	4295.34	5585.87	3004.82	0.537932	-0.894505	2.16e-57	7.4e-56	Nodiff	NC_015438.3	97060649	97063448	+	2800	ADC	GO:0008295;GO:0009445;GO:0008792;GO:0006527	K01583	COG1166;virNOG03316	E	sp|P49726|SPE1_SOLLC Arginine decarboxylase OS=Solanum lycopersicum PE=2 SV=1	gi|808154184|ref|NP_001234649.2| arginine decarboxylase [Solanum lycopersicum] &gt;gi|365222914|gb|AEW69809.1| Hop-interacting protein THI107 [Solanum lycopersicum]
LOC101258696	425.491	656.111	194.871	0.297009	-1.75142	2.8e-57	9.59e-56	Down Regulation	NC_015438.3	83900999	83902047	-	1049	LOC101258696	GO:0005634;GO:0003677;GO:0006355;GO:0003700	K09286	virNOG35999	K	sp|Q40476|ERF1_TOBAC Ethylene-responsive transcription factor 1 OS=Nicotiana tabacum GN=ERF1 PE=2 SV=1	gi|460367786|ref|XP_004229751.1| PREDICTED: ethylene-responsive transcription factor 1-like [Solanum lycopersicum]
LOC101261521	6971.95	9683.88	4260.03	0.439909	-1.18472	2.84e-57	9.7e-56	Down Regulation	NC_015442.3	65313793	65316358	-	1348	LOC101261521	GO:0005840;GO:0042254	K02941	virNOG02778	J	sp|P50346|RLA0_SOYBN 60S acidic ribosomal protein P0 OS=Glycine max PE=2 SV=1	gi|460388250|ref|XP_004239781.1| PREDICTED: 60S acidic ribosomal protein P0 [Solanum lycopersicum]
LOC101254084	3328.56	5189.93	1467.18	0.282698	-1.82267	3.6e-57	1.23e-55	Down Regulation	NC_015441.3	62529016	62536617	-	1672	LOC101254084	GO:0016020	-	virNOG05562	S	-	gi|460384754|ref|XP_004238074.1| PREDICTED: uncharacterized protein LOC101254084 [Solanum lycopersicum]
LOC101264132	425.636	653.82	197.452	0.301998	-1.72739	3.88e-57	1.32e-55	Down Regulation	NC_015443.3	39638697	39643546	+	2248	LOC101264132	GO:0016614;GO:0010430;GO:0050660	K15403	virNOG02449	R	sp|Q9S746|HTH_ARATH Protein HOTHEAD OS=Arabidopsis thaliana GN=HTH PE=1 SV=1	gi|460392531|ref|XP_004241869.1| PREDICTED: protein HOTHEAD [Solanum lycopersicum]
LOC101245664	172.747	40.3462	305.149	7.56326	2.91901	4.27e-57	1.45e-55	Up Regulation	NC_015443.3	37681652	37684747	+	1300	LOC101245664	GO:0045300;GO:0006631;GO:0055114	K03921	NOG01938	I	sp|Q84VY3|STAD6_ARATH Stearoyl-[acyl-carrier-protein] 9-desaturase 6, chloroplastic OS=Arabidopsis thaliana GN=S-ACP-DES6 PE=2 SV=2	gi|460392922|ref|XP_004242061.1| PREDICTED: acyl-[acyl-carrier-protein] desaturase 6, chloroplastic-like [Solanum lycopersicum]
LOC101254891	1550.2	2109	991.408	0.470085	-1.08901	4.4e-57	1.49e-55	Down Regulation	NC_015441.3	3007852	3012941	+	2879	LOC101254891	GO:0030246;GO:0048046;GO:0009505;GO:0004553;GO:0016021;GO:0005975;GO:0005773	K01187	virNOG00843	G	sp|O04893|AGLU_SPIOL Alpha-glucosidase OS=Spinacia oleracea PE=1 SV=1	gi|460382167|ref|XP_004236811.1| PREDICTED: alpha-glucosidase [Solanum lycopersicum]
LOC101261490	1368.23	1884.16	852.3	0.45235	-1.14449	4.56e-57	1.54e-55	Down Regulation	NC_015440.3	2730590	2733607	-	1231	LOC101261490	GO:0003723;GO:0008168;GO:0032259;GO:0006364;GO:0008033	K14563	virNOG09735	A	sp|Q94AH9|MD36A_ARATH Mediator of RNA polymerase II transcription subunit 36a OS=Arabidopsis thaliana GN=MED36A PE=1 SV=2	gi|460377298|ref|XP_004234430.1| PREDICTED: mediator of RNA polymerase II transcription subunit 36a-like [Solanum lycopersicum]
LOC101261832	586.084	869.457	302.71	0.34816	-1.52218	4.63e-57	1.57e-55	Down Regulation	NC_015444.3	279512	286653	-	2642	LOC101261832	GO:0047262;GO:0045489;GO:0016021;GO:0071555;GO:0000139	K13648	virNOG02405	G	sp|Q9M9Y5|GAUT6_ARATH Probable galacturonosyltransferase 6 OS=Arabidopsis thaliana GN=GAUT6 PE=2 SV=1	gi|460393956|ref|XP_004242573.1| PREDICTED: probable galacturonosyltransferase 6 isoform X2 [Solanum lycopersicum]
LOC101253452	2969.02	3918.02	2020.02	0.515572	-0.955754	5.3e-57	1.79e-55	Nodiff	NC_015448.3	53138984	53140978	-	671	LOC101253452	GO:0005840;GO:0006414;GO:0003735	K02943	virNOG24303;virNOG25001	J	sp|P41099|RLA2_PARAR 60S acidic ribosomal protein P2 OS=Parthenium argentatum PE=3 SV=1	gi|460411270|ref|XP_004251036.1| PREDICTED: 60S acidic ribosomal protein P2-2 [Solanum lycopersicum] &gt;gi|970064319|ref|XP_015059116.1| PREDICTED: 60S acidic ribosomal protein P2-2 [Solanum pennellii]
LOC101265645	1697.76	2415.33	980.188	0.405819	-1.30109	5.61e-57	1.89e-55	Down Regulation	NC_015443.3	1155692	1162904	+	2485	LOC101265645	-	-	virNOG01299	L	sp|O65573|Y5872_ARATH SMR domain-containing protein At5g58720 OS=Arabidopsis thaliana GN=PIPC PE=1 SV=1	gi|460389522|ref|XP_004240401.1| PREDICTED: uncharacterized protein LOC101265645 [Solanum lycopersicum]
LOC101264814	1708.37	1100.69	2316.04	2.10416	1.07324	8.37e-57	2.82e-55	Up Regulation	NC_015441.3	1700980	1706500	+	2389	LOC101264814	GO:0007010;GO:0008017	-	virNOG01346	Z	sp|Q9C9X0|MP701_ARATH Microtubule-associated protein 70-1 OS=Arabidopsis thaliana GN=MAP70.1 PE=1 SV=1	gi|723690187|ref|XP_010319385.1| PREDICTED: microtubule-associated protein 70-2 [Solanum lycopersicum]
LOC101261339	837.686	475.327	1200.04	2.52467	1.33609	9.62e-57	3.23e-55	Up Regulation	NC_015444.3	2315073	2323846	+	2152	LOC101261339	GO:0046872;GO:0003993;GO:0016311	K22390	virNOG05904	G	sp|Q949Y3|PPA26_ARATH Bifunctional purple acid phosphatase 26 OS=Arabidopsis thaliana GN=PAP26 PE=1 SV=1	gi|460394298|ref|XP_004242741.1| PREDICTED: bifunctional purple acid phosphatase 26 [Solanum lycopersicum] &gt;gi|460394300|ref|XP_004242742.1| PREDICTED: bifunctional purple acid phosphatase 26 [Solanum lycopersicum]
LOC101255098	1639.99	2223.75	1056.24	0.47498	-1.07406	1.04e-56	3.48e-55	Down Regulation	NC_015442.3	66241870	66244073	+	1060	LOC101255098	GO:0006810;GO:0016021;GO:0005215	K09872	virNOG04704;COG0580	PG	sp|Q84RL7|PIP21_MAIZE Aquaporin PIP2-1 OS=Zea mays GN=PIP2-1 PE=1 SV=2	gi|460388039|ref|XP_004239679.1| PREDICTED: aquaporin PIP2-4 [Solanum lycopersicum]
LOC101268144	3507.49	4594.02	2420.95	0.526978	-0.924186	1.08e-56	3.61e-55	Nodiff	NC_015438.3	88349828	88352043	+	1175	LOC101268144	GO:0005840;GO:0042254	K02936	virNOG13089	J	sp|Q9LZH9|RL7A2_ARATH 60S ribosomal protein L7a-2 OS=Arabidopsis thaliana GN=RPL7AB PE=2 SV=1	gi|460368527|ref|XP_004230117.1| PREDICTED: 60S ribosomal protein L7a-2-like [Solanum lycopersicum] &gt;gi|970003418|ref|XP_015062480.1| PREDICTED: 60S ribosomal protein L7a-2-like [Solanum pennellii]
CIP2a	1465.64	547.601	2383.68	4.35296	2.122	1.08e-56	3.62e-55	Up Regulation	NC_015443.3	44536312	44540510	-	883	CIP2a	GO:0005634;GO:0009414;GO:0046982	-	virNOG07891	K	sp|Q9SMP0|NFYC1_ARATH Nuclear transcription factor Y subunit C-1 OS=Arabidopsis thaliana GN=NFYC1 PE=1 SV=1	gi|350540630|ref|NP_001234244.1| CONSTANS interacting protein 2a [Solanum lycopersicum] &gt;gi|970036996|ref|XP_015079848.1| PREDICTED: nuclear transcription factor Y subunit C-1-like [Solanum pennellii] &gt;gi|45544867|gb|AAS67369.1| CONSTANS interacting protein 2a [Solanum lycopersicum]
LOC101267703	366.421	141.04	591.801	4.19597	2.06901	1.16e-56	3.89e-55	Up Regulation	NC_015441.3	64118268	64120196	+	1843	LOC101267703	-	-	virNOG13066	Q	sp|O49858|C82A3_SOYBN Cytochrome P450 82A3 OS=Glycine max GN=CYP82A3 PE=2 SV=1	gi|460385011|ref|XP_004238199.1| PREDICTED: cytochrome P450 CYP82D47-like [Solanum lycopersicum]
LOC101267024	1110.02	671.37	1548.67	2.30673	1.20585	2.6e-56	8.66e-55	Up Regulation	NC_015442.3	65939102	65939766	-	665	LOC101267024	GO:0003677;GO:0005634;GO:0046982;GO:0000786	K11252	virNOG34412;NOG50035;virNOG17871	B	sp|O22582|H2B_GOSHI Histone H2B OS=Gossypium hirsutum GN=HIS2B PE=2 SV=3	gi|460388113|ref|XP_004239714.1| PREDICTED: histone H2B.3 [Solanum lycopersicum] &gt;gi|970026272|ref|XP_015074446.1| PREDICTED: histone H2B.3 [Solanum pennellii]
LOC101264066	135.743	245.189	26.2973	0.107253	-3.22091	2.61e-56	8.67e-55	Down Regulation	NC_015446.3	69190071	69191794	+	1724	LOC101264066	GO:0004674;GO:0005524;GO:0005634;GO:0005737;GO:0006468;GO:0035556	K12761	virNOG03247;NOG31958	T	sp|Q9XIW0|CIPK7_ARATH CBL-interacting serine/threonine-protein kinase 7 OS=Arabidopsis thaliana GN=CIPK7 PE=1 SV=1	gi|460404314|ref|XP_004247628.1| PREDICTED: CBL-interacting serine/threonine-protein kinase 7-like [Solanum lycopersicum]
LOC101249224	1042.76	621.965	1463.56	2.35312	1.23458	2.62e-56	8.71e-55	Up Regulation	NC_015447.3	65110033	65120940	-	3367	LOC101249224	-	K12129	virNOG03496	K	sp|A2XFB7|PRR73_ORYSI Two-component response regulator-like PRR73 OS=Oryza sativa subsp. indica GN=PRR73 PE=2 SV=2	gi|460408290|ref|XP_004249579.1| PREDICTED: two-component response regulator-like PRR73 [Solanum lycopersicum]
MBF1a	1214.08	745.764	1682.4	2.25594	1.17373	2.79e-56	9.26e-55	Up Regulation	NC_015447.3	1730692	1734867	+	649	MBF1a	GO:0043565	K03627	virNOG18129	K	sp|Q9LXT3|MBF1B_ARATH Multiprotein-bridging factor 1b OS=Arabidopsis thaliana GN=MBF1B PE=2 SV=1	gi|568215687|ref|NP_001275251.1| multiprotein bridging factor 1 [Solanum tuberosum] &gt;gi|924859518|ref|NP_001234341.2| multiprotein bridging factor 1a [Solanum lycopersicum] &gt;gi|970054384|ref|XP_015088831.1| PREDICTED: multiprotein-bridging factor 1b [Solanum pennellii] &gt;gi|8895787|gb|AAF81108.1|AF232062_1 multiprotein bridging factor 1 [Solanum tuberosum] &gt;gi|109288138|gb|ABG29112.1| …
LOC101256951	9602.92	12273.1	6932.78	0.564878	-0.823989	3.18e-56	1.05e-54	Nodiff	NC_015440.3	30065016	30087707	-	2764	LOC101256951	-	-	virNOG02109	R	sp|Q9FN48|CAS_ARATH Calcium sensing receptor, chloroplastic OS=Arabidopsis thaliana GN=CAS PE=1 SV=1	gi|460378042|ref|XP_004234789.1| PREDICTED: uncharacterized protein LOC101256951 [Solanum lycopersicum] &gt;gi|723681420|ref|XP_010317888.1| PREDICTED: uncharacterized protein LOC101256951 [Solanum lycopersicum]
LOC101248247	967.854	1360.88	574.832	0.422398	-1.24332	3.94e-56	1.3e-54	Down Regulation	NC_015438.3	97955800	97963625	-	2154	LOC101248247	GO:0005524;GO:0016597;GO:0004672;GO:0006468	-	virNOG05595	T	sp|F4JTP5|STY46_ARATH Serine/threonine-protein kinase STY46 OS=Arabidopsis thaliana GN=STY46 PE=1 SV=1	gi|460370455|ref|XP_004231068.1| PREDICTED: serine/threonine-protein kinase HT1 isoform X2 [Solanum lycopersicum]
LOC101254175	1295.74	1782.95	808.531	0.453479	-1.14089	4.4e-56	1.45e-54	Down Regulation	NC_015440.3	53370766	53373253	-	2488	LOC101254175	GO:0030246;GO:0005524;GO:0004672;GO:0016021;GO:0006468	-	virNOG14429	T	sp|Q9LFH9|LRK81_ARATH L-type lectin-domain containing receptor kinase VIII.1 OS=Arabidopsis thaliana GN=LECRK81 PE=2 SV=1	gi|460378557|ref|XP_004235037.1| PREDICTED: L-type lectin-domain containing receptor kinase VIII.2-like [Solanum lycopersicum] &gt;gi|914726419|gb|AKV93730.1| clade XV lectin receptor kinase [Solanum lycopersicum]
LOC101245497	674.5	363.82	985.181	2.70788	1.43717	4.65e-56	1.53e-54	Up Regulation	NC_015438.3	86467115	86470316	+	1265	LOC101245497	-	-	virNOG16103	ZT	-	gi|460368207|ref|XP_004229959.1| PREDICTED: uncharacterized protein LOC101245497 [Solanum lycopersicum]
LOC101267889	346.547	145.41	547.684	3.76648	1.91322	6.93e-56	2.28e-54	Up Regulation	NC_015442.3	990106	992424	-	1684	LOC101267889	-	-	virNOG08465	R	sp|O48716|JGB_ARATH Protein JINGUBANG OS=Arabidopsis thaliana GN=JGB PE=1 SV=1	gi|460386066|ref|XP_004238721.1| PREDICTED: myosin heavy chain kinase B-like [Solanum lycopersicum]
LOC101256709	5620.63	7231.45	4009.81	0.554496	-0.850751	7.71e-56	2.53e-54	Nodiff	NC_015438.3	82546695	82551352	-	1464	LOC101256709	-	-	virNOG06646	S	sp|Q94CJ5|RER4_ARATH Protein RETICULATA-RELATED 4, chloroplastic OS=Arabidopsis thaliana GN=RER4 PE=2 SV=1	gi|460367603|ref|XP_004229662.1| PREDICTED: uncharacterized protein LOC101256709 [Solanum lycopersicum]
LOC101258424	771.696	1106.68	436.707	0.394608	-1.34151	8.06e-56	2.64e-54	Down Regulation	NC_015439.3	54232591	54237179	-	2140	LOC101258424	GO:0016811	K01455	virNOG07325	R	sp|Q50228|FMDA_METME Formamidase OS=Methylophilus methylotrophus GN=fmdA PE=1 SV=1	gi|460372185|ref|XP_004231912.1| PREDICTED: putative formamidase C869.04 isoform X1 [Solanum lycopersicum]
LOC101265118	2313.97	3114.54	1513.41	0.485919	-1.04121	8.33e-56	2.73e-54	Down Regulation	NC_015440.3	64267920	64268676	+	757	LOC101265118	GO:0015934;GO:0006412;GO:0003735	K02900	virNOG17265	J	sp|P49637|R27A3_ARATH 60S ribosomal protein L27a-3 OS=Arabidopsis thaliana GN=RPL27AC PE=2 SV=2	gi|460381027|ref|XP_004236254.1| PREDICTED: 60S ribosomal protein L27a-3 [Solanum lycopersicum]
CyP	16118.8	20384.7	11852.8	0.581453	-0.782264	1.27e-55	4.14e-54	Nodiff	NC_015438.3	97436687	97437405	+	719	CyP	GO:0006457;GO:0003755;GO:0000413;GO:0042277;GO:0005737	K01802	virNOG03949	O	sp|P21568|CYPH_SOLLC Peptidyl-prolyl cis-trans isomerase OS=Solanum lycopersicum GN=CYP PE=2 SV=1	gi|350539643|ref|NP_001234488.1| peptidyl-prolyl cis-trans isomerase [Solanum lycopersicum] &gt;gi|118103|sp|P21568.1|CYPH_SOLLC RecName: Full=Peptidyl-prolyl cis-trans isomerase; Short=PPIase; AltName: Full=Cyclophilin; AltName: Full=Cyclosporin A-binding protein; AltName: Full=Rotamase &gt;gi|170440|gb|AAA63543.1| cyclophilin [Solanum lycopersicum]
LOC101252980	3136.62	4150.99	2122.26	0.511265	-0.967856	1.41e-55	4.61e-54	Nodiff	NC_015441.3	55393343	55397891	+	1297	LOC101252980	-	K22013	virNOG13518	S	sp|Q94AQ9|SGRL_ARATH Protein STAY-GREEN LIKE, chloroplastic OS=Arabidopsis thaliana GN=SGRL PE=2 SV=1	gi|460383997|ref|XP_004237702.1| PREDICTED: protein STAY-GREEN LIKE, chloroplastic [Solanum lycopersicum] &gt;gi|723693423|ref|XP_010320005.1| PREDICTED: protein STAY-GREEN LIKE, chloroplastic [Solanum lycopersicum]
LOC101254087	144.93	30.1895	259.671	8.60137	3.10457	1.61e-55	5.27e-54	Up Regulation	NC_015442.3	2534572	2535965	+	1394	LOC101254087	GO:0016021	-	virNOG03832	S	-	gi|460386310|ref|XP_004238842.1| PREDICTED: uncharacterized protein LOC101254087 [Solanum lycopersicum]
LOC101258363	4531.01	5892.68	3169.33	0.537841	-0.894748	1.64e-55	5.34e-54	Nodiff	NC_015441.3	60386623	60388698	+	1131	LOC101258363	GO:0003723;GO:0006412;GO:0003735;GO:0015935	K02981	COG0098;virNOG07390	J	sp|Q8L8Y0|RS21_ARATH 40S ribosomal protein S2-1 OS=Arabidopsis thaliana GN=RPS2A PE=2 SV=2	gi|460384449|ref|XP_004237924.1| PREDICTED: 40S ribosomal protein S2-4-like [Solanum lycopersicum] &gt;gi|970023033|ref|XP_015072853.1| PREDICTED: 40S ribosomal protein S2-4-like [Solanum pennellii]
LOC101249607	2252.44	1506.92	2997.97	1.98947	0.992385	1.79e-55	5.82e-54	Nodiff	NC_015448.3	55975361	55981278	+	3106	LOC101249607	-	-	virNOG00494	S	sp|Q9ZQC5|ICR2_ARATH Interactor of constitutive active ROPs 2, chloroplastic OS=Arabidopsis thaliana GN=ICR2 PE=1 SV=1	gi|460411749|ref|XP_004251268.1| PREDICTED: interactor of constitutive active ROPs 3-like isoform X1 [Solanum lycopersicum] &gt;gi|460411751|ref|XP_004251269.1| PREDICTED: interactor of constitutive active ROPs 3-like isoform X1 [Solanum lycopersicum] &gt;gi|723746430|ref|XP_010313522.1| PREDICTED: interactor of constitutive active ROPs 3-like isoform X1 [Solanum lycopersicum] &gt;gi|723746433|re…
LOC101268693	2402.53	3185.05	1620.01	0.508631	-0.975308	1.91e-55	6.2e-54	Nodiff	NC_015443.3	42996692	42999210	-	933	LOC101268693	GO:0005840;GO:0006412;GO:0003735	K02993	virNOG05041	J	sp|Q9C514|RS71_ARATH 40S ribosomal protein S7-1 OS=Arabidopsis thaliana GN=RPS7A PE=2 SV=1	gi|460392049|ref|XP_004241630.1| PREDICTED: 40S ribosomal protein S7-1 [Solanum lycopersicum] &gt;gi|460392051|ref|XP_004241631.1| PREDICTED: 40S ribosomal protein S7-1 [Solanum lycopersicum] &gt;gi|723708852|ref|XP_010322615.1| PREDICTED: 40S ribosomal protein S7-1 [Solanum lycopersicum] &gt;gi|970037250|ref|XP_015079973.1| PREDICTED: 40S ribosomal protein S7-1-like [Solanum pennellii] &gt;gi|97…
LOC101252296	2454	3248.18	1659.82	0.510999	-0.968607	1.96e-55	6.35e-54	Nodiff	NC_015443.3	40387037	40389513	-	977	LOC101252296	GO:0005840;GO:0006412;GO:0003735	K02877	virNOG05694;COG1632	J	sp|O82528|RL15_PETHY 60S ribosomal protein L15 OS=Petunia hybrida GN=RPL15 PE=2 SV=1	gi|460392627|ref|XP_004241917.1| PREDICTED: 60S ribosomal protein L15 [Solanum lycopersicum] &gt;gi|565377089|ref|XP_006355022.1| PREDICTED: 60S ribosomal protein L15 [Solanum tuberosum] &gt;gi|565380256|ref|XP_006356521.1| PREDICTED: 60S ribosomal protein L15 [Solanum tuberosum] &gt;gi|970025485|ref|XP_015074053.1| PREDICTED: 60S ribosomal protein L15 [Solanum pennellii] &gt;gi|970036301|ref|XP_…
LOC101265260	746.956	1074.74	419.169	0.390018	-1.35839	2.01e-55	6.5e-54	Down Regulation	NC_015445.3	7194749	7199773	-	3949	LOC101265260	-	-	virNOG06218	R	-	gi|723720810|ref|XP_010324745.1| PREDICTED: LRR receptor-like serine/threonine-protein kinase GSO2 isoform X1 [Solanum lycopersicum]
LOC101253225	4693.05	6058.21	3327.88	0.549318	-0.864287	2.57e-55	8.31e-54	Nodiff	NC_015438.3	78883594	78887699	-	1093	LOC101253225	-	-	virNOG07840	S	sp|P24805|TSJT1_TOBAC Stem-specific protein TSJT1 OS=Nicotiana tabacum GN=TSJT1 PE=2 SV=1	gi|460367130|ref|XP_004229428.1| PREDICTED: stem-specific protein TSJT1 [Solanum lycopersicum]
LOC101246361	3309.94	2292.99	4326.89	1.88701	0.916101	2.59e-55	8.36e-54	Nodiff	NC_015445.3	361500	366879	-	3744	LOC101246361	GO:0008168;GO:0016021;GO:0032259	-	virNOG01670	R	sp|Q9C6S7|PMTK_ARATH Probable methyltransferase PMT20 OS=Arabidopsis thaliana GN=At1g31850 PE=2 SV=1	gi|460397739|ref|XP_004244424.1| PREDICTED: probable methyltransferase PMT20 [Solanum lycopersicum] &gt;gi|460397741|ref|XP_004244425.1| PREDICTED: probable methyltransferase PMT20 [Solanum lycopersicum] &gt;gi|723719346|ref|XP_010324489.1| PREDICTED: probable methyltransferase PMT20 [Solanum lycopersicum] &gt;gi|723719349|ref|XP_010324490.1| PREDICTED: probable methyltransferase PMT20 [Solanum l…
LOC101248729	159.29	37.6308	280.949	7.46593	2.90032	2.93e-55	9.43e-54	Up Regulation	NC_015439.3	27664194	27666278	+	996	LOC101248729	-	-	euNOG03980;virNOG03051	S	sp|P16273|PRPX_HORVU Pathogen-related protein OS=Hordeum vulgare PE=2 SV=2	gi|460371526|ref|XP_004231587.1| PREDICTED: pathogen-related protein-like [Solanum lycopersicum]
LOC101254638	85.6651	6.16281	165.167	26.8007	4.7442	3.84e-55	1.23e-53	Up Regulation	NC_015446.3	68809040	68812116	+	2274	LOC101254638	GO:0005634;GO:0006355;GO:0043565;GO:0003700	K09419	virNOG05764;COG5169	K	sp|Q9LUH8|HFA6B_ARATH Heat stress transcription factor A-6b OS=Arabidopsis thaliana GN=HSFA6b PE=2 SV=1	gi|460404411|ref|XP_004247676.1| PREDICTED: heat stress transcription factor A-6b [Solanum lycopersicum]
LOC101245171	188.135	321.688	54.5812	0.169671	-2.55918	3.95e-55	1.27e-53	Down Regulation	NC_015443.3	4785248	4791506	+	2140	LOC101245171	GO:0006952;GO:0016021;GO:0005516;GO:0009607	K08472	virNOG02472	S	sp|Q94KB7|MLO6_ARATH MLO-like protein 6 OS=Arabidopsis thaliana GN=MLO6 PE=2 SV=2	gi|460389894|ref|XP_004240581.1| PREDICTED: MLO-like protein 6 [Solanum lycopersicum]
pcna	464.026	710.055	217.996	0.307013	-1.70363	4.14e-55	1.33e-53	Down Regulation	NC_015443.3	47752636	47754010	-	795	pcna	GO:0006272;GO:0005634;GO:0003677;GO:0043626;GO:0006298;GO:0006275;GO:0030337;GO:0019985	K04802	virNOG04288	L	sp|O82797|PCNA_TOBAC Proliferating cell nuclear antigen OS=Nicotiana tabacum GN=PCNA PE=2 SV=1	gi|350538217|ref|NP_001234844.1| proliferating cell nuclear antigen [Solanum lycopersicum] &gt;gi|565368361|ref|XP_006350815.1| PREDICTED: proliferating cell nuclear antigen [Solanum tuberosum] &gt;gi|970037762|ref|XP_015080213.1| PREDICTED: proliferating cell nuclear antigen [Solanum pennellii] &gt;gi|25005275|emb|CAD56690.1| proliferating cell nuclear antigen [Solanum lycopersicum]
LOC101246068	2126.54	2829.74	1423.33	0.50299	-0.991398	5.04e-55	1.61e-53	Nodiff	NC_015444.3	4378999	4380326	-	627	LOC101246068	GO:0005840;GO:0006414;GO:0003735	K02942	virNOG25103	J	sp|Q9LVC9|RLA32_ARATH 60S acidic ribosomal protein P3-2 OS=Arabidopsis thaliana GN=RPP3B PE=2 SV=1	gi|1017029466|ref|NP_001309732.1| 60S acidic ribosomal protein P3-like [Solanum lycopersicum]
LOC101257650	932.494	1314.85	550.139	0.418404	-1.25703	5.04e-55	1.61e-53	Down Regulation	NC_015441.3	5236124	5242077	+	1161	LOC101257650	GO:0046872;GO:0030001	-	virNOG19097	P	sp|Q9C5D3|HIP7_ARATH Heavy metal-associated isoprenylated plant protein 7 OS=Arabidopsis thaliana GN=HIPP07 PE=1 SV=1	gi|460381852|ref|XP_004236655.1| PREDICTED: golgin subfamily A member 6-like protein 22 [Solanum lycopersicum]
DNApolalpha	527.579	786.957	268.2	0.340806	-1.55298	5.41e-55	1.73e-53	Down Regulation	NC_015439.3	54838715	54851496	-	4944	DNApolalpha	GO:0006272;GO:0003677;GO:0006270;GO:0001882;GO:0006273;GO:0003887;GO:0008408;GO:0071897;GO:0000166;GO:0005658;GO:0090305;GO:0006303	K02320	virNOG04482	L	sp|O48653|DPOLA_ORYSJ DNA polymerase alpha catalytic subunit OS=Oryza sativa subsp. japonica GN=Os01g0868300 PE=2 SV=2	gi|525313913|ref|NP_001266164.1| DNA polymerase alpha catalytic subunit [Solanum lycopersicum] &gt;gi|380710181|gb|AFD98849.1| DNA polymerase alpha catalytic subunit [Solanum lycopersicum]
LOC101258514	1330.78	798.293	1863.26	2.33406	1.22284	6.18e-55	1.97e-53	Up Regulation	NC_015439.3	48875334	48880767	-	4286	LOC101258514	GO:0006810;GO:0005622;GO:0005215	-	KOG1470;virNOG05909	I	sp|Q55CU8|PITC_DICDI Phosphatidylinositol transfer protein 3 OS=Dictyostelium discoideum GN=pitC PE=2 SV=1	gi|460373188|ref|XP_004232403.1| PREDICTED: random slug protein 5-like [Solanum lycopersicum] &gt;gi|723672214|ref|XP_010316358.1| PREDICTED: random slug protein 5-like [Solanum lycopersicum] &gt;gi|723672217|ref|XP_010316359.1| PREDICTED: random slug protein 5-like [Solanum lycopersicum] &gt;gi|723672220|ref|XP_010316360.1| PREDICTED: random slug protein 5-like [Solanum lycopersicum] &gt;gi|7236…
LOC101263363	130.903	235.698	26.1083	0.11077	-3.17436	1.01e-54	3.22e-53	Down Regulation	NC_015447.3	65347461	65349748	-	1325	LOC101263363	-	K11153	virNOG12741	Q	sp|Q6RVV4|TIC32_PEA Short-chain dehydrogenase TIC 32, chloroplastic OS=Pisum sativum GN=TIC32 PE=1 SV=1	gi|460408386|ref|XP_004249626.1| PREDICTED: short-chain dehydrogenase TIC 32, chloroplastic [Solanum lycopersicum]
PAL3	8747.79	11123.5	6372.07	0.572847	-0.803777	1.2e-54	3.8e-53	Nodiff	NC_015446.3	1435504	1438736	+	2537	PAL3	GO:0045548;GO:0009800;GO:0005737;GO:0006559	K10775	virNOG03421	Q	sp|P26600|PAL5_SOLLC Phenylalanine ammonia-lyase OS=Solanum lycopersicum GN=PAL5 PE=3 SV=1	gi|1002095845|ref|NP_001307538.1| phenylalanine ammonia-lyase 3 [Solanum lycopersicum]
LOC101250736	188.151	53.5011	322.8	6.03352	2.593	1.27e-54	4.04e-53	Up Regulation	NC_015438.3	84781656	84784965	+	2461	LOC101250736	GO:0005524;GO:0004672;GO:0016021;GO:0006468	-	virNOG02523	T	sp|C0LGG7|Y1534_ARATH Probable LRR receptor-like serine/threonine-protein kinase At1g53420 OS=Arabidopsis thaliana GN=At1g53420 PE=2 SV=2	gi|460367898|ref|XP_004229807.1| PREDICTED: probable LRR receptor-like serine/threonine-protein kinase At1g34110 [Solanum lycopersicum]
CAB4	96215.4	120422	72008.7	0.597969	-0.741856	1.46e-54	4.64e-53	Nodiff	NC_015444.3	59208462	59209615	-	1040	CAB4	GO:0009768;GO:0010287;GO:0009535;GO:0009523;GO:0009416;GO:0018298;GO:0046872;GO:0031409;GO:0016021;GO:0016168;GO:0009941;GO:0009522	K08913	virNOG02411	O	sp|P14278|CB24_SOLLC Chlorophyll a-b binding protein 4, chloroplastic OS=Solanum lycopersicum GN=CAB4 PE=2 SV=1	gi|407970998|ref|NP_001234739.1| chlorophyll a-b binding protein 4, chloroplastic [Solanum lycopersicum] &gt;gi|115803|sp|P14278.1|CB24_SOLLC RecName: Full=Chlorophyll a-b binding protein 4, chloroplastic; AltName: Full=LHCII type I CAB-4; Short=LHCP; Flags: Precursor &gt;gi|170390|gb|AAA34141.1| chlorophyll a/b-binding protein precursor [Solanum lycopersicum]
LOC101252689	1112.65	578.801	1646.49	2.84466	1.50826	1.51e-54	4.77e-53	Up Regulation	NC_015442.3	8044639	8049024	+	2224	LOC101252689	GO:0005634;GO:0003677;GO:0000160;GO:0006355	K14491	virNOG03939	K	sp|Q9FXD6|ARR11_ARATH Two-component response regulator ARR11 OS=Arabidopsis thaliana GN=ARR11 PE=1 SV=1	gi|460387669|ref|XP_004239497.1| PREDICTED: putative two-component response regulator-like APRR6 [Solanum lycopersicum]
LOC101256527	256.002	417.074	94.9301	0.22761	-2.13537	3.14e-54	9.93e-53	Down Regulation	NC_015447.3	2735270	2743703	+	2099	LOC101256527	-	-	virNOG11665	S	sp|Q8W1W9|5MAT1_SALSN Malonyl-coenzyme:anthocyanin 5-O-glucoside-6&apos;&apos;&apos;-O-malonyltransferase OS=Salvia splendens GN=5MAT1 PE=1 SV=1	gi|460405358|ref|XP_004248143.1| PREDICTED: malonyl-coenzyme:anthocyanin 5-O-glucoside-6&apos;&apos;&apos;-O-malonyltransferase [Solanum lycopersicum]
LOC101267414	1584.51	2189.84	979.187	0.44715	-1.16117	3.65e-54	1.15e-52	Down Regulation	NC_015443.3	47652860	47655962	+	1020	LOC101267414	-	-	virNOG24249;virNOG26102	S	-	gi|460391186|ref|XP_004241204.1| PREDICTED: uncharacterized protein LOC101267414 isoform X1 [Solanum lycopersicum]
LOC101247691	1313.29	1798.13	828.44	0.460722	-1.11803	4.12e-54	1.3e-52	Down Regulation	NC_015448.3	51508035	51508822	-	788	LOC101247691	GO:0022625;GO:0000027;GO:0006412;GO:0003735;GO:0019843	K02870	virNOG02975	J	sp|O50003|RL12_PRUAR 60S ribosomal protein L12 OS=Prunus armeniaca GN=RPL12 PE=2 SV=1	gi|460411061|ref|XP_004250933.1| PREDICTED: 60S ribosomal protein L12-like [Solanum lycopersicum] &gt;gi|460411473|ref|XP_004251135.1| PREDICTED: 60S ribosomal protein L12 [Solanum lycopersicum] &gt;gi|970059575|ref|XP_015056534.1| PREDICTED: 60S ribosomal protein L12 [Solanum pennellii] &gt;gi|970064248|ref|XP_015059077.1| PREDICTED: 60S ribosomal protein L12-like [Solanum pennellii]
LOC101243677	7497.13	9595.16	5399.09	0.562689	-0.82959	4.58e-54	1.44e-52	Nodiff	NC_015449.3	10628092	10629213	+	659	LOC101243677	-	-	virNOG25681;virNOG26731	S	-	gi|460413237|ref|XP_004252001.1| PREDICTED: uncharacterized protein LOC101243677 [Solanum lycopersicum]
LOC101256557	2796.05	3669.45	1922.64	0.52396	-0.932472	4.62e-54	1.45e-52	Nodiff	NC_015440.3	148413	153097	-	1848	LOC101256557	GO:0000103;GO:0004781	K13811	virNOG01032	F	sp|Q9LIK9|APS1_ARATH ATP sulfurylase 1, chloroplastic OS=Arabidopsis thaliana GN=APS1 PE=1 SV=1	gi|460376468|ref|XP_004234020.1| PREDICTED: ATP sulfurylase 1, chloroplastic [Solanum lycopersicum]
LOC101264531	72.0863	2.53771	141.635	55.812	5.8025	7.93e-54	2.49e-52	Up Regulation	NC_015444.3	1383190	1384997	+	1028	LOC101264531	GO:0003723;GO:0090502;GO:0033897	K01166	virNOG40136;KOG1642;NOG201192	AJR	sp|Q38717|RNS4_ANTHI Ribonuclease S-4 OS=Antirrhinum hispanicum GN=S4 PE=2 SV=1	gi|460394145|ref|XP_004242665.1| PREDICTED: intracellular ribonuclease LX-like [Solanum lycopersicum]
LOC101251013	228.888	77.1726	380.603	4.93184	2.30213	8.64e-54	2.7e-52	Up Regulation	NC_015445.3	3716370	3720846	+	1334	LOC101251013	GO:0016021;GO:0008270	-	virNOG16087	A	sp|Q0VD59|MARH8_BOVIN E3 ubiquitin-protein ligase MARCH8 OS=Bos taurus GN=MARCH8 PE=2 SV=1	gi|460398412|ref|XP_004244754.1| PREDICTED: uncharacterized protein LOC101251013 [Solanum lycopersicum]
LOC101265661	808.698	1150.42	466.974	0.405916	-1.30075	9.2e-54	2.87e-52	Down Regulation	NC_015445.3	2957697	2962481	+	750	LOC101265661	GO:0005840;GO:0006412;GO:0003735	K02927	virNOG17380;COG1552	J	sp|P51423|RL40_BRARP Ubiquitin-60S ribosomal protein L40 OS=Brassica rapa subsp. pekinensis PE=2 SV=2	gi|224120992|ref|XP_002318470.1| UBIQUITIN EXTENSION protein 1 [Populus trichocarpa] &gt;gi|224135055|ref|XP_002321972.1| UBIQUITIN EXTENSION protein 1 [Populus trichocarpa] &gt;gi|460368318|ref|XP_004230014.1| PREDICTED: ubiquitin-60S ribosomal protein L40 [Solanum lycopersicum] &gt;gi|460378491|ref|XP_004235004.1| PREDICTED: ubiquitin-60S ribosomal protein L40 [Solanum lycopersicum] &gt;gi|4603…
LOC101257906	924.144	1300.44	547.849	0.42128	-1.24715	1.13e-53	3.54e-52	Down Regulation	NC_015447.3	19812175	19817033	-	1692	LOC101257906	GO:0016787	K19882	virNOG14489;virNOG01719	M	sp|O80731|PAE3_ARATH Pectin acetylesterase 3 OS=Arabidopsis thaliana GN=PAE3 PE=2 SV=1	gi|460406139|ref|XP_004248530.1| PREDICTED: protein notum homolog isoform X2 [Solanum lycopersicum]
LOC101254380	437.109	662.612	211.606	0.319351	-1.64678	1.4e-53	4.35e-52	Down Regulation	NC_015441.3	62630611	62632692	-	2082	LOC101254380	GO:0016021	-	virNOG04823	S	sp|Q9SY57|P2A10_ARATH Protein PHLOEM PROTEIN 2-LIKE A10 OS=Arabidopsis thaliana GN=PP2A10 PE=2 SV=1	gi|460384756|ref|XP_004238075.1| PREDICTED: protein PHLOEM PROTEIN 2-LIKE A10 [Solanum lycopersicum]
LOC109119603	390.667	178.105	603.228	3.38693	1.75998	1.9e-53	5.92e-52	Up Regulation	NC_015439.3	50711771	50714430	+	1542	LOC109119603	GO:0030246;GO:0004034;GO:0019318	K01785	virNOG03167	G	sp|Q9GKX6|GALM_PIG Aldose 1-epimerase OS=Sus scrofa GN=GALM PE=2 SV=1	gi|970005710|ref|XP_015063696.1| PREDICTED: aldose 1-epimerase [Solanum pennellii]
LOC101263500	64.7772	127.875	1.6796	0.0131347	-6.25047	2.05e-53	6.36e-52	Down Regulation	NC_015440.3	61342337	61344107	-	1242	LOC101263500	-	K15382	virNOG02611;KOG1623	R	sp|Q9LUE3|SWT10_ARATH Bidirectional sugar transporter SWEET10 OS=Arabidopsis thaliana GN=SWEET10 PE=1 SV=1	gi|723684251|ref|XP_004235342.2| PREDICTED: uncharacterized protein LOC101265905 [Solanum lycopersicum]
LOC101255677	317.842	104.252	531.431	5.09754	2.3498	2.11e-53	6.54e-52	Up Regulation	NC_015440.3	65486984	65490063	+	1503	LOC101255677	-	-	virNOG12154	S	sp|Q9FKL6|CB60B_ARATH Calmodulin-binding protein 60 B OS=Arabidopsis thaliana GN=CBP60B PE=2 SV=1	gi|460380794|ref|XP_004236139.1| PREDICTED: uncharacterized protein LOC101255677 isoform X1 [Solanum lycopersicum]
LOC101247182	397.193	622.089	172.298	0.276967	-1.85222	2.63e-53	8.16e-52	Down Regulation	NC_015448.3	5776862	5780225	+	1420	LOC101247182	GO:0055085;GO:0016021;GO:0022857	-	virNOG03343	S	sp|Q501F8|WTR32_ARATH WAT1-related protein At4g08300 OS=Arabidopsis thaliana GN=At4g08300 PE=2 SV=1	gi|723742369|ref|XP_004250321.2| PREDICTED: WAT1-related protein At4g08300-like [Solanum lycopersicum]
LOC101259889	684.476	989.938	379.014	0.382866	-1.38509	2.95e-53	9.13e-52	Down Regulation	NC_015438.3	94448914	94452391	+	1042	LOC101259889	GO:0009535;GO:0016021	-	virNOG19081	S	-	gi|460369664|ref|XP_004230677.1| PREDICTED: uncharacterized protein LOC101259889 [Solanum lycopersicum]
LOC101252925	663.898	960.07	367.725	0.383019	-1.38451	3.08e-53	9.51e-52	Down Regulation	NC_015438.3	92435179	92444146	-	3719	LOC101252925	GO:0006886;GO:0008536;GO:0005829	K20221	virNOG09710	YU	sp|O60100|IMB4_SCHPO Probable importin subunit beta-4 OS=Schizosaccharomyces pombe (strain 972 / ATCC 24843) GN=kap123 PE=3 SV=1	gi|460369276|ref|XP_004230489.1| PREDICTED: importin-4 [Solanum lycopersicum]
LOC101259562	608.448	257.166	959.73	3.73195	1.89993	3.54e-53	1.09e-51	Up Regulation	NC_015445.3	63281795	63286704	+	1135	LOC101259562	GO:0016021	-	virNOG22031	S	sp|Q55720|YC49L_SYNY3 Ycf49-like protein OS=Synechocystis sp. (strain PCC 6803 / Kazusa) GN=sll0608 PE=3 SV=1	gi|460400342|ref|XP_004245694.1| PREDICTED: uncharacterized protein ycf49 [Solanum lycopersicum]
LOC101266071	376.822	91.4016	662.243	7.24542	2.85707	3.78e-53	1.16e-51	Up Regulation	NC_015438.3	87400338	87406778	-	3927	LOC101266071	GO:0003955;GO:0055114	K19784	virNOG30116;virNOG11153	R	sp|Q8H9D2|NQR_SOLTU NAD(P)H:quinone oxidoreductase OS=Solanum tuberosum PE=2 SV=1	gi|460368346|ref|XP_004230028.1| PREDICTED: NAD(P)H:quinone oxidoreductase [Solanum lycopersicum] &gt;gi|969996407|ref|XP_015063017.1| PREDICTED: NAD(P)H:quinone oxidoreductase [Solanum pennellii]
LOC101055519	11536.3	16142.3	6930.37	0.42933	-1.21984	6.18e-53	1.9e-51	Down Regulation	NC_015449.3	67862918	67867392	+	1679	LOC101055519	GO:0003824	K00830	virNOG06662	E	sp|Q56YA5|SGAT_ARATH Serine--glyoxylate aminotransferase OS=Arabidopsis thaliana GN=AGT1 PE=1 SV=2	gi|525314083|ref|NP_001265946.1| Hop-interacting protein THI032 [Solanum lycopersicum] &gt;gi|723752607|ref|XP_010314658.1| PREDICTED: hop-interacting protein THI032 isoform X1 [Solanum lycopersicum] &gt;gi|723752610|ref|XP_010314659.1| PREDICTED: hop-interacting protein THI032 isoform X1 [Solanum lycopersicum] &gt;gi|723752613|ref|XP_010314661.1| PREDICTED: hop-interacting protein THI032 isoform…
LOC101246754	524.635	268.54	780.731	2.90732	1.53969	6.57e-53	2.02e-51	Up Regulation	NC_015446.3	37140705	37155650	+	3302	LOC101246754	-	-	virNOG00061	T	sp|C0LGD7|Y1684_ARATH Probable LRR receptor-like serine/threonine-protein kinase At1g06840 OS=Arabidopsis thaliana GN=At1g06840 PE=2 SV=2	gi|460403029|ref|XP_004247008.1| PREDICTED: probable LRR receptor-like serine/threonine-protein kinase At1g06840 isoform X1 [Solanum lycopersicum]
LOC101246877	313.226	129.202	497.25	3.84862	1.94434	6.89e-53	2.11e-51	Up Regulation	NC_015447.3	61036248	61041907	-	1623	LOC101246877	GO:0006355;GO:0008270;GO:0017025;GO:0006352	K03124	virNOG03135	K	sp|Q9SS44|TF2B2_ARATH Transcription initiation factor IIB-2 OS=Arabidopsis thaliana GN=TFIIB2 PE=2 SV=1	gi|460407594|ref|XP_004249237.1| PREDICTED: transcription initiation factor IIB-2 isoform X1 [Solanum lycopersicum] &gt;gi|565369256|ref|XP_006351252.1| PREDICTED: transcription initiation factor IIB-2 isoform X1 [Solanum tuberosum] &gt;gi|970054365|ref|XP_015088821.1| PREDICTED: transcription initiation factor IIB-2 [Solanum pennellii]
LOC101263232	4492.1	5774.98	3209.21	0.55571	-0.847597	8.73e-53	2.67e-51	Nodiff	NC_015445.3	48571920	48578036	-	2798	LOC101263232	-	-	virNOG04556	L	sp|O64843|CID7_ARATH Polyadenylate-binding protein-interacting protein 7 OS=Arabidopsis thaliana GN=CID7 PE=1 SV=1	gi|460399001|ref|XP_004245034.1| PREDICTED: polyadenylate-binding protein-interacting protein 7 [Solanum lycopersicum] &gt;gi|723722045|ref|XP_010324993.1| PREDICTED: polyadenylate-binding protein-interacting protein 7 [Solanum lycopersicum]
LOC101257277	451.119	219.959	682.278	3.10184	1.63313	9.75e-53	2.98e-51	Up Regulation	NC_015443.3	48006250	48009418	+	2767	LOC101257277	GO:0046872	-	virNOG01784	R	sp|Q9LUZ4|C3H66_ARATH Zinc finger CCCH domain-containing protein 66 OS=Arabidopsis thaliana GN=At5g58620 PE=2 SV=1	gi|460393850|ref|XP_004242521.1| PREDICTED: zinc finger CCCH domain-containing protein 66-like isoform X1 [Solanum lycopersicum]
LOC101257764	669.401	964.676	374.125	0.387825	-1.36652	1.22e-52	3.74e-51	Down Regulation	NC_015441.3	64618669	64623307	-	1779	LOC101257764	GO:0016021	-	virNOG14006	S	sp|Q8GUH2|Y1015_ARATH Uncharacterized protein At1g01500 OS=Arabidopsis thaliana GN=At1g01500 PE=2 SV=1	gi|460385120|ref|XP_004238253.1| PREDICTED: uncharacterized protein At1g01500-like [Solanum lycopersicum] &gt;gi|723695736|ref|XP_010320385.1| PREDICTED: uncharacterized protein At1g01500-like [Solanum lycopersicum] &gt;gi|723695739|ref|XP_010320386.1| PREDICTED: uncharacterized protein At1g01500-like [Solanum lycopersicum] &gt;gi|723695744|ref|XP_010320387.1| PREDICTED: uncharacterized protein A…
Tom52	1827.89	2443.69	1212.09	0.496009	-1.01156	1.23e-52	3.75e-51	Down Regulation	NC_015447.3	61883072	61886741	+	1558	Tom52	GO:0005524	K10355	virNOG01114	Z	sp|P30167|ACT3_SOLTU Actin-58 OS=Solanum tuberosum GN=AC58 PE=3 SV=1	gi|565369446|ref|XP_006351346.1| PREDICTED: actin-66 [Solanum tuberosum] &gt;gi|723738566|ref|XP_010312150.1| PREDICTED: actin-66 [Solanum lycopersicum] &gt;gi|723738569|ref|XP_010312151.1| PREDICTED: actin-66 [Solanum lycopersicum] &gt;gi|970058058|ref|XP_015055710.1| PREDICTED: actin-66 [Solanum pennellii]
ubi3	3074.71	4015.49	2133.93	0.531424	-0.912065	1.27e-52	3.87e-51	Nodiff	NC_015438.3	57596586	57597260	+	675	ubi3	GO:0005840;GO:0005634;GO:0046872;GO:0006412;GO:0003735	K02977	virNOG18132	J	sp|P62980|RS27A_SOLLC Ubiquitin-40S ribosomal protein S27a OS=Solanum lycopersicum GN=UBI3 PE=1 SV=2	gi|460366357|ref|XP_004229050.1| PREDICTED: ubiquitin-40S ribosomal protein S27a [Solanum lycopersicum]
LOC101252200	1459.99	495.185	2424.8	4.89676	2.29183	1.33e-52	4.06e-51	Up Regulation	NC_015444.3	54663860	54666859	-	1397	LOC101252200	GO:0006508;GO:0008234	K01366	virNOG06975;COG4870	O	sp|Q40143|CYSP3_SOLLC Cysteine proteinase 3 OS=Solanum lycopersicum GN=CYP-3 PE=2 SV=1	gi|460396286|ref|XP_004243707.1| PREDICTED: cysteine proteinase 3-like [Solanum lycopersicum]
LOC101252349	1340.83	853.719	1827.93	2.14114	1.09838	1.4e-52	4.24e-51	Up Regulation	NC_015439.3	46239389	46247311	-	2032	LOC101252349	GO:0009508;GO:0009507	-	virNOG05412	R	sp|Q84JF5|PTA14_ARATH Protein PLASTID TRANSCRIPTIONALLY ACTIVE 14 OS=Arabidopsis thaliana GN=PTAC14 PE=1 SV=1	gi|460373641|ref|XP_004232623.1| PREDICTED: uncharacterized protein LOC101252349 isoform X2 [Solanum lycopersicum]
LOC101262309	102.551	190.701	14.4013	0.0755174	-3.72705	1.6e-52	4.84e-51	Down Regulation	NC_015442.3	5246486	5248008	+	1523	LOC101262309	-	-	virNOG08714	S	sp|Q93Z37|BIG1E_ARATH Protein BIG GRAIN 1-like E OS=Arabidopsis thaliana GN=At1g69160 PE=2 SV=1	gi|460386692|ref|XP_004239030.1| PREDICTED: histone-lysine N-methyltransferase, H3 lysine-79 specific [Solanum lycopersicum]
LOC101251739	1212.12	1662.18	762.054	0.458468	-1.12511	1.71e-52	5.19e-51	Down Regulation	NC_015448.3	6062847	6067490	-	3263	LOC101251739	GO:0005524;GO:0016308;GO:0046854	K00889	virNOG01827	T	sp|Q8L796|PI5K2_ARATH Phosphatidylinositol 4-phosphate 5-kinase 2 OS=Arabidopsis thaliana GN=PIP5K2 PE=1 SV=2	gi|460409820|ref|XP_004250336.1| PREDICTED: phosphatidylinositol 4-phosphate 5-kinase 2 [Solanum lycopersicum]
LOC101251594	675.233	375.711	974.755	2.59443	1.37542	1.99e-52	6.02e-51	Up Regulation	NC_015443.3	41918767	41925533	+	2792	LOC101251594	GO:0016021	-	virNOG05723	S	sp|Q08179|MDM38_YEAST Mitochondrial distribution and morphology protein 38 OS=Saccharomyces cerevisiae (strain ATCC 204508 / S288c) GN=MDM38 PE=1 SV=1	gi|723709338|ref|XP_004241744.2| PREDICTED: uncharacterized protein LOC101251594 isoform X1 [Solanum lycopersicum]
LOC101249527	801.293	1135.22	467.371	0.411703	-1.28033	2.01e-52	6.07e-51	Down Regulation	NC_015449.3	1537163	1541322	-	2058	LOC101249527	GO:0005524	-	virNOG09594	O	sp|O22025|CFXQ_CYAM1 Protein CfxQ homolog OS=Cyanidioschyzon merolae (strain 10D) GN=cfxQ PE=3 SV=2	gi|460412435|ref|XP_004251606.1| PREDICTED: protein cfxQ homolog [Solanum lycopersicum]
PPCK1	703.582	1029.39	377.778	0.366994	-1.44617	2.36e-52	7.11e-51	Down Regulation	NC_015441.3	3214869	3216345	+	1389	PPCK1	GO:0005634;GO:0005524;GO:0009738;GO:0035556;GO:0005737;GO:0046777;GO:0018105;GO:0004683;GO:0009931;GO:0005516;GO:0005886	-	virNOG03672	T	sp|Q93VK0|PPCK2_ARATH Phosphoenolpyruvate carboxylase kinase 2 OS=Arabidopsis thaliana GN=PPCK2 PE=1 SV=2	gi|350539451|ref|NP_001234394.1| phosphoenolpyruvate carboxylase kinase [Solanum lycopersicum] &gt;gi|6625812|gb|AAF19403.1|AF203481_1 phosphoenolpyruvate carboxylase kinase [Solanum lycopersicum] &gt;gi|28274451|gb|AAO33924.1| phosphoenolpyruvate carboxylase kinase 1 [Solanum lycopersicum]
LOC101247723	2018.07	2680.85	1355.3	0.505547	-0.984084	2.4e-52	7.22e-51	Nodiff	NC_015443.3	1452025	1454301	-	1764	LOC101247723	GO:0004674;GO:0007165;GO:0005524;GO:0006468	-	virNOG06801	T	sp|O22932|CIPKB_ARATH CBL-interacting serine/threonine-protein kinase 11 OS=Arabidopsis thaliana GN=CIPK11 PE=1 SV=1	gi|460389570|ref|XP_004240424.1| PREDICTED: CBL-interacting serine/threonine-protein kinase 11-like [Solanum lycopersicum]
LOC101258152	113.79	18.5323	209.047	11.2801	3.49571	4.84e-52	1.46e-50	Up Regulation	NC_015442.3	6125919	6127771	+	1590	LOC101258152	GO:0005737;GO:0008146	K01025	NOG02990	S	sp|Q9M1V2|SOT5_ARATH Cytosolic sulfotransferase 5 OS=Arabidopsis thaliana GN=SOT5 PE=1 SV=1	gi|460386835|ref|XP_004239101.1| PREDICTED: cytosolic sulfotransferase 5-like [Solanum lycopersicum]
LOC101259704	325.753	139.313	512.192	3.67656	1.87836	5.3e-52	1.59e-50	Up Regulation	NC_015439.3	38385079	38386720	-	1642	LOC101259704	GO:0008152;GO:0016758	-	virNOG12116	CG	sp|Q9ZVX4|U90A1_ARATH UDP-glycosyltransferase 90A1 OS=Arabidopsis thaliana GN=UGT90A1 PE=2 SV=1	gi|460375076|ref|XP_004233334.1| PREDICTED: UDP-glycosyltransferase 90A1 [Solanum lycopersicum]
LOC101253367	3044.63	3963.82	2125.44	0.53621	-0.89913	5.32e-52	1.6e-50	Nodiff	NC_015440.3	68271007	68273727	+	1142	LOC101253367	GO:0055114;GO:0016491	-	virNOG02429	S	-	gi|460380272|ref|XP_004235881.1| PREDICTED: uncharacterized protein LOC101253367 [Solanum lycopersicum]
SSTLE1	526.171	59.6866	992.656	16.6311	4.05582	5.85e-52	1.75e-50	Up Regulation	NC_015443.3	37940028	37943039	+	1864	SSTLE1	GO:0000287;GO:0016114;GO:0010333;GO:0005737	K15802	virNOG05092;virNOG15546	R	sp|O64961|TPSGC_SOLLC Germacrene C synthase OS=Solanum lycopersicum GN=SSTLE1 PE=1 SV=1	gi|350537803|ref|NP_001234055.1| germacrene C synthase [Solanum lycopersicum] &gt;gi|75219886|sp|O64961.1|TPSGC_SOLLC RecName: Full=Germacrene C synthase; AltName: Full=Sesquiterpene synthase 1 &gt;gi|11934931|gb|AAG41889.1|AF279453_1 sesquiterpene synthase 1 [Solanum lycopersicum] &gt;gi|2967687|gb|AAC39431.1| epidermal germacrene C synthase [Solanum lycopersicum] &gt;gi|343197044|gb|AEM05858.1|…
LOC101245143	188.572	56.3754	320.769	5.68988	2.5084	9.95e-52	2.97e-50	Up Regulation	NC_015449.3	67911043	67914491	+	3449	LOC101245143	GO:0005886;GO:0016021	-	virNOG31072	R	sp|Q9C9H7|RLP12_ARATH Receptor-like protein 12 OS=Arabidopsis thaliana GN=RLP12 PE=2 SV=2	gi|460415003|ref|XP_004252850.1| PREDICTED: receptor-like protein 12 [Solanum lycopersicum]
LOC101268485	301.67	477.674	125.666	0.26308	-1.92643	1.12e-51	3.34e-50	Down Regulation	NC_015444.3	22381898	22387320	-	1863	LOC101268485	GO:0005737;GO:0016021	-	COG5409;virNOG00133	TU	sp|Q55B06|SPXS1_DICDI SPX and EXS domain-containing protein 1 OS=Dictyostelium discoideum GN=DDB_G0271664 PE=3 SV=2	gi|460395079|ref|XP_004243116.1| PREDICTED: SPX and EXS domain-containing protein 1-like isoform X1 [Solanum lycopersicum] &gt;gi|723713704|ref|XP_010323431.1| PREDICTED: SPX and EXS domain-containing protein 1-like isoform X2 [Solanum lycopersicum] &gt;gi|723713707|ref|XP_010323432.1| PREDICTED: SPX and EXS domain-containing protein 1-like isoform X3 [Solanum lycopersicum] &gt;gi|723713710|ref|X…
LOC101256480	1890.07	2512.39	1267.74	0.504598	-0.986795	1.35e-51	4.03e-50	Nodiff	NC_015441.3	63728340	63729988	+	1649	LOC101256480	GO:0008152;GO:0016758	-	virNOG03102	CG	sp|Q9LVW3|AXYLT_ARATH Anthocyanidin 3-O-glucoside 2&apos;&apos;&apos;-O-xylosyltransferase OS=Arabidopsis thaliana GN=A3G2XYLT PE=1 SV=1	gi|460384937|ref|XP_004238163.1| PREDICTED: anthocyanidin 3-O-glucoside 2&apos;&apos;&apos;-O-xylosyltransferase-like [Solanum lycopersicum]
LOC544276	2157.02	1188.99	3125.04	2.62831	1.39414	2.3e-51	6.85e-50	Up Regulation	NC_015444.3	61098568	61100950	-	2089	LOC544276	GO:0006099;GO:0006097;GO:0046872;GO:0004451;GO:0009514	K01637	virNOG11106	C	sp|P49297|ACEA_SOLLC Isocitrate lyase OS=Solanum lycopersicum PE=2 SV=1	gi|922959962|ref|NP_001233878.2| isocitrate lyase [Solanum lycopersicum]
LOC101267066	164.422	43.7923	285.051	6.50916	2.70247	2.68e-51	7.96e-50	Up Regulation	NC_015438.3	93936826	93940159	-	1078	LOC101267066	GO:0005737;GO:0005829;GO:0006541	K22314	virNOG09075	F	sp|O82225|GGP5_ARATH Gamma-glutamyl peptidase 5 OS=Arabidopsis thaliana GN=GGP5 PE=2 SV=1	gi|460369550|ref|XP_004230625.1| PREDICTED: putative glutamine amidotransferase YLR126C [Solanum lycopersicum] &gt;gi|969996583|ref|XP_015063887.1| PREDICTED: putative glutamine amidotransferase YLR126C [Solanum pennellii]
sbt3	350.314	155.564	545.064	3.50378	1.80891	2.84e-51	8.41e-50	Up Regulation	NC_015438.3	82594921	82597944	+	3024	sbt3	GO:0004252;GO:0006508;GO:0005618	-	virNOG11541	O	sp|Q9FHA4|SBT19_ARATH Subtilisin-like protease SBT1.9 OS=Arabidopsis thaliana GN=SBT1.9 PE=2 SV=1	gi|350536739|ref|NP_001234774.1| subtilisin-like protease precursor [Solanum lycopersicum] &gt;gi|3687301|emb|CAA06997.1| subtilisin-like protease [Solanum lycopersicum] &gt;gi|3687309|emb|CAA07001.1| subtilisin-like protease [Solanum lycopersicum]
LOC101259221	3168.98	2218.56	4119.4	1.85679	0.892814	3.02e-51	8.94e-50	Nodiff	NC_015440.3	54335062	54346326	-	2524	LOC101259221	GO:0019252;GO:0010021;GO:0033201;GO:0004373;GO:0009501;GO:0009011;GO:0009570	K00703	virNOG00385	M	sp|P93568|SSY1_SOLTU Soluble starch synthase 1, chloroplastic/amyloplastic OS=Solanum tuberosum PE=2 SV=1	gi|723682236|ref|XP_010318024.1| PREDICTED: soluble starch synthase 1, chloroplastic/amyloplastic isoform X2 [Solanum lycopersicum]
LOC544268	7119.2	3335.28	10903.1	3.26902	1.70886	3.77e-51	1.12e-49	Up Regulation	NC_015443.3	45169278	45172641	+	936	LOC544268	GO:0005840;GO:0044238;GO:0009534;GO:0009570	-	virNOG09172	J	sp|P19954|PRSP1_SPIOL Ribosome-binding factor PSRP1, chloroplastic OS=Spinacia oleracea GN=PSRP1 PE=1 SV=2	gi|350539988|ref|NP_001233834.1| chloroplast-specific ribosomal protein [Solanum lycopersicum] &gt;gi|51457950|gb|AAU03364.1| chloroplast-specific ribosomal protein [Solanum lycopersicum]
LOC101267994	118.33	214.353	22.3069	0.104066	-3.26442	3.79e-51	1.12e-49	Down Regulation	NC_015442.3	66595419	66597520	-	2102	LOC101267994	GO:0005524;GO:0016021;GO:0016887	-	virNOG04202	Q	sp|Q9SIT6|AB5G_ARATH ABC transporter G family member 5 OS=Arabidopsis thaliana GN=ABCG5 PE=2 SV=1	gi|460387952|ref|XP_004239636.1| PREDICTED: ABC transporter G family member 5 [Solanum lycopersicum]
LOC101253541	9160.81	11554.1	6767.54	0.585727	-0.7717	4.7e-51	1.39e-49	Nodiff	NC_015439.3	20865212	20866922	+	1469	LOC101253541	GO:0050661;GO:0016620;GO:0006006;GO:0051287;GO:0055114	K05298	virNOG04721	G	sp|P09043|G3PA_TOBAC Glyceraldehyde-3-phosphate dehydrogenase A, chloroplastic (Fragment) OS=Nicotiana tabacum GN=GAPA PE=2 SV=1	gi|460371392|ref|XP_004231523.1| PREDICTED: glyceraldehyde-3-phosphate dehydrogenase A, chloroplastic-like [Solanum lycopersicum]
LOC101255722	1208.5	1734.52	682.473	0.393464	-1.3457	6.52e-51	1.92e-49	Down Regulation	NC_015446.3	13399675	13405086	+	2725	LOC101255722	-	K08867	virNOG06473	T	sp|Q9SCU5|WNK5_ARATH Probable serine/threonine-protein kinase WNK5 OS=Arabidopsis thaliana GN=WNK5 PE=1 SV=2	gi|460401521|ref|XP_004246271.1| PREDICTED: probable serine/threonine-protein kinase WNK5 [Solanum lycopersicum]
ACT	8723.74	11022.9	6424.57	0.582838	-0.778834	6.63e-51	1.95e-49	Nodiff	NC_015440.3	52262253	52264833	+	1708	ACT	GO:0005524	K10355	virNOG01114	Z	sp|P53492|ACT7_ARATH Actin-7 OS=Arabidopsis thaliana GN=ACT7 PE=1 SV=1	gi|957571263|ref|NP_001295376.1| actin-7 [Solanum lycopersicum] &gt;gi|565377330|ref|XP_006355138.1| PREDICTED: actin-7 [Solanum tuberosum] &gt;gi|697121314|ref|XP_009614631.1| PREDICTED: actin-7 [Nicotiana tomentosiformis] &gt;gi|698527033|ref|XP_009760363.1| PREDICTED: actin-7 [Nicotiana sylvestris] &gt;gi|970017130|ref|XP_015069693.1| PREDICTED: actin-7 [Solanum pennellii] &gt;gi|1026038613|re…
LOC101258497	222.274	73.3312	371.217	5.0622	2.33976	1.21e-50	3.56e-49	Up Regulation	NC_015447.3	622135	626097	+	2728	LOC101258497	GO:0016021	-	NOG06425;virNOG01541	S	sp|Q9H330|TM245_HUMAN Transmembrane protein 245 OS=Homo sapiens GN=TMEM245 PE=1 SV=2	gi|460405712|ref|XP_004248319.1| PREDICTED: uncharacterized protein LOC101258497 isoform X1 [Solanum lycopersicum]
LOC101262987	686.02	1039.55	332.488	0.319837	-1.64459	1.24e-50	3.63e-49	Down Regulation	NC_015448.3	50617584	50622686	+	2736	LOC101262987	-	-	virNOG09926	R	sp|Q6NLB1|FB118_ARATH F-box protein At2g26850 OS=Arabidopsis thaliana GN=At2g26850 PE=2 SV=1	gi|723744720|ref|XP_010313246.1| PREDICTED: F-box protein At2g32560 isoform X1 [Solanum lycopersicum]
LOC101262143	111.098	18.3206	203.875	11.1282	3.47615	1.43e-50	4.2e-49	Up Regulation	NC_015438.3	2664554	2667678	-	1666	LOC101262143	-	K15472	COG2124;virNOG06822;virNOG01057;virNOG00331	Q	sp|A6YIH8|C7D55_HYOMU Premnaspirodiene oxygenase OS=Hyoscyamus muticus GN=CYP71D55 PE=1 SV=1	gi|460365235|ref|XP_004228509.1| PREDICTED: premnaspirodiene oxygenase-like [Solanum lycopersicum]
LOC101255583	1271.47	1921.31	621.632	0.323546	-1.62796	1.5e-50	4.4e-49	Down Regulation	NC_015441.3	11974361	11979604	+	2176	LOC101255583	GO:0051537;GO:0046872;GO:0010277;GO:0016021;GO:0055114	-	virNOG09968	R	sp|Q8W496|PTC52_ARATH Protochlorophyllide-dependent translocon component 52, chloroplastic OS=Arabidopsis thaliana GN=PTC52 PE=2 SV=1	gi|460383227|ref|XP_004237332.1| PREDICTED: protochlorophyllide-dependent translocon component 52, chloroplastic [Solanum lycopersicum]
LOC101245814	1446.86	941.427	1952.29	2.07376	1.05225	1.62e-50	4.75e-49	Up Regulation	NC_015439.3	45639415	45651829	-	3256	LOC101245814	GO:0005227;GO:0005886;GO:0016021	K15601	virNOG05194;COG5594	S	sp|Q5XEZ5|CSC1_ARATH Calcium permeable stress-gated cation channel 1 OS=Arabidopsis thaliana GN=CSC1 PE=2 SV=1	gi|460373769|ref|XP_004232686.1| PREDICTED: calcium permeable stress-gated cation channel 1-like [Solanum lycopersicum] &gt;gi|723673751|ref|XP_010316569.1| PREDICTED: calcium permeable stress-gated cation channel 1-like [Solanum lycopersicum] &gt;gi|723673754|ref|XP_010316570.1| PREDICTED: calcium permeable stress-gated cation channel 1-like [Solanum lycopersicum]
LOC101246445	246.81	92.9193	400.7	4.31235	2.10847	5.73e-50	1.67e-48	Up Regulation	NC_015444.3	61292192	61305889	+	966	LOC101246445	-	K04454	KOG0014	K	sp|Q1PFC2|AGL66_ARATH Agamous-like MADS-box protein AGL66 OS=Arabidopsis thaliana GN=AGL66 PE=1 SV=1	gi|460395752|ref|XP_004243445.1| PREDICTED: MADS-box transcription factor 50-like isoform X2 [Solanum lycopersicum] &gt;gi|460395754|ref|XP_004243446.1| PREDICTED: MADS-box transcription factor 50-like isoform X2 [Solanum lycopersicum] &gt;gi|723715629|ref|XP_010323803.1| PREDICTED: MADS-box transcription factor 50-like isoform X2 [Solanum lycopersicum] &gt;gi|723715634|ref|XP_010323804.1| PREDIC…
LOC101255881	123.33	24.385	222.274	9.11519	3.18827	6.24e-50	1.82e-48	Up Regulation	NC_015441.3	11963146	11971977	-	1126	LOC101255881	GO:0003899;GO:0005634;GO:0003677;GO:0006351	K03013	virNOG15631	K	sp|Q9M1J2|RPE5A_ARATH DNA-directed RNA polymerase V subunit 5A OS=Arabidopsis thaliana GN=NRPE5A PE=1 SV=1	gi|723691137|ref|XP_010319654.1| PREDICTED: DNA-directed RNA polymerase V subunit 5A isoform X2 [Solanum lycopersicum]
LOC101265012	861.667	1364.45	358.886	0.263026	-1.92672	9.58e-50	2.79e-48	Down Regulation	NC_015440.3	61379807	61381945	-	1125	LOC101265012	GO:0008643;GO:0016021	K15382	virNOG02611;KOG1623	R	sp|Q9LUE3|SWT10_ARATH Bidirectional sugar transporter SWEET10 OS=Arabidopsis thaliana GN=SWEET10 PE=1 SV=1	gi|460379174|ref|XP_004235339.1| PREDICTED: bidirectional sugar transporter SWEET10 [Solanum lycopersicum]
LOC101266356	282.849	448.784	116.913	0.26051	-1.94059	1.15e-49	3.34e-48	Down Regulation	NC_015445.3	56351986	56361768	+	2705	LOC101266356	-	K15340	strNOG11870;virNOG11840	AL	sp|Q38961|SNM1_ARATH DNA cross-link repair protein SNM1 OS=Arabidopsis thaliana GN=SNM1 PE=2 SV=1	gi|460399349|ref|XP_004245204.1| PREDICTED: uncharacterized protein LOC101266356 [Solanum lycopersicum]
LOC101260851	259.007	421.841	96.1735	0.227985	-2.13299	1.27e-49	3.68e-48	Down Regulation	NC_015438.3	104201	107427	-	1500	LOC101260851	GO:0048046;GO:0004553;GO:0016762;GO:0005618;GO:0010411;GO:0042546;GO:0071555	K08235	virNOG08694	R	sp|Q38909|XTH28_ARATH Probable xyloglucan endotransglucosylase/hydrolase protein 28 OS=Arabidopsis thaliana GN=XTH28 PE=2 SV=1	gi|460365734|ref|XP_004228752.1| PREDICTED: probable xyloglucan endotransglucosylase/hydrolase protein 28 [Solanum lycopersicum]
LOC101260019	439.015	656.33	221.7	0.337788	-1.56581	1.28e-49	3.7e-48	Down Regulation	NC_015449.3	7084269	7090930	+	1366	LOC101260019	GO:0008168;GO:0032259	K14568	virNOG03545	J	sp|O35130|NEP1_MOUSE Ribosomal RNA small subunit methyltransferase NEP1 OS=Mus musculus GN=Emg1 PE=1 SV=1	gi|460413183|ref|XP_004251974.1| PREDICTED: ribosomal RNA small subunit methyltransferase NEP1 [Solanum lycopersicum]
LOC101256771	859.269	430.813	1287.72	2.98906	1.57969	1.76e-49	5.09e-48	Up Regulation	NC_015441.3	65296076	65301860	+	3106	LOC101256771	-	-	virNOG07764	S	sp|Q9FXI5|IQD32_ARATH Protein IQ-DOMAIN 32 OS=Arabidopsis thaliana GN=IQD32 PE=1 SV=3	gi|460385290|ref|XP_004238337.1| PREDICTED: protein IQ-DOMAIN 32 [Solanum lycopersicum]
LOC101261097	1036.02	1426.6	645.442	0.452434	-1.14422	1.81e-49	5.24e-48	Down Regulation	NC_015440.3	2315118	2320689	+	2505	LOC101261097	GO:0008308;GO:0005623;GO:0016021;GO:0006873;GO:1903959	-	virNOG08691	P	sp|Q9FLV9|SLAH3_ARATH S-type anion channel SLAH3 OS=Arabidopsis thaliana GN=SLAH3 PE=1 SV=1	gi|460376848|ref|XP_004234208.1| PREDICTED: S-type anion channel SLAH2 [Solanum lycopersicum] &gt;gi|723679271|ref|XP_010317498.1| PREDICTED: S-type anion channel SLAH2 [Solanum lycopersicum]
LOC101249210	69.3499	3.1876	135.512	42.5123	5.40981	2.12e-49	6.13e-48	Up Regulation	NC_015438.3	86564294	86566660	-	1317	LOC101249210	GO:0016788	-	virNOG01674	R	sp|Q9M153|GDL61_ARATH GDSL esterase/lipase At4g01130 OS=Arabidopsis thaliana GN=At4g01130 PE=2 SV=1	gi|460368233|ref|XP_004229972.1| PREDICTED: GDSL esterase/lipase At4g01130 [Solanum lycopersicum]
AAP2	755.985	1067.63	444.346	0.4162	-1.26465	2.54e-49	7.31e-48	Down Regulation	NC_015443.3	38147721	38152642	-	1962	AAP2	GO:0016021	-	virNOG02870	E	sp|Q39134|AAP3_ARATH Amino acid permease 3 OS=Arabidopsis thaliana GN=AAP3 PE=1 SV=2	gi|723706948|ref|XP_010322323.1| PREDICTED: amino acid transporter isoform X1 [Solanum lycopersicum] &gt;gi|970036782|ref|XP_015079733.1| PREDICTED: amino acid permease 3-like [Solanum pennellii]
LOC101244528	515.942	836.839	195.045	0.233073	-2.10114	2.59e-49	7.45e-48	Down Regulation	NC_015446.3	69928514	69930340	+	1594	LOC101244528	-	-	virNOG04549	Q	sp|P10967|ACCH3_SOLLC 1-aminocyclopropane-1-carboxylate oxidase homolog OS=Solanum lycopersicum GN=ACO3 PE=2 SV=1	gi|460404471|ref|XP_004247706.1| PREDICTED: 1-aminocyclopropane-1-carboxylate oxidase homolog isoform X2 [Solanum lycopersicum]
ltpg1	15021.9	19630.2	10413.6	0.530485	-0.914615	2.62e-49	7.53e-48	Nodiff	NC_015447.3	58868364	58869426	-	777	ltpg1	GO:0008289;GO:0006869	-	virNOG23426	T	sp|O24038|NLTP2_SOLPN Non-specific lipid-transfer protein 2 OS=Solanum pennellii GN=LTP2 PE=3 SV=1	gi|350535973|ref|NP_001234735.1| non-specific lipid transfer protein precursor [Solanum lycopersicum] &gt;gi|71360928|emb|CAJ19705.1| non-specific lipid transfer protein [Solanum lycopersicum]
LOC101261587	281.432	445.921	116.944	0.262253	-1.93097	2.74e-49	7.87e-48	Down Regulation	NC_015440.3	2326795	2328440	-	1202	LOC101261587	-	-	virNOG23202	T	sp|Q84JK8|MAKR6_ARATH Probable membrane-associated kinase regulator 6 OS=Arabidopsis thaliana GN=MAKR6 PE=2 SV=1	gi|460376850|ref|XP_004234209.1| PREDICTED: probable membrane-associated kinase regulator 6 [Solanum lycopersicum]
LOC101246488	322.404	141.671	503.137	3.55146	1.82841	2.89e-49	8.28e-48	Up Regulation	NC_015447.3	62917026	62919160	+	818	LOC101246488	-	-	virNOG22759	R	sp|Q54YD2|Y8295_DICDI Putative phosphatidylglycerol/phosphatidylinositol transfer protein DDB_G0278295 OS=Dictyostelium discoideum GN=DDB_G0278295 PE=2 SV=1	gi|460407926|ref|XP_004249400.1| PREDICTED: putative phosphatidylglycerol/phosphatidylinositol transfer protein DDB_G0278295 [Solanum lycopersicum]
LOC101247149	760.06	1075.63	444.494	0.413242	-1.27494	3.33e-49	9.54e-48	Down Regulation	NC_015438.3	3568470	3570154	-	1108	LOC101247149	-	-	KOG4197;virNOG17507	SR	sp|Q56XJ7|Y4276_ARATH Uncharacterized protein At4g22758 OS=Arabidopsis thaliana GN=At4g22758 PE=2 SV=1	gi|460365130|ref|XP_004228457.1| PREDICTED: uncharacterized protein At4g22758-like [Solanum lycopersicum]
LOC101258281	1004.11	623.174	1385.04	2.22256	1.15222	4.41e-49	1.26e-47	Up Regulation	NC_015444.3	68015477	68019242	-	1160	LOC101258281	GO:0009507	-	virNOG15557	S	sp|Q9LDY9|IOJAC_ARATH Protein Iojap, chloroplastic OS=Arabidopsis thaliana GN=IJ PE=2 SV=1	gi|460396850|ref|XP_004243983.1| PREDICTED: protein Iojap, chloroplastic [Solanum lycopersicum]
LOC101251088	2159.14	2828.52	1489.77	0.526697	-0.924954	4.75e-49	1.36e-47	Nodiff	NC_015442.3	5825143	5829678	+	1570	LOC101251088	GO:0003677	-	virNOG10262	S	sp|Q67Y99|CLPF_ARATH Clp protease adapter protein ClpF, chloroplastic OS=Arabidopsis thaliana GN=CLPF PE=1 SV=1	gi|460386790|ref|XP_004239079.1| PREDICTED: uncharacterized protein LOC101251088 [Solanum lycopersicum] &gt;gi|723698636|ref|XP_010320883.1| PREDICTED: uncharacterized protein LOC101251088 [Solanum lycopersicum] &gt;gi|723698639|ref|XP_010320884.1| PREDICTED: uncharacterized protein LOC101251088 [Solanum lycopersicum] &gt;gi|723698642|ref|XP_010320885.1| PREDICTED: uncharacterized protein LOC1012…
WRKY81	182.4	24.9126	339.887	13.6432	3.77011	5.26e-49	1.5e-47	Up Regulation	NC_015446.3	10988429	10990093	-	971	WRKY81	GO:0006355;GO:0043565;GO:0003700	-	virNOG22118;virNOG17641	RK	sp|Q9LY00|WRK70_ARATH Probable WRKY transcription factor 70 OS=Arabidopsis thaliana GN=WRKY70 PE=2 SV=1	gi|525345206|ref|NP_001266272.1| WRKY transcription factor 81 [Solanum lycopersicum] &gt;gi|325463085|gb|ADZ15316.1| WRKY3 [Solanum lycopersicum]
LOC101244634	799.164	1121.72	476.608	0.42489	-1.23484	5.34e-49	1.52e-47	Down Regulation	NC_015439.3	51122412	51125119	-	910	LOC101244634	GO:0009055	-	virNOG19304	R	sp|Q39131|LAML_ARATH Lamin-like protein OS=Arabidopsis thaliana GN=At5g15350 PE=1 SV=1	gi|460372760|ref|XP_004232193.1| PREDICTED: lamin-like protein [Solanum lycopersicum]
LOC101265004	3199.41	4296.36	2102.46	0.489358	-1.03104	6.23e-49	1.77e-47	Down Regulation	NC_015449.3	208755	210535	+	1058	LOC101265004	GO:0005840;GO:0006412;GO:0003735	K02938	virNOG01390;COG0090	J	sp|P29766|RL8_SOLLC 60S ribosomal protein L8 OS=Solanum lycopersicum GN=RPL8 PE=2 SV=1	gi|460412196|ref|XP_004251488.1| PREDICTED: 60S ribosomal protein L8-like [Solanum lycopersicum] &gt;gi|970068589|ref|XP_015061427.1| PREDICTED: 60S ribosomal protein L8-like [Solanum pennellii] &gt;gi|1026084686|ref|XP_016541629.1| PREDICTED: 60S ribosomal protein L8-like [Capsicum annuum]
LOC101253039	2461.01	3214.63	1707.39	0.531129	-0.912866	7.28e-49	2.07e-47	Nodiff	NC_015447.3	64060381	64062952	-	1565	LOC101253039	GO:0003723;GO:0003735;GO:0006412;GO:0022625	K02930	virNOG03666	J	sp|Q9SF40|RL4A_ARATH 60S ribosomal protein L4-1 OS=Arabidopsis thaliana GN=RPL4A PE=1 SV=1	gi|460408145|ref|XP_004249507.1| PREDICTED: 60S ribosomal protein L4-1-like [Solanum lycopersicum]
LOC101259584	2233.58	2929.25	1537.91	0.525018	-0.929561	7.89e-49	2.24e-47	Nodiff	NC_015438.3	92659007	92659997	-	699	LOC101259584	GO:0005840;GO:0006414;GO:0003735	K02942	COG2058;virNOG22966	J	sp|Q8LEQ0|RLA13_ARATH 60S acidic ribosomal protein P1-3 OS=Arabidopsis thaliana GN=RPP1C PE=1 SV=2	gi|460369324|ref|XP_004230513.1| PREDICTED: 60S acidic ribosomal protein P1 [Solanum lycopersicum]
LOC101252555	692.247	983.097	401.396	0.408298	-1.29231	9e-49	2.55e-47	Down Regulation	NC_015439.3	49743389	49748269	+	4137	LOC101252555	-	K10268	virNOG08407	R	sp|Q9C5D2|FBL4_ARATH F-box/LRR-repeat protein 4 OS=Arabidopsis thaliana GN=FBL4 PE=2 SV=1	gi|723671857|ref|XP_010316311.1| PREDICTED: F-box/LRR-repeat protein 4 [Solanum lycopersicum]
LOC101248885	639.368	359.151	919.584	2.56043	1.35639	1.09e-48	3.08e-47	Up Regulation	NC_015443.3	43795018	43797615	-	1267	LOC101248885	GO:0016020	-	virNOG01329	O	sp|Q5GI04|HIR1_CAPAN Hypersensitive-induced reaction 1 protein OS=Capsicum annuum GN=HIR1 PE=1 SV=1	gi|723708555|ref|XP_004241563.2| PREDICTED: hypersensitive-induced response protein 1 [Solanum lycopersicum]
yfe37	4267.91	2644.29	5891.53	2.22802	1.15576	1.16e-48	3.27e-47	Up Regulation	NC_015438.3	80898146	80899204	+	922	yfe37	-	-	COG1028;virNOG14571	QI	sp|Q94K41|SDR3B_ARATH Short-chain dehydrogenase reductase 3b OS=Arabidopsis thaliana GN=SDR3b PE=2 SV=1	gi|350538977|ref|NP_001233856.1| yfe37 protein [Solanum lycopersicum] &gt;gi|7981382|emb|CAB91875.1| putative alcohol dehydrogenase [Solanum lycopersicum]
LOC101262831	1758.61	2472.35	1044.87	0.422621	-1.24256	1.21e-48	3.42e-47	Down Regulation	NC_015444.3	51321659	51326416	-	1026	LOC101262831	-	K08234	virNOG17561	R	sp|P45871|YWKD_BACSU Uncharacterized protein YwkD OS=Bacillus subtilis (strain 168) GN=ywkD PE=4 SV=1	gi|460396355|ref|XP_004243741.1| PREDICTED: uncharacterized protein LOC101262831 isoform X2 [Solanum lycopersicum]
LOC101266713	105359	130287	80430.8	0.617337	-0.695871	1.38e-48	3.89e-47	Nodiff	NC_015441.3	2597544	2600743	+	1514	LOC101266713	GO:0050661;GO:0016620;GO:0006006;GO:0051287;GO:0055114	K05298	virNOG04721	G	sp|P09043|G3PA_TOBAC Glyceraldehyde-3-phosphate dehydrogenase A, chloroplastic (Fragment) OS=Nicotiana tabacum GN=GAPA PE=2 SV=1	gi|460382243|ref|XP_004236849.1| PREDICTED: glyceraldehyde-3-phosphate dehydrogenase A, chloroplastic [Solanum lycopersicum]
LOC101258756	3703.84	2653.16	4754.51	1.79201	0.841582	1.64e-48	4.62e-47	Nodiff	NC_015443.3	1833714	1843689	+	2328	LOC101258756	GO:0043231;GO:0030259;GO:0009813;GO:0016906;GO:0052696	K05841	virNOG02788	CG	sp|Q9M8Z7|U80A2_ARATH Sterol 3-beta-glucosyltransferase UGT80A2 OS=Arabidopsis thaliana GN=UGT80A2 PE=1 SV=1	gi|460389648|ref|XP_004240462.1| PREDICTED: sterol 3-beta-glucosyltransferase UGT80A2-like isoform X1 [Solanum lycopersicum] &gt;gi|723704086|ref|XP_010321803.1| PREDICTED: sterol 3-beta-glucosyltransferase UGT80A2-like isoform X1 [Solanum lycopersicum]
LOC101267609	1885.39	1281.31	2489.48	1.94293	0.95823	1.67e-48	4.69e-47	Nodiff	NC_015442.3	61614145	61633281	-	6465	LOC101267609	-	K03255	KOG1839;virNOG05664	R	sp|F4JKH6|TSS_ARATH Protein TSS OS=Arabidopsis thaliana GN=TSS PE=1 SV=1	gi|723702484|ref|XP_010321505.1| PREDICTED: clustered mitochondria protein homolog isoform X2 [Solanum lycopersicum]
LOC101261068	137.108	11.4943	262.721	22.8566	4.51454	1.7e-48	4.78e-47	Up Regulation	NC_015446.3	70475377	70478422	+	1664	LOC101261068	GO:0008168;GO:0008610	K00574	COG2907;COG2230;virNOG01364	MR	sp|O53732|UFAA1_MYCTU Tuberculostearic acid methyltransferase UfaA1 OS=Mycobacterium tuberculosis (strain ATCC 25618 / H37Rv) GN=ufaA1 PE=1 SV=3	gi|460404582|ref|XP_004247760.1| PREDICTED: uncharacterized protein LOC101261068 [Solanum lycopersicum]
LOC104648556	410.167	202.012	618.321	3.06081	1.61391	1.77e-48	4.95e-47	Up Regulation	NC_015444.3	66511750	66512797	+	1048	LOC104648556	GO:0009570	-	virNOG17824	S	-	gi|723718427|ref|XP_010324328.1| PREDICTED: uncharacterized protein LOC104648556 [Solanum lycopersicum]
LOC101265355	1378.94	888.932	1868.96	2.10248	1.07209	1.98e-48	5.55e-47	Up Regulation	NC_015445.3	61116400	61120962	-	1426	LOC101265355	GO:0005634	-	virNOG19630	S	sp|Q0J7V9|LSD1_ORYSJ Protein LSD1 OS=Oryza sativa subsp. japonica GN=LSD1 PE=2 SV=1	gi|823213195|ref|XP_012439339.1| PREDICTED: uncharacterized protein LOC105765014 isoform X2 [Gossypium raimondii] &gt;gi|823213197|ref|XP_012439340.1| PREDICTED: uncharacterized protein LOC105765014 isoform X2 [Gossypium raimondii]
LOC101253417	507.093	744.449	269.737	0.362331	-1.46462	2.27e-48	6.34e-47	Down Regulation	NC_015438.3	74906823	74910756	+	1987	LOC101253417	GO:0004722;GO:0004724	K01102	KOG0700;virNOG12617	T	sp|Q9LUS8|P2C40_ARATH Probable protein phosphatase 2C 40 OS=Arabidopsis thaliana GN=At3g16560 PE=2 SV=1	gi|460366742|ref|XP_004229238.1| PREDICTED: probable protein phosphatase 2C 40 [Solanum lycopersicum]
LOC101246304	1100.82	642.817	1558.82	2.42498	1.27797	2.92e-48	8.16e-47	Up Regulation	NC_015439.3	46397064	46399830	+	2037	LOC101246304	GO:0006284;GO:0008725	K01246	virNOG06387	L	sp|Q7VG78|GUAA_HELHP Probable GMP synthase [glutamine-hydrolyzing] OS=Helicobacter hepaticus (strain ATCC 51449 / 3B1) GN=guaA PE=3 SV=1	gi|460373604|ref|XP_004232605.1| PREDICTED: uncharacterized protein LOC101246304 [Solanum lycopersicum]
LOC101255305	345.708	534.021	157.396	0.294737	-1.7625	3.1e-48	8.65e-47	Down Regulation	NC_015443.3	47160641	47162214	-	1136	LOC101255305	-	K09422	NOG167891;COG5147;virNOG08752	K	sp|Q9LX82|MYB48_ARATH Transcription factor MYB48 OS=Arabidopsis thaliana GN=MYB48 PE=2 SV=1	gi|1020158877|ref|NP_001310217.1| transcription factor MYB48-like [Solanum lycopersicum]
hsc70_1	830.942	1162.32	499.564	0.429799	-1.21827	3.19e-48	8.87e-47	Down Regulation	NC_015447.3	65360009	65363141	+	2132	hsc70	GO:0005524;GO:0005737;GO:0006986;GO:0016887;GO:0031072;GO:0034620;GO:0042026;GO:0044183;GO:0051082;GO:0051085;GO:0051787	K03283	virNOG03266	O	sp|P24629|HSP71_SOLLC Heat shock cognate 70 kDa protein 1 OS=Solanum lycopersicum GN=HSC-I PE=2 SV=1	heat shock cognate 70 kDa protein 2
LOC104649397	1251.41	1691.9	810.932	0.479303	-1.06099	3.46e-48	9.62e-47	Down Regulation	NC_015446.3	70215196	70221416	+	2547	LOC104649397	GO:0008168;GO:0016021;GO:0032259	-	virNOG00332	R	sp|Q940J9|PMT8_ARATH Probable methyltransferase PMT8 OS=Arabidopsis thaliana GN=At1g04430 PE=2 SV=1	gi|723732474|ref|XP_010326764.1| PREDICTED: probable methyltransferase PMT3 [Solanum lycopersicum] &gt;gi|723732477|ref|XP_010326765.1| PREDICTED: probable methyltransferase PMT3 [Solanum lycopersicum] &gt;gi|970052088|ref|XP_015087642.1| PREDICTED: probable methyltransferase PMT3 [Solanum pennellii]
LOC101250352	211.981	73.5777	350.385	4.7621	2.2516	3.71e-48	1.03e-46	Up Regulation	NC_015447.3	59817721	59820096	+	1572	LOC101250352	GO:0004674;GO:0005524;GO:0006468	-	virNOG05207	T	sp|Q93YN1|CRPK1_ARATH Cold-responsive protein kinase 1 OS=Arabidopsis thaliana GN=CRPK1 PE=1 SV=1	gi|460407275|ref|XP_004249079.1| PREDICTED: putative serine/threonine-protein kinase isoform X1 [Solanum lycopersicum]
LOC101246226	254.409	422.114	86.7046	0.205406	-2.28345	4.04e-48	1.12e-46	Down Regulation	NC_015440.3	53866201	53867140	-	940	LOC101246226	GO:0009733	K14488	virNOG23945;virNOG23894	S	sp|Q9ZUZ3|SAU32_ARATH Auxin-responsive protein SAUR32 OS=Arabidopsis thaliana GN=SAUR32 PE=2 SV=1	gi|460378503|ref|XP_004235010.1| PREDICTED: auxin-induced protein X15-like [Solanum lycopersicum]
LOC101245631	882.271	528.92	1235.62	2.33612	1.22412	4.45e-48	1.23e-46	Up Regulation	NC_015440.3	68563559	68564721	+	879	LOC101245631	-	-	virNOG07577	R	sp|Q67YC9|Y4141_ARATH Uncharacterized protein At4g14100 OS=Arabidopsis thaliana GN=At4g14100 PE=2 SV=1	gi|460380223|ref|XP_004235857.1| PREDICTED: uncharacterized protein At4g14100-like [Solanum lycopersicum]
LOC101263631	599.935	332.669	867.201	2.6068	1.38228	4.58e-48	1.27e-46	Up Regulation	NC_015445.3	60110606	60119422	-	1659	LOC101263631	-	-	virNOG07910;virNOG05812	S	sp|O82281|BRXL1_ARATH Protein Brevis radix-like 1 OS=Arabidopsis thaliana GN=BRXL1 PE=2 SV=2	gi|723725820|ref|XP_010325605.1| PREDICTED: protein BREVIS RADIX-like [Solanum lycopersicum] &gt;gi|970044461|ref|XP_015083648.1| PREDICTED: protein BREVIS RADIX-like [Solanum pennellii]
LOC101249503	242.324	390.197	94.4504	0.242058	-2.04657	5.75e-48	1.59e-46	Down Regulation	NC_015438.3	97147868	97148736	-	869	LOC101249503	GO:0009733	K14488	virNOG23435	S	sp|O65695|SAU50_ARATH Auxin-responsive protein SAUR50 OS=Arabidopsis thaliana GN=SAUR50 PE=1 SV=1	gi|723666114|ref|XP_010315342.1| PREDICTED: auxin-induced protein 15A-like [Solanum lycopersicum] &gt;gi|969997276|ref|XP_015067078.1| PREDICTED: auxin-induced protein 15A-like [Solanum pennellii]
LOC101266731	1498.31	1998.56	998.054	0.499387	-1.00177	5.99e-48	1.65e-46	Down Regulation	NC_015443.3	44902146	44909775	-	1835	LOC101266731	GO:0004739;GO:0005967;GO:0006086	K00162	virNOG01954	C	sp|Q6Z1G7|ODPB1_ORYSJ Pyruvate dehydrogenase E1 component subunit beta-1, mitochondrial OS=Oryza sativa subsp. japonica GN=Os08g0536000 PE=2 SV=1	gi|460391698|ref|XP_004241456.1| PREDICTED: pyruvate dehydrogenase E1 component subunit beta-1, mitochondrial isoform X2 [Solanum lycopersicum]
LOC101265878	365.427	171.192	559.662	3.2692	1.70894	6.48e-48	1.79e-46	Up Regulation	NC_015447.3	63624157	63627461	+	1337	LOC101265878	-	-	virNOG06507	R	sp|Q9LF92|P2A15_ARATH F-box protein PP2-A15 OS=Arabidopsis thaliana GN=PP2A15 PE=2 SV=1	gi|460408060|ref|XP_004249466.1| PREDICTED: F-box protein PP2-A15 [Solanum lycopersicum]
LOC101256192	1123.24	1682.09	564.4	0.335535	-1.57546	7.13e-48	1.96e-46	Down Regulation	NC_015443.3	49409765	49413885	+	2365	LOC101256192	GO:1902358;GO:0016021;GO:0008271;GO:0009507	K17471	virNOG13977	P	sp|Q9SV13|SUT31_ARATH Sulfate transporter 3.1 OS=Arabidopsis thaliana GN=SULTR3;1 PE=2 SV=1	gi|460393496|ref|XP_004242345.1| PREDICTED: sulfate transporter 3.1-like [Solanum lycopersicum]
LOC101263166	1107.63	1510.06	705.208	0.467006	-1.09849	7.27e-48	2e-46	Down Regulation	NC_015447.3	918872	923406	-	1237	LOC101263166	GO:0030170	K06997	virNOG04706	R	sp|O94903|PLPHP_HUMAN Pyridoxal phosphate homeostasis protein OS=Homo sapiens GN=PROSC PE=1 SV=1	gi|460405743|ref|XP_004248334.1| PREDICTED: proline synthase co-transcribed bacterial homolog protein-like [Solanum lycopersicum] &gt;gi|970059191|ref|XP_015056324.1| PREDICTED: proline synthase co-transcribed bacterial homolog protein-like [Solanum pennellii]
LOC101255261	518.54	759.012	278.069	0.366356	-1.44868	7.38e-48	2.03e-46	Down Regulation	NC_015439.3	42127139	42129656	+	1066	LOC101255261	GO:0006353	-	virNOG26378;virNOG00481	SR	-	gi|460374541|ref|XP_004233069.1| PREDICTED: SAP-like protein BP-73 [Solanum lycopersicum]
LOC101263132	4460	5677.45	3242.55	0.571129	-0.808112	7.57e-48	2.07e-46	Nodiff	NC_015444.3	62767638	62768352	-	712	LOC101263132	GO:0010207	K08902	virNOG19480	H	sp|Q9LR64|PB27A_ARATH Photosystem II repair protein PSB27-H1, chloroplastic OS=Arabidopsis thaliana GN=PSB27-1 PE=1 SV=1	gi|723715182|ref|XP_004243333.2| PREDICTED: photosystem II repair protein PSB27-H1, chloroplastic [Solanum lycopersicum]
LOC101263046	180.038	312.794	47.2814	0.151158	-2.72587	7.58e-48	2.07e-46	Down Regulation	NC_015445.3	65844260	65847141	-	1715	LOC101263046	GO:0016021	-	virNOG08822	R	sp|O22977|BDG3_ARATH Probable lysophospholipase BODYGUARD 3 OS=Arabidopsis thaliana GN=BDG3 PE=2 SV=1	gi|460399859|ref|XP_004245454.1| PREDICTED: uncharacterized protein LOC101263046 [Solanum lycopersicum]
LOC101267841	2408.35	1675.51	3141.18	1.87476	0.906707	7.89e-48	2.16e-46	Nodiff	NC_015438.3	78363395	78373600	-	3324	LOC101267841	-	-	virNOG14669	O	sp|Q8VZF3|CGEP_ARATH Probable glutamyl endopeptidase, chloroplastic OS=Arabidopsis thaliana GN=GEP PE=2 SV=2	gi|460367058|ref|XP_004229392.1| PREDICTED: probable glutamyl endopeptidase, chloroplastic [Solanum lycopersicum]
LOC100736533	609.992	880.812	339.173	0.385069	-1.37681	8.96e-48	2.44e-46	Down Regulation	NC_015443.3	47617239	47623641	-	1434	LOC100736533	GO:0005506;GO:0016021;GO:0006633;GO:0055114;GO:0016491	K14424	virNOG08551	I	sp|Q8VWZ8|SMO22_ARATH Methylsterol monooxygenase 2-2 OS=Arabidopsis thaliana GN=SMO2-2 PE=2 SV=1	gi|350540120|ref|NP_001233880.1| C-4 methyl sterol oxidase [Solanum lycopersicum] &gt;gi|970037539|ref|XP_015080117.1| PREDICTED: methylsterol monooxygenase 2-2 [Solanum pennellii] &gt;gi|332384367|gb|AEE69035.1| C-4 methyl sterol oxidase [Solanum lycopersicum]
LOC101259570	3402.15	4373.78	2430.51	0.5557	-0.847621	9.51e-48	2.59e-46	Nodiff	NC_015446.3	848635	851176	+	1522	LOC101259570	GO:0005840;GO:0006412;GO:0003735	K02930	virNOG03666	J	sp|Q9XF97|RL4_PRUAR 60S ribosomal protein L4 OS=Prunus armeniaca GN=RPL4 PE=2 SV=1	gi|460402404|ref|XP_004246702.1| PREDICTED: 60S ribosomal protein L4-like [Solanum lycopersicum]
LOC101249155	3356.78	4315.09	2398.47	0.555834	-0.847273	1.03e-47	2.81e-46	Nodiff	NC_015440.3	53620484	53624121	+	1833	LOC101249155	GO:0008289;GO:0016021	-	virNOG05379;strNOG05369	I	sp|Q8R1R3|STAR7_MOUSE StAR-related lipid transfer protein 7, mitochondrial OS=Mus musculus GN=Stard7 PE=1 SV=2	gi|460378523|ref|XP_004235020.1| PREDICTED: uncharacterized protein LOC101249155 [Solanum lycopersicum]
ARG2	120.805	21.9496	219.66	10.0075	3.323	1.07e-47	2.92e-46	Up Regulation	NC_015438.3	84738535	84740663	+	1313	ARG2	GO:0046872;GO:0033388;GO:0004053	K01476	COG0010;virNOG09848	E	sp|P46637|ARGI1_ARATH Arginase 1, mitochondrial OS=Arabidopsis thaliana GN=ARGAH1 PE=1 SV=1	gi|350538867|ref|NP_001233851.1| arginase 2 [Solanum lycopersicum] &gt;gi|723659648|ref|XP_010324097.1| PREDICTED: arginase 2 isoform X1 [Solanum lycopersicum] &gt;gi|54648782|gb|AAV36809.1| arginase 2 [Solanum lycopersicum]
LOC101249595	107.08	194.81	19.3492	0.0993231	-3.33173	1.14e-47	3.08e-46	Down Regulation	NC_015447.3	63984875	63985974	+	859	LOC101249595	-	-	virNOG22283	S	-	gi|460408120|ref|XP_004249495.1| PREDICTED: uncharacterized protein LOC101249595 [Solanum lycopersicum]
LOC101263837	1926.14	1038.24	2814.04	2.7104	1.4385	1.19e-47	3.22e-46	Up Regulation	NC_015438.3	983326	1005290	-	6280	LOC101263837	GO:0006075;GO:0003843;GO:0016021;GO:0000148	K11000	virNOG05233	M	sp|Q9LXT9|CALS3_ARATH Callose synthase 3 OS=Arabidopsis thaliana GN=CALS3 PE=3 SV=3	gi|460365405|ref|XP_004228593.1| PREDICTED: callose synthase 3-like [Solanum lycopersicum]
LOC101265334	1472.49	1967.81	977.172	0.49658	-1.0099	1.21e-47	3.29e-46	Down Regulation	NC_015442.3	20369612	20390344	-	4767	LOC101265334	GO:0004691;GO:0004721;GO:0005524;GO:0005952;GO:0007165;GO:0018105;GO:0046872	-	virNOG01911	T	sp|Q9SL76|P2C19_ARATH Protein phosphatase 2C and cyclic nucleotide-binding/kinase domain-containing protein OS=Arabidopsis thaliana GN=At2g20050/At2g20040 PE=2 SV=2	gi|460387183|ref|XP_004239266.1| PREDICTED: protein phosphatase 2C and cyclic nucleotide-binding/kinase domain-containing protein isoform X1 [Solanum lycopersicum] &gt;gi|723699704|ref|XP_010321058.1| PREDICTED: protein phosphatase 2C and cyclic nucleotide-binding/kinase domain-containing protein isoform X1 [Solanum lycopersicum]
LOC101245102	698.683	989.025	408.341	0.412872	-1.27623	1.27e-47	3.43e-46	Down Regulation	NC_015438.3	96908848	96915289	-	2121	LOC101245102	GO:0016021;GO:0015238;GO:0015297;GO:0006855	-	virNOG12634	R	sp|Q8W4G3|DTX46_ARATH Protein DETOXIFICATION 46, chloroplastic OS=Arabidopsis thaliana GN=DTX46 PE=2 SV=1	gi|460370078|ref|XP_004230881.1| PREDICTED: MATE efflux family protein 4, chloroplastic [Solanum lycopersicum]
LOC101251653	4561.27	5835.26	3287.27	0.563346	-0.827908	1.36e-47	3.66e-46	Nodiff	NC_015449.3	4704988	4706755	-	1422	LOC101251653	GO:0009055	-	virNOG22096;virNOG22660;virNOG18036	R	sp|Q9T076|ENL2_ARATH Early nodulin-like protein 2 OS=Arabidopsis thaliana GN=At4g27520 PE=1 SV=1	gi|460412959|ref|XP_004251863.1| PREDICTED: early nodulin-like protein 2 [Solanum lycopersicum]
LOC101257007	1463.02	677.207	2248.83	3.32075	1.73151	1.59e-47	4.29e-46	Up Regulation	NC_015446.3	67933022	67938493	+	3611	LOC101257007	GO:0016702;GO:0046872;GO:0055114;GO:0031408	K15718	virNOG04223	S	sp|Q43191|LOX15_SOLTU Probable linoleate 9S-lipoxygenase 5 OS=Solanum tuberosum GN=LOX1.5 PE=2 SV=1	gi|723731150|ref|XP_010326548.1| PREDICTED: probable linoleate 9S-lipoxygenase 5 isoform X1 [Solanum lycopersicum] &gt;gi|723731153|ref|XP_010326549.1| PREDICTED: probable linoleate 9S-lipoxygenase 5 isoform X1 [Solanum lycopersicum] &gt;gi|723731156|ref|XP_010326550.1| PREDICTED: probable linoleate 9S-lipoxygenase 5 isoform X1 [Solanum lycopersicum]
LOC101260547	1020.56	639.786	1401.34	2.19032	1.13114	1.64e-47	4.41e-46	Up Regulation	NC_015443.3	48587083	48591165	+	3495	LOC101260547	GO:0016021	-	virNOG08756;KOG1922	ZT	sp|Q9SE97|FH1_ARATH Formin-like protein 1 OS=Arabidopsis thaliana GN=FH1 PE=1 SV=1	gi|460393702|ref|XP_004242448.1| PREDICTED: formin-like protein 1 [Solanum lycopersicum]
LOC101266162	1246.49	1726.67	766.315	0.443812	-1.17198	1.85e-47	4.98e-46	Down Regulation	NC_015438.3	86250369	86251971	-	1292	LOC101266162	-	-	virNOG10780	S	-	gi|723661276|ref|XP_010326612.1| PREDICTED: uncharacterized protein LOC101266162 isoform X2 [Solanum lycopersicum]
LOC101254113	193.664	321.418	65.9095	0.205059	-2.28589	2.26e-47	6.08e-46	Down Regulation	NC_015445.3	702937	704382	-	1446	LOC101254113	-	-	virNOG10570	R	sp|Q8GX29|SKI25_ARATH F-box/kelch-repeat protein SKIP25 OS=Arabidopsis thaliana GN=SKIP25 PE=1 SV=1	gi|723719476|ref|XP_010324510.1| PREDICTED: F-box/kelch-repeat protein SKIP25 [Solanum lycopersicum]
LOC101255259	1344.87	1809.65	880.081	0.486326	-1.04	2.32e-47	6.24e-46	Down Regulation	NC_015439.3	46172391	46174700	+	2310	LOC101255259	GO:0006396;GO:0003723;GO:0009506;GO:0005730;GO:0005829;GO:0001522;GO:0009982	K11131	virNOG09923	J	sp|Q9LD90|CBF5_ARATH H/ACA ribonucleoprotein complex subunit 4 OS=Arabidopsis thaliana GN=CBF5 PE=1 SV=1	gi|460373659|ref|XP_004232632.1| PREDICTED: H/ACA ribonucleoprotein complex subunit 4 [Solanum lycopersicum]
LOC101266108	2253.17	2943.72	1562.62	0.530832	-0.913674	2.38e-47	6.38e-46	Nodiff	NC_015449.3	66056909	66063478	-	1561	LOC101266108	GO:0006413;GO:0003743;GO:0005524;GO:0004386	K03257	virNOG04502	J	sp|P41379|IF4A2_NICPL Eukaryotic initiation factor 4A-2 OS=Nicotiana plumbaginifolia PE=2 SV=1	gi|460415494|ref|XP_004253093.1| PREDICTED: eukaryotic initiation factor 4A-2 [Solanum lycopersicum] &gt;gi|970067731|ref|XP_015060970.1| PREDICTED: eukaryotic initiation factor 4A-2 [Solanum pennellii]
LOC101258116	510.734	746.382	275.087	0.36856	-1.44003	2.53e-47	6.77e-46	Down Regulation	NC_015439.3	54241972	54243165	+	1116	LOC101258116	GO:0010468	-	virNOG19318	S	sp|Q9FN11|LBD37_ARATH LOB domain-containing protein 37 OS=Arabidopsis thaliana GN=LBD37 PE=2 SV=1	gi|460372183|ref|XP_004231911.1| PREDICTED: LOB domain-containing protein 37 [Solanum lycopersicum]
LOC101256090	4345.84	5539.15	3152.54	0.569137	-0.813151	2.7e-47	7.21e-46	Nodiff	NC_015442.3	64696199	64699667	-	1757	LOC101256090	GO:0004372;GO:0006544;GO:0035999;GO:0030170;GO:0006563	K00600	virNOG05607	E	sp|O23254|GLYC4_ARATH Serine hydroxymethyltransferase 4 OS=Arabidopsis thaliana GN=SHM4 PE=1 SV=1	gi|460388388|ref|XP_004239849.1| PREDICTED: serine hydroxymethyltransferase 4 [Solanum lycopersicum] &gt;gi|970029610|ref|XP_015076130.1| PREDICTED: serine hydroxymethyltransferase 4 [Solanum pennellii]
LOC101265293	120.364	215.093	25.6343	0.119178	-3.06881	2.82e-47	7.53e-46	Down Regulation	NC_015447.3	62728007	62731075	-	1461	LOC101265293	GO:0055114;GO:0016491	K08081	virNOG11038;NOG07759;NOG00461	QR	sp|P50162|TRN1_DATST Tropinone reductase 1 OS=Datura stramonium GN=TR1 PE=1 SV=1	gi|460407882|ref|XP_004249378.1| PREDICTED: tropinone reductase 1 isoform X2 [Solanum lycopersicum]
LOC101263243	836.97	1167.76	506.184	0.433468	-1.206	3.06e-47	8.15e-46	Down Regulation	NC_015438.3	76734017	76734855	+	839	LOC101263243	GO:0005576;GO:0009506;GO:0019722	-	virNOG23135;virNOG23723;virNOG23532	TR	sp|Q945T0|RALF_TOBAC Rapid alkalinization factor OS=Nicotiana tabacum GN=RALF PE=1 SV=1	gi|460366641|ref|XP_004229189.1| PREDICTED: rapid alkalinization factor-like [Solanum lycopersicum]
LOC101262071	527.424	825.376	229.472	0.278021	-1.84673	3.72e-47	9.92e-46	Down Regulation	NC_015439.3	41420557	41425505	-	1304	LOC101262071	GO:0046872;GO:0055114;GO:0016491	-	virNOG03989	Q	sp|Q39224|SRG1_ARATH Protein SRG1 OS=Arabidopsis thaliana GN=SRG1 PE=2 SV=1	gi|460374415|ref|XP_004233006.1| PREDICTED: protein SRG1-like [Solanum lycopersicum]
LOC101257282	1786.63	2362.45	1210.81	0.512524	-0.964307	3.87e-47	1.03e-45	Nodiff	NC_015444.3	52398116	52402399	-	1095	LOC101257282	GO:0003723;GO:0006412;GO:0003735;GO:0015935	K02985	virNOG02326	J	sp|Q9M339|RS32_ARATH 40S ribosomal protein S3-2 OS=Arabidopsis thaliana GN=RPS3B PE=1 SV=1	gi|460396319|ref|XP_004243723.1| PREDICTED: 40S ribosomal protein S3-2 [Solanum lycopersicum] &gt;gi|970042491|ref|XP_015082637.1| PREDICTED: 40S ribosomal protein S3-2-like [Solanum pennellii]
LOC101251886	447.267	228.624	665.91	2.91269	1.54235	3.95e-47	1.05e-45	Up Regulation	NC_015442.3	55819967	55837899	+	2675	LOC101251886	-	-	virNOG11744	S	-	gi|460389019|ref|XP_004240158.1| PREDICTED: uncharacterized protein LOC101251886 [Solanum lycopersicum] &gt;gi|723702927|ref|XP_010321564.1| PREDICTED: uncharacterized protein LOC101251886 [Solanum lycopersicum] &gt;gi|723702930|ref|XP_010321565.1| PREDICTED: uncharacterized protein LOC101251886 [Solanum lycopersicum]
LOC101256310	2376.66	3095.22	1658.09	0.535693	-0.900521	4.36e-47	1.16e-45	Nodiff	NC_015445.3	1787437	1789880	-	778	LOC101256310	-	K13199	virNOG11226;virNOG02643	R	sp|Q9SQ56|RGGA_TOBAC RGG repeats nuclear RNA binding protein A (Fragment) OS=Nicotiana tabacum GN=RggA PE=2 SV=1	gi|723719871|ref|XP_004244706.2| PREDICTED: plasminogen activator inhibitor 1 RNA-binding protein-like [Solanum lycopersicum]
LOC101251804	1267.41	1709.24	825.586	0.483013	-1.04987	4.62e-47	1.22e-45	Down Regulation	NC_015438.3	3046114	3049266	+	766	LOC101251804	GO:0003723;GO:0003735;GO:0022625	K02908	virNOG19149	J	sp|O49884|RL30_LUPLU 60S ribosomal protein L30 OS=Lupinus luteus GN=RPL30 PE=3 SV=1	gi|460365162|ref|XP_004228473.1| PREDICTED: 60S ribosomal protein L30 [Solanum lycopersicum] &gt;gi|970001388|ref|XP_015057675.1| PREDICTED: 60S ribosomal protein L30-like [Solanum pennellii]
LOC543511	1676.6	2497.26	855.947	0.342754	-1.54475	5.43e-47	1.44e-45	Down Regulation	NC_015441.3	1894256	1896955	+	1272	LOC543511	GO:0048046;GO:0004553;GO:0016762;GO:0005618;GO:0010411;GO:0042546;GO:0071555	K08235	virNOG08694	R	sp|Q8LDS2|XTH27_ARATH Probable xyloglucan endotransglucosylase/hydrolase protein 27 OS=Arabidopsis thaliana GN=XTH27 PE=2 SV=2	gi|831181979|ref|NP_001296719.1| probable xyloglucan endotransglucosylase/hydrolase protein 27 precursor [Solanum lycopersicum]
LOC101264133	103.484	11.0241	195.944	17.7742	4.15171	6.74e-47	1.78e-45	Up Regulation	NC_015443.3	39452517	39453754	-	1070	LOC101264133	GO:0003993;GO:0016311	-	virNOG11484	R	sp|P27061|PPA1_SOLLC Acid phosphatase 1 OS=Solanum lycopersicum GN=APS1 PE=2 SV=1	gi|460392702|ref|XP_004241953.1| PREDICTED: acid phosphatase 1 [Solanum lycopersicum]
LOC101268277	804.565	483.354	1125.78	2.32909	1.21977	9.37e-47	2.47e-45	Up Regulation	NC_015442.3	3043248	3048161	-	2013	LOC101268277	GO:0016021	K18693	virNOG04245	I	sp|Q8LFD1|LPP3_ARATH Putative lipid phosphate phosphatase 3, chloroplastic OS=Arabidopsis thaliana GN=LPP3 PE=2 SV=1	gi|460386406|ref|XP_004238889.1| PREDICTED: lipid phosphate phosphatase 2-like [Solanum lycopersicum] &gt;gi|723697757|ref|XP_010320732.1| PREDICTED: lipid phosphate phosphatase 2-like [Solanum lycopersicum] &gt;gi|723697762|ref|XP_010320733.1| PREDICTED: lipid phosphate phosphatase 2-like [Solanum lycopersicum] &gt;gi|723697765|ref|XP_010320734.1| PREDICTED: lipid phosphate phosphatase 2-like [S…
LOC101244147	329.125	150.258	507.992	3.38079	1.75736	1.04e-46	2.74e-45	Up Regulation	NC_015439.3	44736161	44739078	+	2543	LOC101244147	-	-	virNOG08932	S	sp|F4JLC1|MRL7_ARATH Thioredoxin-like fold domain-containing protein MRL7, chloroplastic OS=Arabidopsis thaliana GN=MRL7 PE=1 SV=1	gi|460373933|ref|XP_004232766.1| PREDICTED: uncharacterized protein LOC101244147 [Solanum lycopersicum] &gt;gi|723674106|ref|XP_010316632.1| PREDICTED: uncharacterized protein LOC101244147 [Solanum lycopersicum] &gt;gi|723674109|ref|XP_010316633.1| PREDICTED: uncharacterized protein LOC101244147 [Solanum lycopersicum] &gt;gi|723674112|ref|XP_010316634.1| PREDICTED: uncharacterized protein LOC1012…
LOC101251312	9596.31	12221.6	6971.04	0.570387	-0.809986	1.13e-46	2.97e-45	Nodiff	NC_015445.3	63510144	63514700	+	1319	LOC101251312	GO:0016021	-	virNOG07725	S	sp|Q8H112|PGL1A_ARATH PGR5-like protein 1A, chloroplastic OS=Arabidopsis thaliana GN=PGRL1A PE=1 SV=1	gi|460400289|ref|XP_004245668.1| PREDICTED: PGR5-like protein 1A, chloroplastic [Solanum lycopersicum]
LOC101250549	9822.33	12808.7	6835.98	0.5337	-0.9059	1.14e-46	2.99e-45	Nodiff	NC_015438.3	95747094	95760615	+	4028	LOC101250549	GO:0046872;GO:0006508;GO:0003824	K06972	virNOG01229	O	sp|Q9LJL3|PREP1_ARATH Presequence protease 1, chloroplastic/mitochondrial OS=Arabidopsis thaliana GN=PREP1 PE=1 SV=2	gi|460369945|ref|XP_004230817.1| PREDICTED: presequence protease 1, chloroplastic/mitochondrial-like [Solanum lycopersicum] &gt;gi|723665588|ref|XP_010315269.1| PREDICTED: presequence protease 1, chloroplastic/mitochondrial-like [Solanum lycopersicum]
LOC543932	533.372	243.838	822.906	3.3748	1.7548	1.28e-46	3.37e-45	Up Regulation	NC_015440.3	59989126	59989770	+	555	LOC543932	GO:0016021	-	virNOG19428	R	sp|Q9SIE7|PLAT2_ARATH PLAT domain-containing protein 2 OS=Arabidopsis thaliana GN=PLAT2 PE=2 SV=1	gi|350537023|ref|NP_001234532.1| wound/stress protein precursor [Solanum lycopersicum] &gt;gi|51457948|gb|AAU03363.1| wound/stress protein [Solanum lycopersicum]
LOC544309	2948.36	3792.5	2104.22	0.554838	-0.849861	1.39e-46	3.66e-45	Nodiff	NC_015442.3	19281274	19287783	-	1632	LOC544309	GO:0016021;GO:0006849;GO:0009941;GO:0009534;GO:0050833	K03453	virNOG03804	P	sp|Q1EBV7|BASS2_ARATH Sodium/pyruvate cotransporter BASS2, chloroplastic OS=Arabidopsis thaliana GN=BASS2 PE=1 SV=1	gi|922959993|ref|NP_001234028.2| anion:sodium symporter [Solanum lycopersicum]
LOC101254320	7462.33	9368.88	5555.79	0.593005	-0.753883	1.51e-46	3.97e-45	Nodiff	NC_015445.3	52385556	52405528	-	6211	LOC101254320	GO:0003746;GO:0003924;GO:0005524;GO:0005525;GO:0006414;GO:0043022;GO:1990904	K03234	virNOG10088	J	sp|Q9ASR1|EF2_ARATH Elongation factor 2 OS=Arabidopsis thaliana GN=LOS1 PE=1 SV=1	gi|460399098|ref|XP_004245080.1| PREDICTED: elongation factor 2 isoform X1 [Solanum lycopersicum] &gt;gi|460399102|ref|XP_004245082.1| PREDICTED: elongation factor 2 isoform X1 [Solanum lycopersicum]
LOC101256132	1539.9	2118.03	961.772	0.454087	-1.13896	1.67e-46	4.38e-45	Down Regulation	NC_015447.3	238255	245089	-	3052	LOC101256132	GO:0003677;GO:0005634;GO:0008289	K09338	virNOG01745	K	sp|Q93V99|PDF2_ARATH Homeobox-leucine zipper protein PROTODERMAL FACTOR 2 OS=Arabidopsis thaliana GN=PDF2 PE=2 SV=1	gi|460405870|ref|XP_004248397.1| PREDICTED: homeobox-leucine zipper protein MERISTEM L1 [Solanum lycopersicum] &gt;gi|723735066|ref|XP_010327237.1| PREDICTED: homeobox-leucine zipper protein MERISTEM L1 [Solanum lycopersicum] &gt;gi|723735069|ref|XP_010327238.1| PREDICTED: homeobox-leucine zipper protein MERISTEM L1 [Solanum lycopersicum]
LOC101245530	1971.87	783.652	3160.08	4.03251	2.01168	1.82e-46	4.75e-45	Up Regulation	NC_015440.3	60644350	60646658	-	743	LOC101245530	-	-	virNOG25660	S	sp|F4KFM8|LEA65_ARATH Late embryogenesis abundant protein At5g17165 OS=Arabidopsis thaliana GN=At5g17165 PE=3 SV=1	gi|723683602|ref|XP_010318269.1| PREDICTED: uncharacterized protein LOC101245530 isoform X2 [Solanum lycopersicum]
LOC101254502	671.009	1231.46	110.558	0.0897779	-3.4775	2.39e-46	6.25e-45	Down Regulation	NC_015443.3	38760967	38764434	+	2258	LOC101254502	GO:0006857;GO:0016021;GO:0005215	K14638	virNOG09195	P	sp|Q05085|PTR7_ARATH Protein NRT1/ PTR FAMILY 6.3 OS=Arabidopsis thaliana GN=NPF6.3 PE=1 SV=1	gi|460392810|ref|XP_004242006.1| PREDICTED: protein NRT1/ PTR FAMILY 6.3-like [Solanum lycopersicum]
LOC101251967	2907.68	2068.1	3747.26	1.81193	0.857529	2.51e-46	6.54e-45	Nodiff	NC_015440.3	67467728	67469893	+	1413	LOC101251967	-	-	virNOG22696;virNOG15831;virNOG22406	SR	-	gi|460380429|ref|XP_004235959.1| PREDICTED: uncharacterized protein LOC101251967 [Solanum lycopersicum]
LOC101258970	382.287	636.686	127.888	0.200865	-2.31571	2.8e-46	7.29e-45	Down Regulation	NC_015444.3	2226584	2235943	-	2165	LOC101258970	GO:0055085;GO:0005315;GO:0016021;GO:0009536	K08193	virNOG07938	G	sp|Q3E9A0|ANTR6_ARATH Probable anion transporter 6, chloroplastic OS=Arabidopsis thaliana GN=ANTR6 PE=2 SV=1	gi|460394282|ref|XP_004242733.1| PREDICTED: probable anion transporter 6, chloroplastic [Solanum lycopersicum]
LOC101243641	1075.31	686.245	1464.37	2.13389	1.09349	3.45e-46	8.97e-45	Up Regulation	NC_015447.3	2228935	2236001	+	3171	LOC101243641	-	K00232	virNOG02662	I	sp|P0CZ23|ACOX3_ARATH Acyl-coenzyme A oxidase 3, peroxisomal OS=Arabidopsis thaliana GN=ACX3 PE=1 SV=1	gi|460405443|ref|XP_004248185.1| PREDICTED: acyl-coenzyme A oxidase 3, peroxisomal-like isoform X2 [Solanum lycopersicum]
SEND33	36033	47402.4	24663.7	0.520304	-0.942572	3.86e-46	1e-44	Nodiff	NC_015447.3	26622029	26622602	-	574	SEND33	GO:0009055;GO:0051537;GO:0022900;GO:0046872;GO:0009507	K02639	virNOG19287;virNOG20113	C	sp|Q43517|FER1_SOLLC Ferredoxin-1, chloroplastic OS=Solanum lycopersicum GN=SEND33 PE=2 SV=1	gi|350537877|ref|NP_001234059.1| ferredoxin-1, chloroplastic [Solanum lycopersicum] &gt;gi|970058373|ref|XP_015055884.1| PREDICTED: ferredoxin-1, chloroplastic [Solanum pennellii] &gt;gi|3023752|sp|Q43517.1|FER1_SOLLC RecName: Full=Ferredoxin-1, chloroplastic; AltName: Full=Ferredoxin I; Flags: Precursor &gt;gi|1418982|emb|CAA99756.1| ferredoxin-I [Solanum lycopersicum]
LOC101249420	510.483	743.134	277.832	0.373866	-1.41941	4.38e-46	1.14e-44	Down Regulation	NC_015448.3	4920841	4924836	-	1275	LOC101249420	GO:0035335;GO:0004725	K18045	virNOG13617;COG2365	TV	sp|Q9ZVN4|Y1500_ARATH Probable tyrosine-protein phosphatase At1g05000 OS=Arabidopsis thaliana GN=At1g05000 PE=1 SV=1	gi|723742074|ref|XP_010312732.1| PREDICTED: probable tyrosine-protein phosphatase At1g05000 isoform X2 [Solanum lycopersicum]
LOC101266928	132.21	31.4385	232.982	7.41072	2.88961	5.07e-46	1.31e-44	Up Regulation	NC_015441.3	1496729	1497868	-	697	LOC101266928	GO:0006952;GO:0009607	-	-	-	sp|P85524|KIRO_ACTDE Kirola OS=Actinidia deliciosa PE=1 SV=1	gi|460382595|ref|XP_004237024.1| PREDICTED: kirola-like [Solanum lycopersicum]
RPL3	8027.88	10379.8	5675.93	0.546823	-0.870855	5.09e-46	1.32e-44	Nodiff	NC_015438.3	92935814	92938842	-	1387	RPL3	GO:0000027;GO:0006412;GO:0022625;GO:0003735	K02925	virNOG05873	J	sp|P35684|RL3_ORYSJ 60S ribosomal protein L3 OS=Oryza sativa subsp. japonica GN=RPL3 PE=2 SV=2	gi|350539715|ref|NP_001233997.1| ribosomal protein L3 [Solanum lycopersicum] &gt;gi|970001422|ref|XP_015057762.1| PREDICTED: 60S ribosomal protein L3 [Solanum pennellii] &gt;gi|38327504|gb|AAR17783.1| ribosomal protein L3 [Solanum lycopersicum]
LOC101268829	574.943	826.184	323.701	0.391803	-1.3518	6.49e-46	1.68e-44	Down Regulation	NC_015439.3	43711803	43714053	-	1626	LOC101268829	GO:0005634;GO:0005737;GO:0006468;GO:0016208;GO:0019887;GO:0019901;GO:0031588;GO:0042149;GO:0050790	-	virNOG07987	S	sp|Q84WQ5|CBSX5_ARATH CBS domain-containing protein CBSX5 OS=Arabidopsis thaliana GN=CBSX5 PE=2 SV=2	gi|460374107|ref|XP_004232853.1| PREDICTED: CBS domain-containing protein CBSX5-like [Solanum lycopersicum]
LOC101263110	381.922	186.783	577.062	3.08948	1.62736	7.06e-46	1.82e-44	Up Regulation	NC_015441.3	63022118	63026773	+	1900	LOC101263110	GO:0050832;GO:0005576;GO:0042742;GO:0000062;GO:0001666	-	NOG116338;virNOG01345;virNOG23926	SI	sp|Q9STX1|ACBP3_ARATH Acyl-CoA-binding domain-containing protein 3 OS=Arabidopsis thaliana GN=ACBP3 PE=1 SV=1	gi|723695170|ref|XP_010320307.1| PREDICTED: acyl-CoA-binding domain-containing protein 3 isoform X1 [Solanum lycopersicum]
LOC101262459	117.683	24.6868	210.679	8.53409	3.09324	7.37e-46	1.9e-44	Up Regulation	NC_015447.3	2527651	2529043	+	851	LOC101262459	GO:0046872	K10666	virNOG02398;NOG81342;KOG0823	O	sp|Q6R567|RMA1_CAPAN E3 ubiquitin-protein ligase RMA1H1 OS=Capsicum annuum GN=RMA1H1 PE=1 SV=1	gi|460405397|ref|XP_004248162.1| PREDICTED: E3 ubiquitin-protein ligase RMA1H1-like [Solanum lycopersicum]
LeGLO2	13553.7	16853.1	10254.3	0.608456	-0.716775	7.89e-46	2.03e-44	Nodiff	NC_015447.3	1887272	1891728	-	1566	LeGLO2	GO:0010181;GO:0055114;GO:0016491	K11517	virNOG00280;COG1304	C	sp|Q9LRR9|GLO1_ARATH (S)-2-hydroxy-acid oxidase GLO1 OS=Arabidopsis thaliana GN=GLO1 PE=1 SV=1	gi|460405521|ref|XP_004248224.1| PREDICTED: peroxisomal (S)-2-hydroxy-acid oxidase GLO1 [Solanum lycopersicum] &gt;gi|460405523|ref|XP_004248225.1| PREDICTED: peroxisomal (S)-2-hydroxy-acid oxidase GLO1 [Solanum lycopersicum]
ME2	4457.32	2732.05	6182.59	2.26299	1.17823	8e-46	2.06e-44	Up Regulation	NC_015442.3	60955497	60959760	+	2066	ME2	GO:0004471;GO:0046872;GO:0051287;GO:0055114;GO:0006108	K00029	virNOG00014;COG0281	C	sp|P12628|MAOX_PHAVU NADP-dependent malic enzyme OS=Phaseolus vulgaris GN=ME1 PE=2 SV=1	gi|922959905|ref|NP_001233951.2| cytosolic NADP-malic enzyme [Solanum lycopersicum] &gt;gi|970029503|ref|XP_015076081.1| PREDICTED: NADP-dependent malic enzyme-like [Solanum pennellii]
LOC101256605	2225.27	2892.35	1558.19	0.538728	-0.892372	8.08e-46	2.08e-44	Nodiff	NC_015444.3	57138905	57148317	+	5066	LOC101256605	GO:0000079;GO:0000307;GO:0005634;GO:0005737;GO:0016021;GO:0016538;GO:0044772	K20283	virNOG01792;NOG202287	SU	-	gi|460396155|ref|XP_004243644.1| PREDICTED: myosin heavy chain, skeletal muscle [Solanum lycopersicum]
LOC100500729	1017.98	643.845	1392.12	2.16219	1.11249	8.87e-46	2.28e-44	Up Regulation	NC_015443.3	42800334	42810340	+	3338	LOC100500729	GO:0006013;GO:0030246;GO:0008270;GO:0006517;GO:0004559	K01191	KOG1959;virNOG07610	G	sp|Q8LPJ3|MANA2_ARATH Probable alpha-mannosidase At5g13980 OS=Arabidopsis thaliana GN=At5g13980 PE=2 SV=1	gi|350538359|ref|NP_001234851.1| alpha-mannosidase precursor [Solanum lycopersicum] &gt;gi|301176645|gb|ADK66339.1| alpha-mannosidase [Solanum lycopersicum]
LOC104645891	1084.8	1476.41	693.176	0.4695	-1.0908	1.02e-45	2.61e-44	Down Regulation	NC_015439.3	40899184	40901462	+	878	LOC104645891	GO:0005840;GO:0006412;GO:0003735	K02882	virNOG08660	J	sp|Q9LUD4|R18A3_ARATH 60S ribosomal protein L18a-3 OS=Arabidopsis thaliana GN=RPL18AC PE=2 SV=1	gi|568214937|ref|NP_001275252.1| uncharacterized protein LOC102577837 [Solanum tuberosum] &gt;gi|460374628|ref|XP_004233112.1| PREDICTED: 60S ribosomal protein L18a-2 [Solanum lycopersicum] &gt;gi|723675769|ref|XP_010316931.1| PREDICTED: 60S ribosomal protein L18a-2 [Solanum lycopersicum] &gt;gi|970009436|ref|XP_015065597.1| PREDICTED: 60S ribosomal protein L18a-2 [Solanum pennellii] &gt;gi|97000…
LOC101256426	452.449	236.03	668.867	2.83382	1.50275	1.08e-45	2.77e-44	Up Regulation	NC_015447.3	20969564	20973641	-	1157	LOC101256426	GO:0003755	-	virNOG13157	O	sp|Q0WRJ7|FK202_ARATH Peptidyl-prolyl cis-trans isomerase FKBP20-2, chloroplastic OS=Arabidopsis thaliana GN=FKBP20-2 PE=1 SV=1	gi|460406131|ref|XP_004248526.1| PREDICTED: peptidyl-prolyl cis-trans isomerase FKBP20-2, chloroplastic [Solanum lycopersicum]
LOC101256391	198.257	40.1235	356.39	8.88232	3.15094	1.13e-45	2.89e-44	Up Regulation	NC_015443.3	48053066	48056121	+	1438	LOC101256391	-	-	virNOG03476	S	sp|Q9LUZ6|TBL44_ARATH Protein PMR5 OS=Arabidopsis thaliana GN=PMR5 PE=2 SV=1	gi|460393844|ref|XP_004242518.1| PREDICTED: protein PMR5 [Solanum lycopersicum]
LOC101254763	2267.71	2986.64	1548.78	0.51857	-0.94739	1.37e-45	3.49e-44	Nodiff	NC_015440.3	2934697	2936486	+	638	LOC101254763	GO:0005840;GO:0006412;GO:0003735	K02920	virNOG21150	J	sp|O80929|RL361_ARATH 60S ribosomal protein L36-1 OS=Arabidopsis thaliana GN=RPL36A PE=3 SV=1	gi|460377251|ref|XP_004234407.1| PREDICTED: 60S ribosomal protein L36-2 [Solanum lycopersicum] &gt;gi|970012922|ref|XP_015067413.1| PREDICTED: 60S ribosomal protein L36-2-like [Solanum pennellii]
LOC101266947	506.398	274.189	738.607	2.69378	1.42963	1.57e-45	4e-44	Up Regulation	NC_015443.3	45645679	45650960	+	2400	LOC101266947	GO:0005576;GO:0008422;GO:0009251	K05349	virNOG00808	G	sp|A7LXU3|BGH3B_BACO1 Beta-glucosidase BoGH3B OS=Bacteroides ovatus (strain ATCC 8483 / DSM 1896 / JCM 5824 / NCTC 11153) GN=BACOVA_02659 PE=1 SV=1	gi|460391527|ref|XP_004241372.1| PREDICTED: lysosomal beta glucosidase-like [Solanum lycopersicum] &gt;gi|460391529|ref|XP_004241373.1| PREDICTED: lysosomal beta glucosidase-like [Solanum lycopersicum]
LOC101246758	1905.5	2496.2	1314.79	0.526717	-0.924901	1.63e-45	4.14e-44	Nodiff	NC_015438.3	83244024	83247325	-	670	LOC101246758	GO:0006457;GO:0005737	K04078	virNOG20038	O	sp|Q9M1C2|CH101_ARATH 10 kDa chaperonin 1, chloroplastic OS=Arabidopsis thaliana GN=CPN10-1 PE=2 SV=1	gi|460367703|ref|XP_004229710.1| PREDICTED: 20 kDa chaperonin, chloroplastic [Solanum lycopersicum]
LOC101258282	26321.9	32536.7	20107.1	0.617983	-0.694361	1.65e-45	4.21e-44	Nodiff	NC_015444.3	66536157	66538332	+	1682	LOC101258282	GO:0009751;GO:0006464;GO:0005730;GO:0022625;GO:0007568;GO:0005773	K08770	COG5272;virNOG06759	O	sp|P0CG85|UBI1P_NICSY Polyubiquitin OS=Nicotiana sylvestris GN=UBI11 PE=2 SV=1	gi|723718419|ref|XP_010324326.1| PREDICTED: polyubiquitin isoform X1 [Solanum lycopersicum]
LOC101257542	509.464	804.053	214.875	0.26724	-1.90379	1.85e-45	4.7e-44	Down Regulation	NC_015440.3	30407100	30411838	-	1812	LOC101257542	GO:0006508;GO:0008236	K03797	virNOG01188	R	sp|F4J3G5|CTPA3_ARATH Carboxyl-terminal-processing peptidase 3, chloroplastic OS=Arabidopsis thaliana GN=CTPA3 PE=3 SV=1	gi|723681439|ref|XP_010317889.1| PREDICTED: carboxyl-terminal-processing peptidase 3, chloroplastic [Solanum lycopersicum]
LOC101254603	2340.39	3036.13	1644.64	0.541691	-0.884458	1.91e-45	4.85e-44	Nodiff	NC_015443.3	48756251	48759082	-	1014	LOC101254603	GO:0005840;GO:0006412;GO:0003735	K02995	virNOG00245	J	sp|P49199|RS8_ORYSJ 40S ribosomal protein S8 OS=Oryza sativa subsp. japonica GN=RPS8 PE=2 SV=2	gi|460393660|ref|XP_004242427.1| PREDICTED: 40S ribosomal protein S8 [Solanum lycopersicum]
LOC101262408	741.167	441.188	1041.15	2.35987	1.23871	2.11e-45	5.35e-44	Up Regulation	NC_015441.3	1091037	1093095	-	1004	LOC101262408	-	-	virNOG24425	S	-	gi|460382564|ref|XP_004237009.1| PREDICTED: uncharacterized protein LOC101262408 [Solanum lycopersicum]
LOC101266426	12893	15999.2	9786.8	0.611707	-0.709087	2.23e-45	5.64e-44	Nodiff	NC_015443.3	49068531	49069550	+	722	LOC101266426	GO:0009535;GO:0009538;GO:0015979	K02693	virNOG24351	R	sp|Q41228|PSAEA_NICSY Photosystem I reaction center subunit IV A, chloroplastic OS=Nicotiana sylvestris GN=PSAEA PE=1 SV=1	gi|460393564|ref|XP_004242379.1| PREDICTED: photosystem I reaction center subunit IV A, chloroplastic [Solanum lycopersicum]
LOC101262318	1931.91	2530.7	1333.11	0.526778	-0.924733	2.31e-45	5.83e-44	Nodiff	NC_015443.3	46802327	46803098	+	772	LOC101262318	GO:0022625;GO:0000027;GO:0006412;GO:0003735;GO:0019843	K02870	virNOG02975	J	sp|O50003|RL12_PRUAR 60S ribosomal protein L12 OS=Prunus armeniaca GN=RPL12 PE=2 SV=1	gi|460391326|ref|XP_004241274.1| PREDICTED: 60S ribosomal protein L12 [Solanum lycopersicum] &gt;gi|970037434|ref|XP_015080063.1| PREDICTED: 60S ribosomal protein L12 [Solanum pennellii]
LOC101245339	1396.47	1861.13	931.819	0.500675	-0.998055	2.77e-45	7.01e-44	Nodiff	NC_015440.3	68565729	68567506	-	867	LOC101245339	GO:0005506;GO:0016021	-	virNOG19220	S	-	gi|460380221|ref|XP_004235856.1| PREDICTED: uncharacterized protein LOC101245339 [Solanum lycopersicum]
LOC101252054	1408.52	1881.8	935.248	0.496997	-1.00869	2.93e-45	7.39e-44	Down Regulation	NC_015440.3	60486	63917	-	1933	LOC101252054	-	-	virNOG33454;virNOG04570;virNOG08684	IR	sp|Q84P23|4CLL9_ARATH 4-coumarate--CoA ligase-like 9 OS=Arabidopsis thaliana GN=4CLL9 PE=1 SV=2	gi|460376438|ref|XP_004234005.1| PREDICTED: 4-coumarate--CoA ligase-like 9 [Solanum lycopersicum]
LOC101245851	842.743	1200.15	485.34	0.404401	-1.30614	2.96e-45	7.47e-44	Down Regulation	NC_015443.3	46350217	46354338	-	1629	LOC101245851	GO:0003824;GO:0050662	K12449	COG0451;virNOG11289	MG	sp|Q9SGE0|AXS2_ARATH UDP-D-apiose/UDP-D-xylose synthase 2 OS=Arabidopsis thaliana GN=AXS2 PE=2 SV=1	gi|460391381|ref|XP_004241299.1| PREDICTED: UDP-D-apiose/UDP-D-xylose synthase 2-like [Solanum lycopersicum] &gt;gi|970037072|ref|XP_015079888.1| PREDICTED: UDP-D-apiose/UDP-D-xylose synthase 2-like [Solanum pennellii]
LOC101261400	573.977	321.786	826.168	2.56744	1.36033	3.02e-45	7.61e-44	Up Regulation	NC_015449.3	66193315	66196659	+	1984	LOC101261400	GO:0000162;GO:0004834;GO:0030170	K06001	virNOG04076	E	sp|Q8Q001|TRPB2_METMA Tryptophan synthase beta chain 2 OS=Methanosarcina mazei (strain ATCC BAA-159 / DSM 3647 / Goe1 / Go1 / JCM 11833 / OCM 88) GN=trpB2 PE=3 SV=1	gi|460415462|ref|XP_004253077.1| PREDICTED: tryptophan synthase beta chain 1 [Solanum lycopersicum]
ABC1K3	1937.64	2525.98	1349.3	0.534168	-0.904635	3.12e-45	7.84e-44	Nodiff	NC_015441.3	66549407	66554019	-	2387	ABC1K3	GO:1902171;GO:0010287;GO:0005524;GO:0004672;GO:0006468;GO:0050821	K08869	virNOG05415	R	sp|Q9MA15|AB1K3_ARATH Protein ACTIVITY OF BC1 COMPLEX KINASE 3, chloroplastic OS=Arabidopsis thaliana GN=ABC1K3 PE=1 SV=1	gi|1027250519|ref|NP_001311447.1| ABC1-like kinase 3 [Solanum lycopersicum]
LOC101257319	374.586	119.292	629.88	5.28016	2.40058	3.38e-45	8.48e-44	Up Regulation	NC_015439.3	29913915	29916444	+	1691	LOC101257319	GO:0016671;GO:0005623;GO:0019419;GO:0045454	K05907	virNOG05633	E	sp|P92981|APR2_ARATH 5&apos;-adenylylsulfate reductase 2, chloroplastic OS=Arabidopsis thaliana GN=APR2 PE=1 SV=2	gi|460371578|ref|XP_004231612.1| PREDICTED: 5&apos;-adenylylsulfate reductase 3, chloroplastic [Solanum lycopersicum]
LOC101249699	528.935	766.666	291.205	0.379832	-1.39656	3.58e-45	8.97e-44	Down Regulation	NC_015448.3	5961625	5966238	+	1432	LOC101249699	GO:0051555;GO:0005506;GO:0045431;GO:0055114;GO:0031418;GO:0005737;GO:0045486	K05278	virNOG00943	H	sp|Q41452|FLS_SOLTU Flavonol synthase/flavanone 3-hydroxylase OS=Solanum tuberosum PE=2 SV=1	gi|460409806|ref|XP_004250329.1| PREDICTED: flavonol synthase/flavanone 3-hydroxylase [Solanum lycopersicum]
LOC101252574	716.209	186.145	1246.27	6.69518	2.74312	4.3e-45	1.08e-43	Up Regulation	NW_020445090.1	557	1639	-	1083	LOC101252574	GO:0008080	K22883	virNOG07009;COG0454;KOG3216;NOG199501	KRE	sp|Q9ZV06|NATAL_ARATH Probable acetyltransferase NATA1-like OS=Arabidopsis thaliana GN=At2g39020 PE=2 SV=1	gi|460416368|ref|XP_004253515.1| PREDICTED: probable acetyltransferase NATA1-like [Solanum lycopersicum]
LOC101244981	13210.9	17642	8779.89	0.49767	-1.00674	5.16e-45	1.29e-43	Down Regulation	NC_015445.3	58702835	58703505	+	671	LOC101244981	-	-	virNOG21382;virNOG24651	R	sp|P14009|14KD_DAUCA 14 kDa proline-rich protein DC2.15 OS=Daucus carota PE=2 SV=1	gi|460401101|ref|XP_004246067.1| PREDICTED: 14 kDa proline-rich protein DC2.15-like [Solanum lycopersicum]
LOC101246394	352.778	155.823	549.734	3.52795	1.81883	5.8e-45	1.45e-43	Up Regulation	NC_015439.3	53800856	53806867	+	1983	LOC101246394	-	K01285	virNOG00594	O	sp|Q5RBU7|PCP_PONAB Lysosomal Pro-X carboxypeptidase OS=Pongo abelii GN=PRCP PE=2 SV=1	gi|723669717|ref|XP_010316042.1| PREDICTED: lysosomal Pro-X carboxypeptidase isoform X2 [Solanum lycopersicum]
LOC101263807	619.7	880.499	358.901	0.407611	-1.29473	6.95e-45	1.74e-43	Down Regulation	NC_015441.3	19594688	19598254	+	1350	LOC101263807	GO:0008295;GO:0004766	K00797	virNOG07546	E	sp|Q96556|SPD1_DATST Spermidine synthase 1 OS=Datura stramonium PE=2 SV=1	gi|460383087|ref|XP_004237263.1| PREDICTED: spermidine synthase 1 [Solanum lycopersicum] &gt;gi|970025753|ref|XP_015074185.1| PREDICTED: spermidine synthase 1 [Solanum pennellii]
LOC101247960	171.659	54.496	288.821	5.29986	2.40595	7.27e-45	1.81e-43	Up Regulation	NC_015438.3	84642797	84645697	-	1915	LOC101247960	GO:0005576;GO:0005618;GO:0030599;GO:0042545;GO:0045330;GO:0045490;GO:0046910	K01051	virNOG02047	G	sp|O04887|PME2_CITSI Pectinesterase 2 OS=Citrus sinensis GN=PECS-2.1 PE=2 SV=1	gi|723660604|ref|XP_010325628.1| PREDICTED: pectinesterase 2 [Solanum lycopersicum]
LOC101255717	243.904	418.313	69.4961	0.166134	-2.58958	7.49e-45	1.86e-43	Down Regulation	NC_015445.3	4481530	4486795	-	1754	LOC101255717	GO:0005634;GO:0004402;GO:0006355;GO:0008270;GO:0003712;GO:0016573	-	virNOG02168	K	sp|Q9SYL0|BT3_ARATH BTB/POZ and TAZ domain-containing protein 3 OS=Arabidopsis thaliana GN=BT3 PE=1 SV=2	gi|460398442|ref|XP_004244768.1| PREDICTED: BTB/POZ and TAZ domain-containing protein 3 [Solanum lycopersicum] &gt;gi|723720644|ref|XP_010324713.1| PREDICTED: BTB/POZ and TAZ domain-containing protein 3 [Solanum lycopersicum] &gt;gi|723720647|ref|XP_010324714.1| PREDICTED: BTB/POZ and TAZ domain-containing protein 3 [Solanum lycopersicum]
LOC101254364	982.355	1589.69	375.019	0.235907	-2.08371	7.49e-45	1.86e-43	Down Regulation	NC_015449.3	58700033	58703762	+	1244	LOC101254364	GO:0004032;GO:0005829;GO:0008106;GO:0016491	K00011	virNOG16908	R	sp|E7C196|MER_ERYCB Methylecgonone reductase OS=Erythroxylum coca PE=1 SV=1	gi|460413859|ref|XP_004252294.1| PREDICTED: methylecgonone reductase-like [Solanum lycopersicum]
LOC101249245	258.344	106.89	409.799	3.83384	1.93879	8.24e-45	2.05e-43	Up Regulation	NC_015440.3	10258030	10259579	-	887	LOC101249245	-	-	virNOG17376	S	-	gi|723680833|ref|XP_004234729.2| PREDICTED: uncharacterized protein LOC101249245 [Solanum lycopersicum]
LOC101266854	2171.68	2816.19	1527.17	0.542285	-0.882878	1.25e-44	3.1e-43	Nodiff	NC_015438.3	1652891	1657433	-	2553	LOC101266854	GO:0009707;GO:0019375;GO:0035250	K09480	virNOG08188	M	sp|Q6DW74|DGDG1_LOTJA Digalactosyldiacylglycerol synthase 1, chloroplastic OS=Lotus japonicus GN=DGD1 PE=2 SV=1	gi|460365425|ref|XP_004228603.1| PREDICTED: digalactosyldiacylglycerol synthase 1, chloroplastic-like [Solanum lycopersicum]
LOC101254581	1651.17	1053.66	2248.69	2.13417	1.09368	1.74e-44	4.3e-43	Up Regulation	NC_015440.3	69966904	69970588	-	2268	LOC101254581	GO:0005524;GO:0005471;GO:0015867;GO:0016021;GO:0015866	K03301	virNOG05604	P	sp|O24381|TLC1_SOLTU Plastidic ATP/ADP-transporter OS=Solanum tuberosum PE=2 SV=2	gi|460379953|ref|XP_004235723.1| PREDICTED: plastidic ATP/ADP-transporter-like [Solanum lycopersicum]
LOC101267887	1628.05	2144.39	1111.71	0.518428	-0.947784	1.87e-44	4.63e-43	Nodiff	NC_015441.3	65749938	65752705	-	1384	LOC101267887	-	-	virNOG26009	S	-	gi|460385363|ref|XP_004238373.1| PREDICTED: exocyst complex component 6 [Solanum lycopersicum]
LOC101259425	145.621	39.9788	251.262	6.28488	2.65189	2.4e-44	5.93e-43	Up Regulation	NC_015440.3	66861583	66868321	-	2913	LOC101259425	GO:0000160;GO:0005634;GO:0048511	K12127	virNOG00994	K	sp|Q9LKL2|APRR1_ARATH Two-component response regulator-like APRR1 OS=Arabidopsis thaliana GN=APRR1 PE=1 SV=1	gi|460380478|ref|XP_004235983.1| PREDICTED: two-component response regulator-like APRR1 [Solanum lycopersicum]
LOC101250491	2066.95	2683.38	1450.53	0.540562	-0.887469	2.51e-44	6.21e-43	Nodiff	NC_015440.3	68352907	68361828	-	1874	LOC101250491	GO:0005524	-	virNOG00792	O	sp|P93431|RCA_ORYSJ Ribulose bisphosphate carboxylase/oxygenase activase, chloroplastic OS=Oryza sativa subsp. japonica GN=RCA PE=1 SV=2	gi|460380255|ref|XP_004235873.1| PREDICTED: ribulose bisphosphate carboxylase/oxygenase activase, chloroplastic [Solanum lycopersicum]
LOC101264225	203.281	330.151	76.4104	0.231441	-2.11129	2.83e-44	6.99e-43	Down Regulation	NC_015443.3	43236811	43242203	+	2450	LOC101264225	-	-	virNOG12648	K	sp|Q9LEZ3|BIM1_ARATH Transcription factor BIM1 OS=Arabidopsis thaliana GN=BIM1 PE=1 SV=2	gi|723708715|ref|XP_010322585.1| PREDICTED: transcription factor BIM1 isoform X1 [Solanum lycopersicum]
LOC101262108	566.298	319.352	813.245	2.54655	1.34855	3.09e-44	7.61e-43	Up Regulation	NC_015441.3	64783430	64787186	+	1364	LOC101262108	-	-	virNOG06279	G	sp|Q55480|YZ37_SYNY3 Uncharacterized sugar kinase slr0537 OS=Synechocystis sp. (strain PCC 6803 / Kazusa) GN=slr0537 PE=3 SV=1	gi|460385147|ref|XP_004238266.1| PREDICTED: adenosine kinase [Solanum lycopersicum]
LOC101260863	350.337	611.007	89.6671	0.146753	-2.76854	3.15e-44	7.75e-43	Down Regulation	NC_015438.3	78098585	78102432	-	2647	LOC101260863	GO:0005452;GO:0016021;GO:0015698	K24194	virNOG05650	P	sp|Q8VYR7|BOR1_ARATH Boron transporter 1 OS=Arabidopsis thaliana GN=BOR1 PE=1 SV=1	gi|460367010|ref|XP_004229368.1| PREDICTED: boron transporter 1 [Solanum lycopersicum] &gt;gi|723658566|ref|XP_010322297.1| PREDICTED: boron transporter 1 [Solanum lycopersicum]
LOC101255395	6367.63	7982.25	4753.02	0.595448	-0.747951	3.42e-44	8.41e-43	Nodiff	NC_015442.3	4883294	4892099	-	2859	LOC101255395	GO:0010157;GO:0006457;GO:0005524;GO:0009414;GO:0045037;GO:0005774;GO:0051082;GO:0009651;GO:0005739;GO:0009941;GO:0009704;GO:0009570	K09487	virNOG01891	O	sp|Q9SIF2|HS905_ARATH Heat shock protein 90-5, chloroplastic OS=Arabidopsis thaliana GN=HSP90-5 PE=1 SV=1	gi|460386650|ref|XP_004239010.1| PREDICTED: heat shock protein 81-1 [Solanum lycopersicum]
LOC101251419	396.142	588.957	203.327	0.345233	-1.53436	3.83e-44	9.4e-43	Down Regulation	NC_015438.3	92384750	92385554	+	805	LOC101251419	-	-	virNOG19704;virNOG21834	R	sp|Q681K2|ATS3A_ARATH Embryo-specific protein ATS3A OS=Arabidopsis thaliana GN=ATS3A PE=1 SV=1	gi|460369266|ref|XP_004230484.1| PREDICTED: uncharacterized protein LOC101251419 [Solanum lycopersicum]
LOC101266128	2304.66	3387.2	1222.13	0.360809	-1.47069	4.36e-44	1.07e-42	Down Regulation	NC_015443.3	25382021	25397962	+	2443	LOC101266128	GO:0003677;GO:0005634;GO:0008289	K09338	NOG27386;euNOG57727	RK	sp|Q6EPF0|ROC5_ORYSJ Homeobox-leucine zipper protein ROC5 OS=Oryza sativa subsp. japonica GN=ROC5 PE=2 SV=1	gi|460390217|ref|XP_004240735.1| PREDICTED: homeobox-leucine zipper protein HDG1-like isoform X1 [Solanum lycopersicum]
LOC101260333	1703.2	2360.64	1045.77	0.443004	-1.17461	4.43e-44	1.09e-42	Down Regulation	NC_015441.3	2800918	2806694	-	1046	LOC101260333	-	-	virNOG17999	S	-	gi|460382203|ref|XP_004236829.1| PREDICTED: uncharacterized protein LOC101260333 [Solanum lycopersicum]
LOC101264241	3427.5	4398.42	2456.58	0.558513	-0.840338	4.52e-44	1.11e-42	Nodiff	NC_015445.3	59944564	59946801	-	935	LOC101264241	GO:0005840;GO:0006412;GO:0003735	K02873	virNOG05284	J	sp|P41127|RL131_ARATH 60S ribosomal protein L13-1 OS=Arabidopsis thaliana GN=RPL13B PE=1 SV=1	gi|460400892|ref|XP_004245965.1| PREDICTED: 60S ribosomal protein L13-1-like [Solanum lycopersicum] &gt;gi|970047916|ref|XP_015085497.1| PREDICTED: 60S ribosomal protein L13-1-like [Solanum pennellii]
TFT3	2021.41	2698.42	1344.4	0.498217	-1.00515	4.59e-44	1.12e-42	Down Regulation	NC_015441.3	60586659	60588583	+	1097	TFT3	GO:0019904	K06630	virNOG10398	O	sp|P93343|1433C_TOBAC 14-3-3-like protein C OS=Nicotiana tabacum PE=1 SV=1	gi|568215531|ref|NP_001275270.1| 14-3-3-like protein C-like [Solanum tuberosum] &gt;gi|927442685|ref|NP_001234677.2| 14-3-3 protein 3 [Solanum lycopersicum] &gt;gi|970024916|ref|XP_015073767.1| PREDICTED: 14-3-3-like protein C [Solanum pennellii] &gt;gi|3766535|emb|CAA72383.1| 14-3-3 protein [Solanum tuberosum]
LOC101245518	200.746	326.979	74.5132	0.227884	-2.13363	4.87e-44	1.19e-42	Down Regulation	NC_015448.3	1307808	1312102	-	2330	LOC101245518	GO:0016021;GO:0003333;GO:0015171	-	virNOG05112	E	sp|Q9SQZ0|CAAT7_ARATH Cationic amino acid transporter 7, chloroplastic OS=Arabidopsis thaliana GN=CAT7 PE=3 SV=1	gi|460410106|ref|XP_004250472.1| PREDICTED: cationic amino acid transporter 7, chloroplastic [Solanum lycopersicum]
LOC101259757	4166.47	5963.12	2369.82	0.397414	-1.33129	5.08e-44	1.24e-42	Down Regulation	NC_015443.3	47843315	47843983	-	669	LOC101259757	GO:0009507	-	virNOG24845	S	-	gi|460391130|ref|XP_004241176.1| PREDICTED: uncharacterized protein LOC101259757 [Solanum lycopersicum]
LOC101266997	144.357	40.5088	248.205	6.12719	2.61523	5.36e-44	1.3e-42	Up Regulation	NC_015440.3	1353535	1356792	+	2794	LOC101266997	-	-	virNOG14833	S	-	gi|723678987|ref|XP_010317454.1| PREDICTED: uncharacterized protein LOC101266997 [Solanum lycopersicum] &gt;gi|723678990|ref|XP_010317455.1| PREDICTED: uncharacterized protein LOC101266997 [Solanum lycopersicum]
LOC101261442	650.902	381.553	920.252	2.41186	1.27015	5.73e-44	1.39e-42	Up Regulation	NC_015446.3	10580882	10587664	+	1635	LOC101261442	GO:0016021	-	virNOG15892	S	sp|Q9ZVH7|FAX3_ARATH Protein FATTY ACID EXPORT 3, chloroplastic OS=Arabidopsis thaliana GN=FAX3 PE=2 SV=2	gi|460401557|ref|XP_004246287.1| PREDICTED: uncharacterized protein LOC101261442 [Solanum lycopersicum] &gt;gi|723726793|ref|XP_010325762.1| PREDICTED: uncharacterized protein LOC101261442 [Solanum lycopersicum] &gt;gi|723726797|ref|XP_010325763.1| PREDICTED: uncharacterized protein LOC101261442 [Solanum lycopersicum]
LOC101258773	1464.87	1933.4	996.342	0.515331	-0.956428	6.66e-44	1.62e-42	Nodiff	NC_015445.3	64279942	64281912	-	1971	LOC101258773	GO:0016787;GO:0008152	K22912	virNOG09868	R	sp|Q9LDD5|PYRP2_ARATH 5-amino-6-(5-phospho-D-ribitylamino)uracil phosphatase, chloroplastic OS=Arabidopsis thaliana GN=PYRP2 PE=1 SV=1	gi|460400167|ref|XP_004245607.1| PREDICTED: uncharacterized protein LOC101258773 [Solanum lycopersicum]
LOC101261271	1204.41	1614.04	794.789	0.492422	-1.02203	6.78e-44	1.65e-42	Down Regulation	NC_015438.3	91741133	91745549	+	696	LOC101261271	GO:0009055;GO:0020037;GO:0046872;GO:0005758;GO:0070469;GO:0055114	K08738	virNOG19213	C	sp|P00061|CYC_SOLTU Cytochrome c OS=Solanum tuberosum PE=1 SV=1	gi|460369158|ref|XP_004230430.1| PREDICTED: cytochrome c [Solanum lycopersicum]
LOC101250428	108.956	22.1375	195.775	8.8436	3.14463	6.98e-44	1.69e-42	Up Regulation	NC_015445.3	563342	571049	+	2670	LOC101250428	GO:0000287;GO:0008152;GO:0010333	K04120	virNOG03218;NOG24961	HS	sp|G3CCC0|CLDS_TOBAC Copal-8-ol diphosphate hydratase, chloroplastic OS=Nicotiana tabacum GN=CPS2 PE=1 SV=1	gi|723719419|ref|XP_010324500.1| PREDICTED: copal-8-ol diphosphate hydratase, chloroplastic-like [Solanum lycopersicum]
AAT2	3761.02	4769.4	2752.64	0.577146	-0.792991	7.16e-44	1.73e-42	Nodiff	NC_015440.3	2786847	2789740	-	1453	AAT2	GO:0010143;GO:0051179;GO:0010090;GO:0016747;GO:0005737	K19747	virNOG09712	S	sp|Q9FF86|DCR_ARATH BAHD acyltransferase DCR OS=Arabidopsis thaliana GN=DCR PE=2 SV=1	gi|565324125|ref|NP_001274287.1| BAHD acyltransferase DCR-like [Solanum lycopersicum] &gt;gi|380007827|gb|AFD29889.1| alcohol acyl transferase [Solanum lycopersicum]
LOC101250390	1466.16	990.922	1941.39	1.95918	0.970249	9.56e-44	2.31e-42	Nodiff	NC_015440.3	63941962	63947564	-	1680	LOC101250390	GO:0004425;GO:0006568	K01609	virNOG04850	E	sp|P49572|TRPC_ARATH Indole-3-glycerol phosphate synthase, chloroplastic OS=Arabidopsis thaliana GN=IGPS PE=1 SV=2	gi|460381097|ref|XP_004236289.1| PREDICTED: indole-3-glycerol phosphate synthase, chloroplastic [Solanum lycopersicum]
LOC101257629	112.569	23.7705	201.367	8.47129	3.08258	9.65e-44	2.33e-42	Up Regulation	NC_015439.3	40374370	40376364	-	1995	LOC101257629	-	-	virNOG09122	R	sp|Q5XET4|PP142_ARATH Pentatricopeptide repeat-containing protein At2g01860 OS=Arabidopsis thaliana GN=EMB975 PE=2 SV=1	gi|723675957|ref|XP_004233156.2| PREDICTED: pentatricopeptide repeat-containing protein At2g01860 [Solanum lycopersicum]
LOC101265413	2723.57	3498.31	1948.84	0.55708	-0.844043	1.22e-43	2.95e-42	Nodiff	NC_015440.3	59838316	59840271	-	773	LOC101265413	GO:0005840;GO:0006412;GO:0003735	K02917	virNOG19518	J	sp|Q9C912|R35A3_ARATH 60S ribosomal protein L35a-3 OS=Arabidopsis thaliana GN=RPL35AC PE=3 SV=1	gi|460379010|ref|XP_004235258.1| PREDICTED: 60S ribosomal protein L35a-2 [Solanum lycopersicum] &gt;gi|970019301|ref|XP_015070849.1| PREDICTED: 60S ribosomal protein L35a-2 [Solanum pennellii]
LOC101262509	362.873	86.9933	638.754	7.34256	2.87628	1.39e-43	3.35e-42	Up Regulation	NC_015441.3	53462565	53464543	+	958	LOC101262509	GO:0016021	-	virNOG19428	R	sp|O65660|PLAT1_ARATH PLAT domain-containing protein 1 OS=Arabidopsis thaliana GN=PLAT1 PE=1 SV=1	gi|460383377|ref|XP_004237402.1| PREDICTED: lipoxygenase homology domain-containing protein 1-like [Solanum lycopersicum]
LOC101250547	1882.27	2452.8	1311.75	0.534799	-0.902931	1.53e-43	3.69e-42	Nodiff	NC_015438.3	90436931	90440575	-	1897	LOC101250547	-	K14564	virNOG05760	AJ	sp|O94514|NOP56_SCHPO Nucleolar protein 56 OS=Schizosaccharomyces pombe (strain 972 / ATCC 24843) GN=nop56 PE=3 SV=1	gi|460368921|ref|XP_004230313.1| PREDICTED: nucleolar protein 56-like [Solanum lycopersicum]
LOC101250601	471.559	686.67	256.447	0.373464	-1.42096	1.66e-43	3.99e-42	Down Regulation	NC_015442.3	63651901	63654739	+	2839	LOC101250601	GO:0004674;GO:0005524;GO:0016021;GO:0006468	-	virNOG02307	T	sp|Q9LY50|ACCR3_ARATH Putative serine/threonine-protein kinase-like protein CCR3 OS=Arabidopsis thaliana GN=CCR3 PE=2 SV=1	gi|460389159|ref|XP_004240226.1| PREDICTED: putative serine/threonine-protein kinase-like protein CCR3 [Solanum lycopersicum]
LOC101254510	14558.5	17964.2	11152.8	0.620835	-0.687718	1.76e-43	4.23e-42	Nodiff	NC_015445.3	60379720	60384041	-	2013	LOC101254510	-	-	virNOG03436	S	sp|Q9FVQ4|PLGG1_ARATH Plastidal glycolate/glycerate translocator 1, chloroplastic OS=Arabidopsis thaliana GN=PLGG1 PE=1 SV=1	gi|460400824|ref|XP_004245932.1| PREDICTED: plastidal glycolate/glycerate translocator 1, chloroplastic [Solanum lycopersicum]
LOC101246002	894.909	1227.21	562.61	0.458447	-1.12517	1.95e-43	4.68e-42	Down Regulation	NC_015439.3	55293157	55299555	+	4130	LOC101246002	GO:0003756;GO:0005783;GO:0006457;GO:0034976	-	virNOG04341	S	-	gi|460371936|ref|XP_004231790.1| PREDICTED: uncharacterized protein LOC101246002 [Solanum lycopersicum] &gt;gi|723668944|ref|XP_010315921.1| PREDICTED: uncharacterized protein LOC101246002 [Solanum lycopersicum]
LOC101267576	3334.41	4237.67	2431.15	0.5737	-0.801632	1.97e-43	4.73e-42	Nodiff	NC_015448.3	35824080	35827547	-	1103	LOC101267576	GO:0042128;GO:0009535;GO:0051537;GO:0008942;GO:0009941;GO:0055114	-	virNOG00563	S	-	gi|460410611|ref|XP_004250718.1| PREDICTED: uncharacterized protein LOC101267576 [Solanum lycopersicum]
LOC101264894	221.26	86.1905	356.329	4.13421	2.04761	2.4e-43	5.74e-42	Up Regulation	NC_015440.3	2428148	2432725	+	1165	LOC101264894	GO:0016740	K22757	virNOG11005	S	sp|Q84WV9|QPCT_ARATH Glutaminyl-peptide cyclotransferase OS=Arabidopsis thaliana GN=QCT PE=1 SV=1	gi|460376872|ref|XP_004234220.1| PREDICTED: glutaminyl-peptide cyclotransferase-like [Solanum lycopersicum]
LOC101265812	6320.27	7908.56	4731.98	0.598337	-0.74097	2.41e-43	5.77e-42	Nodiff	NW_020442634.1	608	3245	+	981	LOC101265812	GO:0008124;GO:0006729	K01724	virNOG18077	S	sp|B0JQV0|PHS_MICAN Putative pterin-4-alpha-carbinolamine dehydratase OS=Microcystis aeruginosa (strain NIES-843) GN=MAE_39970 PE=3 SV=1	gi|460415966|ref|XP_004253324.1| PREDICTED: uncharacterized protein LOC101265812 [Solanum lycopersicum]
LOC778272	1118.29	730.092	1506.48	2.06341	1.04503	3.2e-43	7.64e-42	Up Regulation	NC_015440.3	55855939	55862138	+	1981	LOC778272	GO:0005525	K13427	virNOG00083	H	sp|Q66GP9|NOA1_ARATH NO-associated protein 1, chloroplastic/mitochondrial OS=Arabidopsis thaliana GN=NOA1 PE=1 SV=1	gi|460378818|ref|XP_004235165.1| PREDICTED: putative nitric oxide synthase [Solanum lycopersicum]
LOC101266720	1562.35	2055.62	1069.09	0.520083	-0.943185	5.21e-43	1.24e-41	Nodiff	NC_015442.3	2100720	2103471	-	761	LOC101266720	GO:0005840;GO:0006412;GO:0003735	K02915	virNOG19285	J	sp|P41098|RL34_TOBAC 60S ribosomal protein L34 OS=Nicotiana tabacum GN=RPL34 PE=2 SV=1	gi|460386223|ref|XP_004238799.1| PREDICTED: 60S ribosomal protein L34 [Solanum lycopersicum]
LOC544267	1697.13	2223.75	1170.51	0.526368	-0.925856	5.67e-43	1.35e-41	Nodiff	NC_015439.3	45383686	45386330	+	1386	LOC544267	GO:0016671;GO:0005623;GO:0019419;GO:0045454	K05907	virNOG05633	E	sp|P92979|APR1_ARATH 5&apos;-adenylylsulfate reductase 1, chloroplastic OS=Arabidopsis thaliana GN=APR1 PE=1 SV=2	gi|350538397|ref|NP_001233829.1| adenylyl-sulfate reductase [Solanum lycopersicum] &gt;gi|51457940|gb|AAU03359.1| adenylyl-sulfate reductase [Solanum lycopersicum]
LOC101261079	170.982	311.194	30.7697	0.0988765	-3.33823	5.7e-43	1.36e-41	Down Regulation	NC_015439.3	31082630	31085427	-	2143	LOC101261079	GO:0005634;GO:0003677;GO:0006355	-	virNOG12817	K	sp|F4KGY6|RVE1_ARATH Protein REVEILLE 1 OS=Arabidopsis thaliana GN=RVE1 PE=2 SV=1	gi|460371602|ref|XP_004231624.1| PREDICTED: protein REVEILLE 1 [Solanum lycopersicum]
CAB-10A	36792.6	45076.1	28509.2	0.632469	-0.660934	5.78e-43	1.38e-41	Nodiff	NC_015438.3	93221230	93222360	+	932	CAB-10A	GO:0009768;GO:0010287;GO:0009535;GO:0009523;GO:0009416;GO:0018298;GO:0031409;GO:0016021;GO:0016168;GO:0009941	K08917	virNOG06354	R	sp|P27524|CB4A_SOLLC Chlorophyll a-b binding protein CP24 10A, chloroplastic OS=Solanum lycopersicum GN=CAP10A PE=3 SV=1	gi|824556529|ref|NP_001296324.1| chlorophyll a-b binding protein CP24 10A, chloroplastic [Solanum lycopersicum] &gt;gi|115833|sp|P27524.1|CB4A_SOLLC RecName: Full=Chlorophyll a-b binding protein CP24 10A, chloroplastic; Short=CAB-10A; Short=LHCP; Flags: Precursor &gt;gi|170394|gb|AAA34143.1| a-binding protein [Solanum lycopersicum]
LOC101248324	62.557	120.5	4.61399	0.0382904	-4.70687	6.03e-43	1.43e-41	Down Regulation	NC_015446.3	4509305	4514776	+	1915	LOC101248324	-	-	virNOG06232;COG5184;KOG1426	ZSD	sp|Q9FN03|UVR8_ARATH Ultraviolet-B receptor UVR8 OS=Arabidopsis thaliana GN=UVR8 PE=1 SV=1	gi|970050159|ref|XP_015086596.1| PREDICTED: ultraviolet-B receptor UVR8 isoform X1 [Solanum pennellii]
LOC101260209	9641.87	4905.86	14377.9	2.93075	1.55127	7.57e-43	1.8e-41	Up Regulation	NC_015449.3	59130243	59133221	-	1135	LOC101260209	GO:0009579;GO:0010478;GO:0009570	-	virNOG03770	S	-	gi|460413902|ref|XP_004252315.1| PREDICTED: uncharacterized protein LOC101260209 [Solanum lycopersicum]
LOC101256386	1720.31	2246.7	1193.91	0.531408	-0.912109	8.08e-43	1.91e-41	Nodiff	NC_015443.3	32446059	32448923	+	927	LOC101256386	GO:0004784;GO:0005759;GO:0019430;GO:0046872;GO:0055114	K04564	virNOG13359	P	sp|P11796|SODM_NICPL Superoxide dismutase [Mn], mitochondrial OS=Nicotiana plumbaginifolia GN=SODA PE=1 SV=1	gi|460390498|ref|XP_004240868.1| PREDICTED: superoxide dismutase [Mn], mitochondrial [Solanum lycopersicum]
LOC101256890	843.669	1157.93	529.404	0.457197	-1.12911	8.37e-43	1.98e-41	Down Regulation	NC_015443.3	38659322	38660772	-	1451	LOC101256890	GO:0016020;GO:0016021	-	virNOG10058	R	-	gi|460392826|ref|XP_004242014.1| PREDICTED: uncharacterized protein LOC101256890 [Solanum lycopersicum]
LOC101260326	1753.54	2480.11	1026.97	0.414084	-1.272	8.55e-43	2.02e-41	Down Regulation	NC_015440.3	69730045	69734450	-	963	LOC101260326	GO:0030163	K06891	virNOG18270	S	sp|Q9SX29|CLPS1_ARATH ATP-dependent Clp protease adapter protein CLPS1, chloroplastic OS=Arabidopsis thaliana GN=CPLS1 PE=1 SV=1	gi|460380160|ref|XP_004235826.1| PREDICTED: uncharacterized protein LOC101260326 [Solanum lycopersicum] &gt;gi|970019842|ref|XP_015071125.1| PREDICTED: ATP-dependent Clp protease adapter protein CLPS1, chloroplastic [Solanum pennellii]
LOC101250289	233.063	396.745	69.3812	0.174876	-2.5156	9.08e-43	2.14e-41	Down Regulation	NC_015440.3	67509065	67511757	-	1232	LOC101250289	GO:0016021	-	virNOG04422	S	sp|Q9LVZ7|PDCT1_ARATH Phosphatidylcholine:diacylglycerol cholinephosphotransferase 1 OS=Arabidopsis thaliana GN=ROD1 PE=1 SV=1	gi|460380417|ref|XP_004235953.1| PREDICTED: phosphatidylcholine:diacylglycerol cholinephosphotransferase 1 [Solanum lycopersicum]
LOC101257305	134.332	231.203	37.4622	0.162032	-2.62565	1.01e-42	2.38e-41	Down Regulation	NC_015438.3	90684848	90687499	+	1601	LOC101257305	GO:0005886;GO:0016021;GO:0022857	-	-	-	sp|Q8GXB4|WTR2_ARATH WAT1-related protein At1g09380 OS=Arabidopsis thaliana GN=At1g09380 PE=2 SV=1	gi|460368963|ref|XP_004230334.1| PREDICTED: WAT1-related protein At1g09380-like [Solanum lycopersicum]
LOC101257813	197.394	72.0612	322.728	4.47852	2.16302	1.02e-42	2.41e-41	Up Regulation	NC_015447.3	46138988	46142969	+	1411	LOC101257813	-	K22419	virNOG07152	R	sp|Q6PQJ9|5BPOR_DIGLA 3-oxo-Delta(4,5)-steroid 5-beta-reductase OS=Digitalis lanata PE=1 SV=1	gi|460406641|ref|XP_004248770.1| PREDICTED: 3-oxo-Delta(4,5)-steroid 5-beta-reductase-like [Solanum lycopersicum]
LOC101267646	781.615	1081.25	481.979	0.445761	-1.16566	1.04e-42	2.45e-41	Down Regulation	NC_015446.3	66174188	66181080	+	2062	LOC101267646	-	K10767	virNOG06039	S	-	gi|460404030|ref|XP_004247488.1| PREDICTED: uncharacterized protein LOC101267646 [Solanum lycopersicum]
LOC101265452	125.892	219.103	32.6804	0.149155	-2.74511	1.19e-42	2.79e-41	Down Regulation	NC_015444.3	61719982	61721203	+	1131	LOC101265452	GO:0005622;GO:0008270	-	virNOG23549;virNOG23008	S	sp|Q9LRM4|MIP1B_ARATH B-box domain protein 31 OS=Arabidopsis thaliana GN=MIP1B PE=2 SV=1	gi|460395710|ref|XP_004243424.1| PREDICTED: zinc finger protein CONSTANS-LIKE 4-like [Solanum lycopersicum]
LOC101261120	386.624	663.866	109.382	0.164765	-2.60152	1.3e-42	3.06e-41	Down Regulation	NC_015442.3	66109185	66111892	+	1102	LOC101261120	GO:0035335;GO:0004725	K18045	COG2365;virNOG13241	TV	sp|Q9ZVN4|Y1500_ARATH Probable tyrosine-protein phosphatase At1g05000 OS=Arabidopsis thaliana GN=At1g05000 PE=1 SV=1	gi|460388078|ref|XP_004239698.1| PREDICTED: probable tyrosine-protein phosphatase At1g05000 [Solanum lycopersicum]
LOC101259469	3092.8	3933.46	2252.15	0.572562	-0.804496	1.56e-42	3.66e-41	Nodiff	NC_015445.3	65940824	65945846	-	1677	LOC101259469	GO:0008289;GO:0016021;GO:0005773	-	virNOG05379	I	sp|Q9UKL6|PPCT_HUMAN Phosphatidylcholine transfer protein OS=Homo sapiens GN=PCTP PE=1 SV=1	gi|460399835|ref|XP_004245442.1| PREDICTED: uncharacterized protein LOC101259469 [Solanum lycopersicum]
LOC101263682	260.264	112.154	408.373	3.64117	1.8644	1.65e-42	3.86e-41	Up Regulation	NC_015440.3	56041697	56045751	+	1679	LOC101263682	-	-	virNOG20200	S	-	gi|460378834|ref|XP_004235173.1| PREDICTED: uncharacterized protein LOC101263682 isoform X1 [Solanum lycopersicum]
LOC101246035	1839.39	1141.91	2536.86	2.22159	1.15159	1.67e-42	3.9e-41	Up Regulation	NC_015440.3	71914112	71920694	-	2137	LOC101246035	GO:0004021;GO:0009058;GO:0030170	K00814	COG0436;virNOG07867	E	sp|Q9LDV4|ALAT2_ARATH Alanine aminotransferase 2, mitochondrial OS=Arabidopsis thaliana GN=ALAAT2 PE=1 SV=1	gi|460379555|ref|XP_004235527.1| PREDICTED: alanine aminotransferase 2-like [Solanum lycopersicum] &gt;gi|723684658|ref|XP_010318451.1| PREDICTED: alanine aminotransferase 2-like [Solanum lycopersicum]
LOC101255674	425.825	223.541	628.109	2.80982	1.49048	1.67e-42	3.91e-41	Up Regulation	NC_015449.3	64738294	64740508	-	870	LOC101255674	GO:0008270	K09377	virNOG07111	ZT	sp|Q94JX5|WLIM1_ARATH LIM domain-containing protein WLIM1 OS=Arabidopsis thaliana GN=WLIM1 PE=1 SV=1	gi|460414774|ref|XP_004252738.1| PREDICTED: LIM domain-containing protein WLIM1-like [Solanum lycopersicum] &gt;gi|970068819|ref|XP_015061542.1| PREDICTED: LIM domain-containing protein WLIM1-like [Solanum pennellii]
Asr4	7272.63	9044.49	5500.78	0.608191	-0.717403	1.81e-42	4.22e-41	Nodiff	NC_015441.3	58671444	58672448	+	894	Asr4	GO:0006950	-	-	-	-	gi|321156256|emb|CBY05489.1| ASR4 protein, partial [Solanum chilense]
LOC101254530	618.056	874.199	361.914	0.413994	-1.27232	2.48e-42	5.79e-41	Down Regulation	NC_015446.3	68747386	68751125	+	1806	LOC101254530	GO:0016021;GO:0005886	-	virNOG05639	S	sp|Q8W4K5|VAB_ARATH VAN3-binding protein OS=Arabidopsis thaliana GN=VAB PE=1 SV=1	gi|460404247|ref|XP_004247595.1| PREDICTED: uncharacterized protein LOC101254530 isoform X1 [Solanum lycopersicum]
LHCP	50747	62033.7	39460.3	0.636111	-0.652649	3.08e-42	7.18e-41	Nodiff	NC_015438.3	93227047	93228143	+	999	LHCP	GO:0009768;GO:0010287;GO:0009535;GO:0009523;GO:0009416;GO:0018298;GO:0031409;GO:0016021;GO:0016168;GO:0009941	K08917	virNOG06354	R	sp|P27525|CB4B_SOLLC Chlorophyll a-b binding protein CP24 10B, chloroplastic OS=Solanum lycopersicum GN=CAP10B PE=3 SV=1	gi|823630978|ref|NP_001296291.1| chlorophyll a-b binding protein CP24 10B, chloroplastic [Solanum lycopersicum] &gt;gi|115834|sp|P27525.1|CB4B_SOLLC RecName: Full=Chlorophyll a-b binding protein CP24 10B, chloroplastic; Short=CAB-10B; Short=LHCP; Flags: Precursor &gt;gi|170400|gb|AAA34146.1| chlorophyll b-binding protein [Solanum lycopersicum]
LOC101249649	2542.86	3464.12	1621.6	0.468112	-1.09507	3.26e-42	7.59e-41	Down Regulation	NC_015443.3	45349942	45351823	+	847	LOC101249649	GO:0005840;GO:0003723;GO:0006412;GO:0003735	K02964	virNOG09441	J	sp|P34788|RS18_ARATH 40S ribosomal protein S18 OS=Arabidopsis thaliana GN=RPS18A PE=1 SV=1	gi|460391585|ref|XP_004241401.1| PREDICTED: 40S ribosomal protein S18-like [Solanum lycopersicum] &gt;gi|970037579|ref|XP_015080137.1| PREDICTED: 40S ribosomal protein S18-like [Solanum pennellii]
SlHDT3	1827.44	2405.16	1249.73	0.519602	-0.94452	3.44e-42	8.01e-41	Nodiff	NC_015448.3	52943207	52945886	-	1290	SlHDT3	-	-	virNOG18715	B	sp|Q9FVE6|HDT1_ARATH Histone deacetylase HDT1 OS=Arabidopsis thaliana GN=HDT1 PE=1 SV=1	gi|460411221|ref|XP_004251012.1| PREDICTED: histone deacetylase HDT2 [Solanum lycopersicum]
LOC101263309	2200.69	1561.77	2839.6	1.81819	0.862504	3.78e-42	8.77e-41	Nodiff	NC_015441.3	60630180	60631301	-	800	LOC101263309	GO:0006605;GO:0005634;GO:0003677;GO:0006007;GO:0046982;GO:0016021;GO:0000786	K11253	virNOG17611;COG2036	B	sp|P59169|H33_ARATH Histone H3.3 OS=Arabidopsis thaliana GN=HTR4 PE=1 SV=2	gi|413937382|gb|AFW71933.1| histone H3, partial [Zea mays]
SQD1	2030.14	1433.55	2626.74	1.83234	0.873686	3.85e-42	8.94e-41	Nodiff	NC_015445.3	52696235	52700675	-	1989	SQD1	GO:0009247;GO:0008146;GO:0008270;GO:0009507;GO:0050662	K06118	virNOG05042	M	sp|Q84KI6|SQD1_SPIOL UDP-sulfoquinovose synthase, chloroplastic OS=Spinacia oleracea GN=SQD1 PE=1 SV=1	gi|350536877|ref|NP_001234269.1| UDP-sulfoquinovose synthase [Solanum lycopersicum] &gt;gi|723721831|ref|XP_010324955.1| PREDICTED: UDP-sulfoquinovose synthase isoform X1 [Solanum lycopersicum] &gt;gi|224579299|gb|ACN58227.1| UDP-sulfoquinovose synthase [Solanum lycopersicum]
PSY2	2223.91	2860.71	1587.12	0.554799	-0.849964	4.04e-42	9.37e-41	Nodiff	NC_015439.3	45890268	45894498	+	2261	PSY2	GO:0016767;GO:0016117;GO:0009507	K02291	virNOG01008	I	sp|P37272|PSY_CAPAN Bifunctional 15-cis-phytoene synthase, chromoplastic OS=Capsicum annuum GN=PSY1 PE=1 SV=1	gi|350534780|ref|NP_001234671.1| phytoene synthase 2, chloroplastic [Solanum lycopersicum] &gt;gi|1002819368|ref|NP_001306782.1| phytoene synthase 2, chloroplastic [Solanum lycopersicum] &gt;gi|155965503|gb|ABU40771.1| phytoene synthase 2 [Solanum lycopersicum] &gt;gi|157703485|gb|ABV68559.1| phytoene synthase 2 [Solanum lycopersicum]
LOC101256522	1548.14	1060.78	2035.5	1.91886	0.940253	4.13e-42	9.57e-41	Nodiff	NC_015438.3	87073678	87078131	-	2624	LOC101256522	GO:0016021	-	virNOG17168	S	-	gi|460368281|ref|XP_004229996.1| PREDICTED: uncharacterized protein LOC101256522 [Solanum lycopersicum] &gt;gi|460368283|ref|XP_004229997.1| PREDICTED: uncharacterized protein LOC101256522 [Solanum lycopersicum] &gt;gi|723661630|ref|XP_010327160.1| PREDICTED: uncharacterized protein LOC101256522 [Solanum lycopersicum]
LOC101268123	60524.2	74002.8	47045.6	0.635727	-0.653522	4.54e-42	1.05e-40	Nodiff	NC_015444.3	66169562	66171193	-	1047	LOC101268123	GO:0009535;GO:0009765;GO:0046872;GO:0016021;GO:0016168;GO:0018298;GO:0009522	K08914	virNOG05908	R	sp|P27489|CB23_SOLLC Chlorophyll a-b binding protein 13, chloroplastic OS=Solanum lycopersicum GN=CAB13 PE=1 SV=1	gi|460397262|ref|XP_004244187.1| PREDICTED: chlorophyll a-b binding protein 13, chloroplastic-like [Solanum lycopersicum] &gt;gi|565388732|ref|XP_006360126.1| PREDICTED: chlorophyll a-b binding protein 13, chloroplastic [Solanum tuberosum] &gt;gi|970041229|ref|XP_015082011.1| PREDICTED: chlorophyll a-b binding protein 13, chloroplastic [Solanum pennellii]
LOC101252947	1038.68	621.137	1456.23	2.34446	1.22925	5.35e-42	1.24e-40	Up Regulation	NC_015439.3	46214074	46217696	-	1273	LOC101252947	GO:0030151;GO:0003824;GO:0030170	-	virNOG07574	R	sp|Q1LZH1|MARC2_BOVIN Mitochondrial amidoxime reducing component 2 OS=Bos taurus GN=MARC2 PE=2 SV=1	gi|460373645|ref|XP_004232625.1| PREDICTED: mitochondrial amidoxime reducing component 2-like [Solanum lycopersicum]
LOC101267788	899.937	571.08	1228.79	2.1517	1.10548	6.09e-42	1.41e-40	Up Regulation	NC_015449.3	68055946	68065531	-	2348	LOC101267788	GO:0004674;GO:0005524;GO:0005634;GO:0005737;GO:0006897;GO:0018105	-	virNOG01037;strNOG01058;KOG1164	T	sp|Q852L0|HD16N_ORYSJ Casein kinase 1-like protein HD16 OS=Oryza sativa subsp. japonica GN=HD16 PE=1 SV=1	gi|460414987|ref|XP_004252842.1| PREDICTED: casein kinase I-like [Solanum lycopersicum]
LOC101244563	4665.06	5846.54	3483.57	0.595835	-0.747015	6.5e-42	1.5e-40	Nodiff	NC_015449.3	67948049	67953584	+	3044	LOC101244563	GO:0046556;GO:0046373	K09955	COG3533;virNOG07830	SR	-	gi|460414999|ref|XP_004252848.1| PREDICTED: uncharacterized protein LOC101244563 [Solanum lycopersicum]
LOC101265373	58.4985	2.86266	114.134	39.8701	5.31723	6.82e-42	1.57e-40	Up Regulation	NC_015438.3	94619441	94622658	-	1970	LOC101265373	GO:0016747	-	NOG210268;euNOG06949	S	sp|Q9SND9|Y3028_ARATH Uncharacterized acetyltransferase At3g50280 OS=Arabidopsis thaliana GN=At3g50280 PE=3 SV=1	gi|460369702|ref|XP_004230696.1| PREDICTED: uncharacterized acetyltransferase At3g50280-like [Solanum lycopersicum] &gt;gi|460369704|ref|XP_004230697.1| PREDICTED: uncharacterized acetyltransferase At3g50280-like [Solanum lycopersicum]
LOC101265168	485.914	269.37	702.457	2.60777	1.38282	1e-41	2.3e-40	Up Regulation	NC_015446.3	69221928	69227853	-	2715	LOC101265168	-	K01303	virNOG05795;COG1506	OE	sp|Q84LM4|AARE_ARATH Acylamino-acid-releasing enzyme OS=Arabidopsis thaliana GN=AARE PE=1 SV=1	gi|723732131|ref|XP_010326708.1| PREDICTED: acylamino-acid-releasing enzyme-like isoform X2 [Solanum lycopersicum]
GCH1	688.871	978	399.742	0.408734	-1.29076	1e-41	2.3e-40	Down Regulation	NC_015443.3	48784635	48787907	-	1985	GCH1	GO:0005737;GO:0042803;GO:0006729;GO:0003934;GO:0046654;GO:0008270;GO:0005525;GO:0035998	K01495	virNOG13432	H	sp|Q8VYU3|GCH1_SOLLC GTP cyclohydrolase 1 OS=Solanum lycopersicum GN=GCH1 PE=1 SV=1	gi|350534446|ref|NP_001234141.1| GTP cyclohydrolase 1 [Solanum lycopersicum] &gt;gi|75248501|sp|Q8VYU3.1|GCH1_SOLLC RecName: Full=GTP cyclohydrolase 1; AltName: Full=GTP cyclohydrolase I &gt;gi|17979018|gb|AAL49957.1| GTP cyclohydrolase I [Solanum lycopersicum]
LOC101258787	185.751	66.868	304.634	4.55576	2.18769	1.06e-41	2.44e-40	Up Regulation	NC_015446.3	71321581	71324163	+	1188	LOC101258787	-	-	virNOG00222	R	sp|Q8L730|SDI2_ARATH Protein SULFUR DEFICIENCY-INDUCED 2 OS=Arabidopsis thaliana GN=At1g04770 PE=2 SV=1	gi|460404738|ref|XP_004247838.1| PREDICTED: protein SULFUR DEFICIENCY-INDUCED 2 [Solanum lycopersicum]
LOC101252594	2134.97	2756.65	1513.29	0.54896	-0.865228	1.09e-41	2.51e-40	Nodiff	NC_015443.3	46064424	46066919	-	997	LOC101252594	GO:0003723;GO:0015934;GO:0006412;GO:0003735	K02865	virNOG03223	J	sp|Q8VZB9|R10A1_ARATH 60S ribosomal protein L10a-1 OS=Arabidopsis thaliana GN=RPL10AA PE=1 SV=1	gi|460391427|ref|XP_004241322.1| PREDICTED: 60S ribosomal protein L10a-1-like [Solanum lycopersicum] &gt;gi|970036482|ref|XP_015079578.1| PREDICTED: 60S ribosomal protein L10a-1-like [Solanum pennellii]
LOC101260747	1220.73	1622.97	818.496	0.50432	-0.987588	1.22e-41	2.8e-40	Nodiff	NC_015445.3	5592908	5599128	-	2809	LOC101260747	-	-	virNOG04184	S	sp|Q9M1Y3|SKI35_ARATH Ankyrin repeat protein SKIP35 OS=Arabidopsis thaliana GN=SKIP35 PE=1 SV=1	gi|460398476|ref|XP_004244785.1| PREDICTED: ankyrin repeat protein SKIP35 isoform X2 [Solanum lycopersicum]
AGAL	365.129	546.408	183.851	0.336473	-1.57144	1.31e-41	2.99e-40	Down Regulation	NC_015440.3	62835494	62841335	+	1666	AGAL	GO:0048046;GO:0009505;GO:0052692;GO:0009620;GO:0005975;GO:0009965;GO:0009911	K07407	virNOG06615	G	sp|Q42656|AGAL_COFAR Alpha-galactosidase OS=Coffea arabica PE=1 SV=1	gi|924183631|ref|NP_001233971.2| alpha-galactosidase precursor [Solanum lycopersicum]
LOC101249690	907.355	1234.99	579.723	0.469417	-1.09106	1.55e-41	3.54e-40	Down Regulation	NC_015447.3	60526753	60529325	+	824	LOC101249690	GO:0042254	K02896	virNOG01957	J	sp|O22165|RLP24_ARATH Probable ribosome biogenesis protein RLP24 OS=Arabidopsis thaliana GN=At2g44860 PE=1 SV=1	gi|808175947|ref|NP_001294922.1| ribosome biogenesis protein RLP24-like isoform b [Solanum lycopersicum]
PAR2	1416	965.885	1866.12	1.93203	0.950116	1.8e-41	4.11e-40	Nodiff	NC_015438.3	2580993	2584559	-	1277	PAR2	GO:0003824;GO:0050662	-	virNOG01752	V	sp|Q9S9N9|CCR1_ARATH Cinnamoyl-CoA reductase 1 OS=Arabidopsis thaliana GN=CCR1 PE=1 SV=1	gi|350537935|ref|NP_001234830.1| phenylacetaldehyde reductase [Solanum lycopersicum] &gt;gi|148888527|gb|ABR15769.1| phenylacetaldehyde reductase [Solanum lycopersicum]
LOC101265829	3457.88	4374.02	2541.74	0.5811	-0.783141	1.92e-41	4.37e-40	Nodiff	NC_015443.3	25418080	25420950	-	1574	LOC101265829	GO:0005874;GO:0007017;GO:0005525;GO:0005200;GO:0005737;GO:0003924	K07375	virNOG01709	Z	sp|P37392|TBB1_LUPAL Tubulin beta-1 chain OS=Lupinus albus GN=TUBB1 PE=3 SV=1	gi|460390215|ref|XP_004240734.1| PREDICTED: tubulin beta-1 chain [Solanum lycopersicum]
LOC101257494	649.307	952.635	345.98	0.363182	-1.46124	2.07e-41	4.72e-40	Down Regulation	NC_015445.3	63356213	63360144	-	2459	LOC101257494	GO:0009058;GO:0016021;GO:0003824;GO:0030170	K14270	virNOG04989	T	sp|Q9LQ10|1A110_ARATH Probable aminotransferase ACS10 OS=Arabidopsis thaliana GN=ACS10 PE=1 SV=1	gi|460400328|ref|XP_004245687.1| PREDICTED: probable aminotransferase ACS10 isoform X2 [Solanum lycopersicum]
LOC101257841	976.906	1319.59	634.222	0.480621	-1.05703	2.25e-41	5.13e-40	Down Regulation	NC_015449.3	58936029	58938273	-	821	LOC101257841	GO:0005840;GO:0006412;GO:0003735	K02951	virNOG19216	J	sp|Q9XHS0|RS12_HORVU 40S ribosomal protein S12 OS=Hordeum vulgare GN=RPS12 PE=2 SV=1	gi|460413882|ref|XP_004252305.1| PREDICTED: 40S ribosomal protein S12 [Solanum lycopersicum] &gt;gi|565359625|ref|XP_006346604.1| PREDICTED: 40S ribosomal protein S12-like [Solanum tuberosum] &gt;gi|970064539|ref|XP_015059238.1| PREDICTED: 40S ribosomal protein S12-like [Solanum pennellii]
LOC101255412	124.476	215.555	33.3964	0.154932	-2.69029	2.43e-41	5.53e-40	Down Regulation	NC_015443.3	38697618	38701841	-	1018	LOC101255412	GO:0008643;GO:0016021	K15382	virNOG06794;KOG1623	PR	sp|Q8L9J7|SWET1_ARATH Bidirectional sugar transporter SWEET1 OS=Arabidopsis thaliana GN=SWEET1 PE=1 SV=1	gi|460392816|ref|XP_004242009.1| PREDICTED: bidirectional sugar transporter SWEET1-like [Solanum lycopersicum]
LOC101265312	2024.1	2708.58	1339.63	0.494588	-1.0157	2.94e-41	6.68e-40	Down Regulation	NC_015449.3	2087376	2089419	+	651	LOC101265312	GO:0005840;GO:0006412;GO:0003735	K02910	virNOG19986	J	sp|P46290|RL31_NICGU 60S ribosomal protein L31 OS=Nicotiana glutinosa GN=RPL31 PE=2 SV=1	gi|460412540|ref|XP_004251656.1| PREDICTED: 60S ribosomal protein L31 [Solanum lycopersicum] &gt;gi|565373922|ref|XP_006353515.1| PREDICTED: 60S ribosomal protein L31 [Solanum tuberosum] &gt;gi|970069137|ref|XP_015061700.1| PREDICTED: 60S ribosomal protein L31 [Solanum pennellii]
LOC101268205	1672.65	2180.99	1164.32	0.53385	-0.905495	3.43e-41	7.78e-40	Nodiff	NC_015445.3	9120547	9130038	-	1677	LOC101268205	GO:0008152;GO:0003824	K00162	virNOG02334	C	sp|O64688|ODPB3_ARATH Pyruvate dehydrogenase E1 component subunit beta-3, chloroplastic OS=Arabidopsis thaliana GN=E1-BETA-2 PE=2 SV=1	gi|460398525|ref|XP_004244808.1| PREDICTED: pyruvate dehydrogenase E1 component subunit beta-3, chloroplastic-like [Solanum lycopersicum]
LOC101266739	16208.2	20887.2	11529.2	0.551972	-0.857333	3.74e-41	8.47e-40	Nodiff	NC_015444.3	63520624	63524882	-	2554	LOC101266739	GO:0006508;GO:0005524;GO:0004222;GO:0016021	K03798	virNOG03745	O	sp|Q655S1|FTSH2_ORYSJ ATP-dependent zinc metalloprotease FTSH 2, chloroplastic OS=Oryza sativa subsp. japonica GN=FTSH2 PE=3 SV=1	gi|460395390|ref|XP_004243266.1| PREDICTED: ATP-dependent zinc metalloprotease FTSH 2, chloroplastic [Solanum lycopersicum] &gt;gi|723714865|ref|XP_010323671.1| PREDICTED: ATP-dependent zinc metalloprotease FTSH 2, chloroplastic [Solanum lycopersicum]
[truncated: 20,140 more rows]
