# Supplementary material for: The secreted ribonuclease T2 protein FoRnt2 contributes to Fusarium oxysporum virulence
Source: Mol Plant Pathol. 2022 Jun 13;23(9):1346–60. doi: 10.1111/mpp.13237 (PMC9366063; doi:10.1111/mpp.13237)
Supplement: Supplementary file 8 — Table S2 KEGG enrichment analysis of the down‐regulated genes in tomato plants [file MPP-23-1346-s005.xlsx]

## Sheet: Table S2
Pathway ID	Pathway	level 1	level 2	Down	Total	p value	adjusted p value	Down_gene
sly03030	DNA replication	Genetic Information Processing	Replication and repair	19	64	2.16e-08	2.19e-06	LOC101260396(LOC101260396|K02540);LOC101264867(LOC101264867|K02212);LOC101250282(LOC101250282|K07466);LOC101256302(LOC101256302|K02209);LOC101268250(LOC101268250|K02541);LOC101244828(LOC101244828|K02542);LOC101243636(LOC101243636|K02210);pcna(pcna|K04802);DNApolalpha(DNApolalpha|K02320);LOC101259745(LOC101259745|K02321);LOC101258292(LOC101258292|K02684);RPA32a(RPA32a|K10739);LOC101258997(LOC10125…
sly04075	Plant hormone signal transduction	Environmental Information Processing	Signal transduction	41	318	3.99e-05	0.00201301	LOC101265524(LOC101265524|K14497);LOC101055547(LOC101055547|K14484);LOC101055583(LOC101055583|K14488);LOC101251725(LOC101251725|K14488);LOC101246226(LOC101246226|K14488);LOC101249503(LOC101249503|K14488);IAA4(IAA4|K14484);LOC101250944(LOC101250944|K14496);LOC101055541(LOC101055541|K14484);IAA7(IAA7|K14484);LOC101253234(LOC101253234|K14488);LOC101267127(LOC101267127|K14496);LOC101255681(LOC1012556…
sly00630	Glyoxylate and dicarboxylate metabolism	Metabolism	Carbohydrate metabolism	15	80	0.000262187	0.00763107	LOC101265236(LOC101265236|K14272);LOC101267395(LOC101267395|K01638);CAT2(CAT2|K03781);LOC101251259(LOC101251259|K22133);mMDH1(mMDH1|K00026);LOC101260070(LOC101260070|K00281);LOC544237(LOC544237|K00382);LOC101258424(LOC101258424|K01455);LOC101055519(LOC101055519|K00830);LOC101263993(LOC101263993|K01638);LOC101258932(LOC101258932|K00026);LOC101251299(LOC101251299|K01433);LOC101265548(LOC101265548|K…
sly00710	Carbon fixation in photosynthetic organisms	Metabolism	Energy metabolism	15	81	0.000302221	0.00763107	LOC101248407(LOC101248407|K01595);LOC101255800(LOC101255800|K00134);SlFBA1(SlFBA1|K01623);SlFBA3(SlFBA3|K01623);SlFBA2(SlFBA2|K01623);LOC101249445(LOC101249445|K05298);LOC101265236(LOC101265236|K14272);LOC101264004(LOC101264004|K05298);mMDH1(mMDH1|K00026);LOC101260852(LOC101260852|K03841);LOC101250846(LOC101250846|K01803);SBPase(SBPase|K01100);LOC101266629(LOC101266629|K03841);LOC101267346(LOC101…
sly00941	Flavonoid biosynthesis	Metabolism	Biosynthesis of other secondary metabolites	13	69	0.000637307	0.0128736	LOC101260610(LOC101260610|K13065);LOC101249699(LOC101249699|K05278);LOC101266953(LOC101266953|K13065);LOC101260278(LOC101260278|K00588);LOC101266223(LOC101266223|K01859);LOC101256271(LOC101256271|K13065);LOC101244496(LOC101244496|K00487);LOC544150(LOC544150|K13082);LOC100736504(LOC100736504|K13083);LOC100191129(LOC100191129|K13065);LOC101246092(LOC101246092|K09754);AnthOMT(AnthOMT|K00588);LOC1012…
sly03010	Ribosome	Genetic Information Processing	Translation	36	324	0.00206771	0.0348065	LOC101250808(LOC101250808|K02998);LOC101253133(LOC101253133|K02947);LOC101254082(LOC101254082|K02981);LOC101266177(LOC101266177|K02896);LOC101262297(LOC101262297|K02873);RPL8(RPL8|K02938);LOC101261708(LOC101261708|K02997);LOC101257286(LOC101257286|K02991);LOC101254200(LOC101254200|K02960);LOC101264022(LOC101264022|K02866);LOC101251486(LOC101251486|K02937);LOC101261521(LOC101261521|K02941);LOC1012…
sly00360	Phenylalanine metabolism	Metabolism	Amino acid metabolism	11	68	0.00567944	0.0819462	4CL(4CL|K01904);LOC101243656(LOC101243656|K10775);PAL2(PAL2|K10775);LOC101260278(LOC101260278|K00588);LOC101248210(LOC101248210|K01904);LOC101264863(LOC101264863|K00815);LOC101266208(LOC101266208|K01904);LOC101244496(LOC101244496|K00487);LOC101251363(LOC101251363|K01904);AnthOMT(AnthOMT|K00588);LOC101251197(LOC101251197|K01904)
sly00945	Stilbenoid, diarylheptanoid and gingerol biosynthesis	Metabolism	Biosynthesis of other secondary metabolites	9	56	0.0123984	0.156529	LOC101260610(LOC101260610|K13065);LOC101266953(LOC101266953|K13065);LOC101260278(LOC101260278|K00588);LOC101256271(LOC101256271|K13065);LOC101244496(LOC101244496|K00487);LOC100191129(LOC100191129|K13065);LOC101246092(LOC101246092|K09754);AnthOMT(AnthOMT|K00588);LOC101253503(LOC101253503|K13065)
sly00940	Phenylpropanoid biosynthesis	Metabolism	Biosynthesis of other secondary metabolites	26	246	0.0155632	0.170429	LOC101261193(LOC101261193|K12356);LOC101260610(LOC101260610|K13065);4CL(4CL|K01904);LOC101243656(LOC101243656|K10775);PAL2(PAL2|K10775);LOC101266953(LOC101266953|K13065);LOC101260278(LOC101260278|K00588);LOC101248210(LOC101248210|K01904);LOC101257526(LOC101257526|K05350);LOC543602(LOC543602|K00083);LOC101266208(LOC101266208|K01904);LOC101256271(LOC101256271|K13065);LOC101244496(LOC101244496|K0048…
sly00100	Steroid biosynthesis	Metabolism	Lipid metabolism	7	40	0.0168742	0.170429	LOC101258266(LOC101258266|K14424);LOC101243835(LOC101243835|K08242);LOC100736533(LOC100736533|K14424);LOC104649012(LOC104649012|K14423);LOC101265842(LOC101265842|K01853);SD1(SD1|K09832);LOC112940012(LOC112940012|K00511)
sly03430	Mismatch repair	Genetic Information Processing	Replication and repair	8	52	0.0229461	0.197978	LOC101250282(LOC101250282|K07466);pcna(pcna|K04802);RPA32a(RPA32a|K10739);MSH2(MSH2|K08735);LOC101258997(LOC101258997|K03504);LOC101256253(LOC101256253|K10746);LOC101252714(LOC101252714|K10740);LOC101255747(LOC101255747|K10740)
sly00910	Nitrogen metabolism	Metabolism	Energy metabolism	6	34	0.0252629	0.197978	NR(NR|K10534);LOC543802(LOC543802|K01673);nii1(nii1|K00366);LOC101254722(LOC101254722|K01674);LOC101258424(LOC101258424|K01455);LOC778326(LOC778326|K00366)
sly00860	Porphyrin and chlorophyll metabolism	Metabolism	Metabolism of cofactors and vitamins	8	53	0.0254824	0.197978	LOC101244441(LOC101244441|K13600);LOC101244176(LOC101244176|K03403);LOC101261422(LOC101261422|K13600);LOC101266935(LOC101266935|K02492);LOC101257518(LOC101257518|K04035);LOC101247061(LOC101247061|K19073);LOC101259617(LOC101259617|K00699);LOC101261158(LOC101261158|K02303)
sly00051	Fructose and mannose metabolism	Metabolism	Carbohydrate metabolism	10	76	0.0320502	0.231219	SlFBA1(SlFBA1|K01623);SlFBA3(SlFBA3|K01623);SlFBA2(SlFBA2|K01623);LOC101265391(LOC101265391|K19355);LOC101260852(LOC101260852|K03841);LOC101250846(LOC101250846|K01803);LOC101254364(LOC101254364|K00011);LOC101266629(LOC101266629|K03841);LOC101268121(LOC101268121|K00850);LOC101267232(LOC101267232|K19355)
sly00073	Cutin, suberine and wax biosynthesis	Metabolism	Lipid metabolism	6	39	0.0461567	0.310788	LOC101254719(LOC101254719|K15398);LOC101264132(LOC101264132|K15403);LOC101245874(LOC101245874|K17991);LOC101255874(LOC101255874|K15403);LOC101254185(LOC101254185|K15403);LOC101262353(LOC101262353|K15398)
sly00906	Carotenoid biosynthesis	Metabolism	Metabolism of terpenoids and polyketides	6	41	0.0568315	0.333368	CrtR-b1(CrtR-b1|K15746);LCY1(LCY1|K06443);Psy1(Psy1|K02291);ZEP(ZEP|K09838);LOC101250535(LOC101250535|K09840);LOC101254591(LOC101254591|K09841)
sly00942	Anthocyanin biosynthesis	Metabolism	Biosynthesis of other secondary metabolites	2	6	0.057702	0.333368	SlUGT75C1(SlUGT75C1|K12338);LOC101257156(LOC101257156|K12338)
sly00130	Ubiquinone and other terpenoid-quinone biosynthesis	Metabolism	Metabolism of cofactors and vitamins	7	52	0.0605635	0.333368	4CL(4CL|K01904);LOC101248210(LOC101248210|K01904);LOC101264863(LOC101264863|K00815);LOC101266208(LOC101266208|K01904);LOC101244496(LOC101244496|K00487);LOC101251363(LOC101251363|K01904);LOC101251197(LOC101251197|K01904)
sly04016	MAPK signaling pathway - plant	Environmental Information Processing	Signal transduction	21	217	0.0627127	0.333368	LOC101259509(LOC101259509|K13420);LOC101247789(LOC101247789|K13420);CAT2(CAT2|K03781);LOC101265524(LOC101265524|K14497);LOC101264550(LOC101264550|K02183);LOC101250944(LOC101250944|K14496);LOC101267127(LOC101267127|K14496);LOC101261086(LOC101261086|K14498);RBOH1(RBOH1|K13447);ERF1(ERF1|K14516);LOC101267164(LOC101267164|K13422);LOC101268417(LOC101268417|K14496);LOC101246907(LOC101246907|K14496);LOC…
sly00620	Pyruvate metabolism	Metabolism	Carbohydrate metabolism	11	98	0.0678322	0.342552	LOC101248407(LOC101248407|K01595);LOC101267395(LOC101267395|K01638);LOC101263236(LOC101263236|K00873);mMDH1(mMDH1|K00026);LOC104645747(LOC104645747|K00128);LOC544237(LOC544237|K00382);LOC101266731(LOC101266731|K00162);LOC101267346(LOC101267346|K01006);LOC101263993(LOC101263993|K01638);LOC101258932(LOC101258932|K00026);LOC101267103(LOC101267103|K01638)
sly00750	Vitamin B6 metabolism	Metabolism	Metabolism of cofactors and vitamins	3	15	0.0772393	0.349168	LOC101257782(LOC101257782|K06215);LOC101246036(LOC101246036|K13248);LOC101260521(LOC101260521|K01733)
sly01040	Biosynthesis of unsaturated fatty acids	Metabolism	Lipid metabolism	5	34	0.0776631	0.349168	LOC101259966(LOC101259966|K10256);LOC101255353(LOC101255353|K10258);LOC101246830(LOC101246830|K03921);LOC101255051(LOC101255051|K10258);LOC101265227(LOC101265227|K00232)
sly03440	Homologous recombination	Genetic Information Processing	Replication and repair	9	78	0.0812559	0.349168	LOC101250282(LOC101250282|K07466);RPA32a(RPA32a|K10739);LOC101264126(LOC101264126|K10683);LOC101260233(LOC101260233|K03553);LOC101268516(LOC101268516|K10901);LOC101258997(LOC101258997|K03504);LOC101252714(LOC101252714|K10740);LOC101266032(LOC101266032|K10870);LOC101255747(LOC101255747|K10740)
sly00330	Arginine and proline metabolism	Metabolism	Amino acid metabolism	8	67	0.0829707	0.349168	LOC101260400(LOC101260400|K01611);LOC104645747(LOC104645747|K00128);adc1(adc1|K01583);LOC101260014(LOC101260014|K17839);LOC101244293(LOC101244293|K12657);LOC101263807(LOC101263807|K00797);LOC101244015(LOC101244015|K12259);LOC101253022(LOC101253022|K13366)
sly00270	Cysteine and methionine metabolism	Metabolism	Amino acid metabolism	12	116	0.0945583	0.361806	LOC101258465(LOC101258465|K12524);LOC101257583(LOC101257583|K00640);LOC101255136(LOC101255136|K08967);LOC101260400(LOC101260400|K01611);LOC543920(LOC543920|K01739);mMDH1(mMDH1|K00026);ER69(ER69|K00549);ACO4-like(ACO4-like|K05933);LOC101263807(LOC101263807|K00797);LOC101264863(LOC101264863|K00815);LOC101258932(LOC101258932|K00026);LOC101267211(LOC101267211|K00558)
sly00196	Photosynthesis - antenna proteins	Metabolism	Energy metabolism	4	26	0.0963952	0.361806	CAB12(CAB12|K08910);LOC101265617(LOC101265617|K08909);CAB5(CAB5|K08913);LOC101252151(LOC101252151|K08908)
sly00030	Pentose phosphate pathway	Metabolism	Carbohydrate metabolism	7	58	0.0967203	0.361806	SlFBA1(SlFBA1|K01623);SlFBA3(SlFBA3|K01623);SlFBA2(SlFBA2|K01623);SlALDH11A3a(SlALDH11A3a|K00131);LOC101260852(LOC101260852|K03841);LOC101266629(LOC101266629|K03841);LOC101268121(LOC101268121|K00850)
sly00260	Glycine, serine and threonine metabolism	Metabolism	Amino acid metabolism	8	71	0.107517	0.386397	LOC101258465(LOC101258465|K12524);LOC101248806(LOC101248806|K00108);LOC101265236(LOC101265236|K14272);LOC101260070(LOC101260070|K00281);LOC101260521(LOC101260521|K01733);LOC544237(LOC544237|K00382);LOC101055519(LOC101055519|K00830);LOC101247807(LOC101247807|K01620)
sly00053	Ascorbate and aldarate metabolism	Metabolism	Carbohydrate metabolism	7	60	0.110946	0.386397	GGP(GGP|K14190);APX1(APX1|K00434);LOC104645747(LOC104645747|K00128);LOC101259617(LOC101259617|K00699);LOC101261840(LOC101261840|K00103);LOC101258987(LOC101258987|K00434);LOC101263934(LOC101263934|K00423)
sly00380	Tryptophan metabolism	Metabolism	Amino acid metabolism	6	52	0.139529	0.469592	CAT2(CAT2|K03781);LOC104645747(LOC104645747|K00128);FZY4(FZY4|K11816);FZY2(FZY2|K11816);LOC101267555(LOC101267555|K11816);LOC104647214(LOC104647214|K03781)
sly00010	Glycolysis / Gluconeogenesis	Metabolism	Carbohydrate metabolism	13	138	0.144132	0.469592	LOC101255800(LOC101255800|K00134);SlFBA1(SlFBA1|K01623);SlFBA3(SlFBA3|K01623);SlFBA2(SlFBA2|K01623);SlALDH11A3a(SlALDH11A3a|K00131);LOC101263236(LOC101263236|K00873);LOC104645747(LOC104645747|K00128);LOC101260852(LOC101260852|K03841);LOC101250846(LOC101250846|K01803);LOC544237(LOC544237|K00382);LOC101266731(LOC101266731|K00162);LOC101266629(LOC101266629|K03841);LOC101268121(LOC101268121|K00850)
sly00902	Monoterpenoid biosynthesis	Metabolism	Metabolism of terpenoids and polyketides	2	13	0.220162	0.653967	LOC108281193(LOC108281193|K15095);LOC101268235(LOC101268235|K15095)
sly00052	Galactose metabolism	Metabolism	Carbohydrate metabolism	6	60	0.221826	0.653967	LIN8(LIN8|K01193);LOC101254891(LOC101254891|K01187);LOC101254364(LOC101254364|K00011);AGAL(AGAL|K07407);LOC101268121(LOC101268121|K00850);LOC101261450(LOC101261450|K18819)
sly00410	beta-Alanine metabolism	Metabolism	Metabolism of other amino acids	6	60	0.221826	0.653967	LOC104645747(LOC104645747|K00128);LOC101260014(LOC101260014|K17839);LOC101263807(LOC101263807|K00797);GAD3(GAD3|K01580);LOC101244015(LOC101244015|K12259);LOC101253022(LOC101253022|K13366)
sly03420	Nucleotide excision repair	Genetic Information Processing	Replication and repair	7	73	0.226622	0.653967	LOC101250282(LOC101250282|K07466);pcna(pcna|K04802);RPA32a(RPA32a|K10739);LOC101258997(LOC101258997|K03504);LOC101254462(LOC101254462|K02325);LOC101252714(LOC101252714|K10740);LOC101255747(LOC101255747|K10740)
sly00071	Fatty acid degradation	Metabolism	Lipid metabolism	6	62	0.244555	0.670771	LOC104645747(LOC104645747|K00128);LOC101257097(LOC101257097|K01897);LOC101265227(LOC101265227|K00232);LOC101250512(LOC101250512|K07517);LOC101248790(LOC101248790|K10527);LOC101246995(LOC101246995|K01897)
sly00944	Flavone and flavonol biosynthesis	Metabolism	Biosynthesis of other secondary metabolites	1	4	0.245728	0.670771	LOC100736504(LOC100736504|K13083)
sly00760	Nicotinate and nicotinamide metabolism	Metabolism	Metabolism of cofactors and vitamins	3	26	0.258676	0.687533	LOC101246910(LOC101246910|K03517);LOC101264576(LOC101264576|K00763);LOC101264098(LOC101264098|K00278)
sly00250	Alanine, aspartate and glutamate metabolism	Metabolism	Amino acid metabolism	5	52	0.278186	0.705453	LOC101250934(LOC101250934|K00764);LOC101265236(LOC101265236|K14272);LOC101055519(LOC101055519|K00830);LOC101264098(LOC101264098|K00278);GAD3(GAD3|K01580)
sly00240	Pyrimidine metabolism	Metabolism	Nucleotide metabolism	7	78	0.279387	0.705453	TLOG1(TLOG1|K06966);LOC101256925(LOC101256925|K01520);LOC101262778(LOC101262778|K06966);LOG8(LOG8|K06966);LOC101250906(LOC101250906|K00943);LOC101256037(LOC101256037|K16904);LOG7(LOG7|K06966)
sly00500	Starch and sucrose metabolism	Metabolism	Carbohydrate metabolism	13	162	0.308366	0.759633	LOC101247302(LOC101247302|K01179);GBSS1(GBSS1|K13679);LOC101246803(LOC101246803|K01087);LIN8(LIN8|K01193);BAM1(BAM1|K01177);LOC101247340(LOC101247340|K01177);LOC101254891(LOC101254891|K01187);LOC101257526(LOC101257526|K05350);LOC101260057(LOC101260057|K05349);LOC101259175(LOC101259175|K01177);LOC101250960(LOC101250960|K01087);LOC101254788(LOC101254788|K01176);LOC101246223(LOC101246223|K05350)
sly00020	Citrate cycle (TCA cycle)	Metabolism	Carbohydrate metabolism	5	57	0.346428	0.776861	mMDH1(mMDH1|K00026);LOC544237(LOC544237|K00382);LOC101266731(LOC101266731|K00162);LOC101258932(LOC101258932|K00026);LOC101253647(LOC101253647|K00030)
sly00450	Selenocompound metabolism	Metabolism	Metabolism of other amino acids	2	18	0.349255	0.776861	LOC543920(LOC543920|K01739);ER69(ER69|K00549)
sly04146	Peroxisome	Cellular Processes	Transport and catabolism	8	98	0.349777	0.776861	CAT2(CAT2|K03781);LOC101247444(LOC101247444|K13348);FESOD(FESOD|K04564);LOC101257097(LOC101257097|K01897);LOC101055519(LOC101055519|K00830);LOC101265227(LOC101265227|K00232);LOC104647214(LOC104647214|K03781);LOC101246995(LOC101246995|K01897)
sly00909	Sesquiterpenoid and triterpenoid biosynthesis	Metabolism	Metabolism of terpenoids and polyketides	3	31	0.353971	0.776861	LOC101262591(LOC101262591|K15813);lTTS1(lTTS1|K15813);LOC112940012(LOC112940012|K00511)
sly00790	Folate biosynthesis	Metabolism	Metabolism of cofactors and vitamins	3	32	0.373009	0.776861	LOC543912(LOC543912|K13950);LOC101254364(LOC101254364|K00011);GCH1(GCH1|K01495)
sly00900	Terpenoid backbone biosynthesis	Metabolism	Metabolism of terpenoids and polyketides	5	59	0.3741	0.776861	dxs(dxs|K01662);GGPS2(GGPS2|K13789);SppS(SppS|K05356);LOC104644439(LOC104644439|K11778);LOC101249721(LOC101249721|K11778)
sly00061	Fatty acid biosynthesis	Metabolism	Lipid metabolism	4	47	0.398784	0.776861	LOC101246830(LOC101246830|K03921);LOC101257097(LOC101257097|K01897);LOC101249464(LOC101249464|K00059);LOC101246995(LOC101246995|K01897)
sly00740	Riboflavin metabolism	Metabolism	Metabolism of cofactors and vitamins	2	20	0.399252	0.776861	LOC101260420(LOC101260420|K14379);LOC101249252(LOC101249252|K14379)
sly04626	Plant-pathogen interaction	Organismal Systems	Environmental adaptation	17	231	0.404517	0.776861	Hsp90-1(Hsp90-1|K04079);LOC101259509(LOC101259509|K13420);LOC101247789(LOC101247789|K13420);LOC101251099(LOC101251099|K13412);LOC101264550(LOC101264550|K02183);LOC101260537(LOC101260537|K18835);LOC101257866(LOC101257866|K18873);LOC101260838(LOC101260838|K13457);LOC101244290(LOC101244290|K13448);RBOH1(RBOH1|K13447);LOC101252097(LOC101252097|K18834);LOC101249432(LOC101249432|K05391);HSP90(HSP90|K04…
sly00960	Tropane, piperidine and pyridine alkaloid biosynthesis	Metabolism	Biosynthesis of other secondary metabolites	3	34	0.410719	0.776861	LOC101254516(LOC101254516|K08081);LOC101265293(LOC101265293|K08081);LOC101264863(LOC101264863|K00815)
sly00460	Cyanoamino acid metabolism	Metabolism	Metabolism of other amino acids	4	48	0.414505	0.776861	LOC101258424(LOC101258424|K01455);LOC101257526(LOC101257526|K05350);LOC101260057(LOC101260057|K05349);LOC101246223(LOC101246223|K05350)
sly04712	Circadian rhythm - plant	Organismal Systems	Environmental adaptation	4	48	0.414505	0.776861	LOC101261662(LOC101261662|K12133);LOC101262866(LOC101262866|K12130);LOC101259391(LOC101259391|K10143);SP5G(SP5G|K16223)
sly00562	Inositol phosphate metabolism	Metabolism	Carbohydrate metabolism	6	76	0.415351	0.776861	IPS(IPS|K01858);LOC543809(LOC543809|K01858);LOC101250846(LOC101250846|K01803);LOC101251739(LOC101251739|K00889);LOC101253265(LOC101253265|K00913);LOC101247600(LOC101247600|K00915)
sly00908	Zeatin biosynthesis	Metabolism	Metabolism of terpenoids and polyketides	5	63	0.429299	0.788349	LOC101259234(LOC101259234|K13495);LOC101258941(LOC101258941|K13495);SlIPT4(SlIPT4|K10760);SlCKX5(SlCKX5|K00279);SlCKX7(SlCKX7|K00279)
sly00564	Glycerophospholipid metabolism	Metabolism	Lipid metabolism	8	107	0.444956	0.793302	LOC101247110(LOC101247110|K05929);LOC101254424(LOC101254424|K13508);GPAT(GPAT|K00630);LOC101246730(LOC101246730|K05929);LOC101264518(LOC101264518|K08730);SlGPAT6(SlGPAT6|K13508);LOC101264846(LOC101264846|K06130);LOC101253987(LOC101253987|K01115)
sly00904	Diterpenoid biosynthesis	Metabolism	Metabolism of terpenoids and polyketides	3	36	0.447705	0.793302	20ox-1(20ox-1|K05282);3OH-2(3OH-2|K04124);20ox-2(20ox-2|K05282)
sly00340	Histidine metabolism	Metabolism	Amino acid metabolism	3	37	0.46585	0.804508	LOC104645747(LOC104645747|K00128);LOC101245890(LOC101245890|K00765);LOC101266222(LOC101266222|K19787)
sly00603	Glycosphingolipid biosynthesis - globo and isoglobo series	Metabolism	Glycan biosynthesis and metabolism	1	9	0.46996	0.804508	AGAL(AGAL|K07407)
sly00261	Monobactam biosynthesis	Metabolism	Biosynthesis of other secondary metabolites	1	10	0.50609	0.851919	LOC101258465(LOC101258465|K12524)
sly00230	Purine metabolism	Metabolism	Nucleotide metabolism	8	115	0.527871	0.874015	LOC101250934(LOC101250934|K00764);LOC101263236(LOC101263236|K00873);LOC101256508(LOC101256508|K01951);TLOG1(TLOG1|K06966);LOC101262778(LOC101262778|K06966);LOG8(LOG8|K06966);LOC101245519(LOC101245519|K01466);LOG7(LOG7|K06966)
sly00300	Lysine biosynthesis	Metabolism	Amino acid metabolism	1	11	0.539764	0.879293	LOC101258465(LOC101258465|K12524)
sly00561	Glycerolipid metabolism	Metabolism	Lipid metabolism	6	88	0.559379	0.896783	LOC101254424(LOC101254424|K13508);LOC104645747(LOC104645747|K00128);GPAT(GPAT|K00630);LOC101254364(LOC101254364|K00011);AGAL(AGAL|K07407);SlGPAT6(SlGPAT6|K13508)
sly03410	Base excision repair	Genetic Information Processing	Replication and repair	3	45	0.599804	0.932923	pcna(pcna|K04802);LOC101258997(LOC101258997|K03504);LOC101254462(LOC101254462|K02325)
sly00430	Taurine and hypotaurine metabolism	Metabolism	Metabolism of other amino acids	1	13	0.600396	0.932923	GAD3(GAD3|K01580)
sly00600	Sphingolipid metabolism	Metabolism	Lipid metabolism	2	30	0.615598	0.942051	AGAL(AGAL|K07407);LOC101265793(LOC101265793|K17108)
sly00511	Other glycan degradation	Metabolism	Glycan biosynthesis and metabolism	1	14	0.627655	0.946167	LOC101265793(LOC101265793|K17108)
sly00062	Fatty acid elongation	Metabolism	Lipid metabolism	3	48	0.644012	0.956547	LOC101255353(LOC101255353|K10258);LOC101255051(LOC101255051|K10258);LOC101268746(LOC101268746|K15397)
sly03008	Ribosome biogenesis in eukaryotes	Genetic Information Processing	Translation	5	81	0.654421	0.95792	LOC101261490(LOC101261490|K14563);LOC101260019(LOC101260019|K14568);LOC101255259(LOC101255259|K11131);LOC101263757(LOC101263757|K14565);LOC101249658(LOC101249658|K06943)
sly00905	Brassinosteroid biosynthesis	Metabolism	Metabolism of terpenoids and polyketides	1	17	0.698798	0.994661	CYP85A1(CYP85A1|K12640)
sly00920	Sulfur metabolism	Metabolism	Energy metabolism	2	35	0.699217	0.994661	LOC101257583(LOC101257583|K00640);LOC543920(LOC543920|K01739)
sly00480	Glutathione metabolism	Metabolism	Metabolism of other amino acids	7	119	0.710033	0.996019	APX1(APX1|K00434);LOC101256384(LOC101256384|K00799);LOC101263807(LOC101263807|K00797);LOC543836(LOC543836|K00799);LOC101268500(LOC101268500|K00799);LOC101265881(LOC101265881|K00799);LOC101258987(LOC101258987|K00434)
sly00590	Arachidonic acid metabolism	Metabolism	Lipid metabolism	1	19	0.73852	0.999919	DDTFR8(DDTFR8|K15730)
sly00670	One carbon pool by folate	Metabolism	Metabolism of cofactors and vitamins	1	19	0.73852	0.999919	LOC101251299(LOC101251299|K01433)
sly00780	Biotin metabolism	Metabolism	Metabolism of cofactors and vitamins	1	20	0.756377	0.999919	LOC101249464(LOC101249464|K00059)
sly04070	Phosphatidylinositol signaling system	Environmental Information Processing	Signal transduction	4	78	0.787582	0.999919	LOC101264550(LOC101264550|K02183);LOC101251739(LOC101251739|K00889);LOC101253265(LOC101253265|K00913);LOC101247600(LOC101247600|K00915)
sly00730	Thiamine metabolism	Metabolism	Metabolism of cofactors and vitamins	1	24	0.816437	0.999919	dxs(dxs|K01662)
sly00640	Propanoate metabolism	Metabolism	Carbohydrate metabolism	2	45	0.82144	0.999919	LOC544237(LOC544237|K00382);LOC101244007(LOC101244007|K00166)
sly00280	Valine, leucine and isoleucine degradation	Metabolism	Amino acid metabolism	3	68	0.851499	0.999919	LOC104645747(LOC104645747|K00128);LOC544237(LOC544237|K00382);LOC101244007(LOC101244007|K00166)
sly00310	Lysine degradation	Metabolism	Amino acid metabolism	2	49	0.856377	0.999919	LOC104645747(LOC104645747|K00128);LOC101249099(LOC101249099|K11423)
sly02010	ABC transporters	Environmental Information Processing	Membrane transport	1	29	0.871178	0.999919	LOC101246316(LOC101246316|K05658)
sly00565	Ether lipid metabolism	Metabolism	Lipid metabolism	1	30	0.879991	0.999919	LOC101253987(LOC101253987|K01115)
sly00650	Butanoate metabolism	Metabolism	Carbohydrate metabolism	1	30	0.879991	0.999919	GAD3(GAD3|K01580)
sly00950	Isoquinoline alkaloid biosynthesis	Metabolism	Biosynthesis of other secondary metabolites	1	32	0.895854	0.999919	LOC101264863(LOC101264863|K00815)
sly00195	Photosynthesis	Metabolism	Energy metabolism	2	55	0.897209	0.999919	psbS(psbS|K03542);LOC101266472(LOC101266472|K02639)
sly00592	alpha-Linolenic acid metabolism	Metabolism	Lipid metabolism	2	57	0.908226	0.999919	LOC101265227(LOC101265227|K00232);LOC101248790(LOC101248790|K10527)
sly00220	Arginine biosynthesis	Metabolism	Amino acid metabolism	1	38	0.931956	0.999919	LOC101265236(LOC101265236|K14272)
sly03020	RNA polymerase	Genetic Information Processing	Transcription	1	40	0.940963	0.999919	LOC101255651(LOC101255651|K03020)
sly04120	Ubiquitin mediated proteolysis	Genetic Information Processing	Folding, sorting and degradation	6	157	0.961883	0.999919	LOC101259391(LOC101259391|K10143);LOC101246466(LOC101246466|K10144);LOC101266831(LOC101266831|K10144);LOC101249294(LOC101249294|K03347);LOC101266269(LOC101266269|K03358);LOC101261990(LOC101261990|K03353)
sly03060	Protein export	Genetic Information Processing	Folding, sorting and degradation	1	47	0.964098	0.999919	LOC101245632(LOC101245632|K09481)
sly00400	Phenylalanine, tyrosine and tryptophan biosynthesis	Metabolism	Amino acid metabolism	1	50	0.970996	0.999919	LOC101264863(LOC101264863|K00815)
sly00040	Pentose and glucuronate interconversions	Metabolism	Carbohydrate metabolism	5	147	0.975994	0.999919	SlPL(SlPL|K01728);LOC101254364(LOC101254364|K00011);LOC101260795(LOC101260795|K01051);LOC101259617(LOC101259617|K00699);LOC104645850(LOC104645850|K01051)
sly00350	Tyrosine metabolism	Metabolism	Amino acid metabolism	1	56	0.981078	0.999919	LOC101264863(LOC101264863|K00815)
sly04141	Protein processing in endoplasmic reticulum	Genetic Information Processing	Folding, sorting and degradation	9	237	0.984282	0.999919	LOC101254866(LOC101254866|K03283);Hsp90-1(Hsp90-1|K04079);LOC101263239(LOC101263239|K13993);hsc70_1(hsc70|K03283);hsc70(hsc70|K03283);LOC101249294(LOC101249294|K03347);HSP90(HSP90|K04079);vis1(vis1|K13993);LOC101245632(LOC101245632|K09481)
sly04144	Endocytosis	Cellular Processes	Transport and catabolism	7	204	0.988323	0.999919	LOC101254866(LOC101254866|K03283);LOC101251739(LOC101251739|K00889);hsc70_1(hsc70|K03283);LOC101263379(LOC101263379|K12486);hsc70(hsc70|K03283);LOC101253053(LOC101253053|K12471);LOC101253987(LOC101253987|K01115)
sly04145	Phagosome	Cellular Processes	Transport and catabolism	2	97	0.991709	0.999919	LOC101248956(LOC101248956|K07375);LOC101245632(LOC101245632|K09481)
sly03018	RNA degradation	Genetic Information Processing	Folding, sorting and degradation	2	121	0.998197	0.999919	LOC101267273(LOC101267273|K04043);LOC101268121(LOC101268121|K00850)
sly00520	Amino sugar and nucleotide sugar metabolism	Metabolism	Carbohydrate metabolism	3	156	0.998844	0.999919	LOC101261832(LOC101261832|K13648);LOC101245851(LOC101245851|K12449);LOC109121376(LOC109121376|K01183)
sly03013	RNA transport	Genetic Information Processing	Translation	3	178	0.9997	0.999919	LOC101244084(LOC101244084|K03231);LOC101264700(LOC101264700|K03231);LOC101262758(LOC101262758|K14297)
sly03040	Spliceosome	Genetic Information Processing	Transcription	3	194	0.99989	0.999919	LOC101254866(LOC101254866|K03283);hsc70_1(hsc70|K03283);hsc70(hsc70|K03283)
sly00190	Oxidative phosphorylation	Metabolism	Energy metabolism	1	132	0.999919	0.999919	LOC101263000(LOC101263000|K00413)
